# Supplementary material for: TRPV1 activation power can switch an action mode for its polypeptide ligands
Source: PLoS One. 2017 May 5;12(5):e0177077. doi: 10.1371/journal.pone.0177077 (PMC5419573; doi:10.1371/journal.pone.0177077)
Supplement: S1 File — (ZIP) [file pone.0177077.s005.zip]

Archive with 1 entries (1 files):
- Raw data suppl.xlsx
