# Supplementary material for: TRPV1 activation power can switch an action mode for its polypeptide ligands
Source: PLoS One. 2017 May 5;12(5):e0177077. doi: 10.1371/journal.pone.0177077 (PMC5419573; doi:10.1371/journal.pone.0177077)
Supplement: S1 File — (ZIP) [file pone.0177077.s005.zip › Raw data suppl.xlsx]

## Sheet: Raw data Figure 1
Figure 1	Action of APHCs on capsaicin-induced TRPV1 currents
Figure 1A					Figure 1B					Figure 1C					Figure 1D					Figure 1E					Figure 1F						Figure 1G						Figure 1H							Figure 1I
timing, ms	Current, nA	Caps 3uM	APHC1 100 nM		timing, ms	Current, nA	Caps 3uM	APHC2 100 nM		timing, ms	Current, nA	Caps 3uM	APHC3 100 nM		timing, ms	Current, nA	Caps 0.3uM	APHC1 100 nM		timing, ms	Current, nA	Caps 0.3uM	APHC2 100 nM		timing, ms	Current, nA	Caps 0.3uM	APHC3 100 nM			Current, pA						Toxin concentration, nM	1	10	100	1000	3000			Caps 0.3uM	Caps 3uM
0	-0.00271	N	N		0	0.000165796	N	N		0	-0.0220235	N	N		0	-0.00159	N	N		0	-0.00129	N	N		0	-0.00119	N	N		Voltage, mV	Caps 3uM	Caps3 uM + APHC1 100nM		Caps 0.3uM	Caps 0.3uM + APHC1 100nM
3	-0.00602	N	N		3	-0.0017	N	N		3	-0.0185297	N	N		1	-0.00103	N	N		1	0.01599	N	N		1	-0.00225	N	N		-70.9513	-343.436	-194.73		-39.272	-95.176		Inhibition,%	1.85	3.17	29.85	35.62	34.27		Relative effect,%	186.23	-35.01
6	-0.00377	N	N		6	-0.00263	N	N		6	-0.0244567	N	N		2	0.00084078	N	N		2	0.00563	N	N		2	-0.00905	N	N		-70.9513	-354.316	-193.48		-48.526	-99.304		APHC1	1.2	4.02	35.93	44.23	48.63		APHC1,100nM	320.14	-28.14
9	-0.00446	N	N		9	0.000502694	N	N		9	-0.0197151	N	N		3	-0.000345133	N	N		3	0.02703	N	N		3	-0.0015	N	N		-71.045	-353.566	-186.35		-45.65	-94.426			0.17	6.01	24.77	18.49	20.01			180.37	-30.93
12	-0.00209	N	N		12	-0.00885	N	N		12	-0.0207134	N	N		4	-0.00147	N	N		4	0.01199	N	N		4	-0.000376563	N	N		-71.0138	-335.182	-184.976		-44.4	-89.548			3.6	2.36	30.72	32.11	35.02			283.56	-14.5
15	-0.00109	N	N		15	0.00301	N	N		15	-0.0239576	N	N		5	-3.4154e-05	N	N		5	0.02172	N	N		5	0.00212	N	N		-71.0138	-351.816	-187.726		-52.028	-99.054			1.75	1.51	19.83	29.37	28.55			351.21	-20.37
18	9.47475e-05	N	N		18	0.00178	N	N		18	-0.0223355	N	N		6	-0.00234	N	N		6	0.01292	N	N		6	-0.00755	N	N		-70.9513	-343.686	-182.474		-51.904	-107.182			2.22	7.03	25.12	20.61	32.13			234.32	-15.52
21	-0.00558	N	N		21	0.01208	N	N		21	-0.0207134	N	N		7	0.00215	N	N		7	0.01317	N	N		7	-0.00506	N	N		-70.9513	-315.67	-164.964		-56.656	-90.048			2.97	4.67	12.03	25.14	27.8			110.22	-19.11
24	-0.00558	N	N		24	0.00522	N	N		24	-0.020651	N	N		8	0.000900233	N	N		8	0.000935654	N	N		8	-0.000502451	N	N		-71.045	-337.432	-167.466		-43.524	-90.8										304.53	-25.2
27	-0.0029	N	N		27	-0.00381	N	N		27	-0.0216492	N	N		9	0.000213449	N	N		9	-0.0035	N	N		9	0.00149	N	N		-71.045	-335.056	-193.354		-41.272	-88.672		Inhibition,%	5.54	14.25	46.87	50.27	76.52			270.76	-9.03
30	-0.00215	N	N		30	0.00462	N	N		30	-0.021462	N	N		10	-0.00272	N	N		10	-0.000380413	N	N		10	-0.00562	N	N		-70.9825	-341.184	-192.104		-67.412	-102.556		APHC2	1.64	18.9	20.76	29.24	41.64
33	-0.00434	N	N		33	0.00618	N	N		33	-0.0266404	N	N		11	-0.00397	N	N		11	-0.00606	N	N		11	-0.00256	N	N		-70.9825	-339.558	-190.604		-51.528	-94.552			-2.98	14.49	27.02	39.02	48.46		Relative effect,%	65.5	-27.42
36	-0.00546	N	N		36	0.00682	N	N		36	-0.0215244	N	N		12	-0.00253	N	N		12	-0.00675	N	N		12	-0.00549	N	N		-71.0138	-342.06	-198.358		-59.282	-103.056			-2.19	19.19	40.91	31.3	24.69		APHC2, 100nM	126.72	-46.31
39	0.00116	N	N		39	0.00714	N	N		39	-0.0210253	N	N		13	-0.00565	N	N		13	-0.02017	N	N		13	-0.000566209	N	N		-70.8576	-342.81	-201.234		-56.03	-96.428			-1.62	15.05	29.97	39.09	29.81			112.12	-47.26
42	-0.00496	N	N		42	0.0059	N	N		42	-0.0249559	N	N		14	-0.00491	N	N		14	-0.00563	N	N		14	0.00131	N	N		-70.9513	-334.306	-198.982		-48.402	-96.552			1.1	35.53	59.05	72.05	57.73			100.07	-39.47
45	-0.00452	N	N		45	0.00279	N	N		45	-0.020339	N	N		15	-0.00391	N	N		15	-0.000956548	N	N		15	0.000431496	N	N		-71.045	-339.434	-200.234		-48.526	-98.804			1.64	10.87	55.02	51.15	54.95			157.42	-32.9
48	-0.00409	N	N		48	-0.00407	N	N		48	-0.0223979	N	N		16	-0.0036	N	N		16	-0.00308	N	N		16	-0.00144	N	N		-70.92	-332.18	-193.854		-46.526	-96.428										74.02	-22.91
51	-0.0019	N	N		51	0.00717	N	N		51	-0.02402	N	N		17	0.000708671	N	N		17	0.00939	N	N		17	-0.00812	N	N		-70.92	-340.684	-197.232		-53.654	-100.054		Inhibition,%	-2.76	12.82	58.24	62.97	54.95			50.49	-35.01
54	-0.00184	N	N		54	0.01092	N	N		54	-0.0265156	N	N		18	-0.00078919	N	N		18	0.01413	N	N		18	-0.00818	N	N		-70.92	-338.684	-198.732		-47.276	-92.676		APHC3	4.24	53.95	69.4	78.55	74.94			76.35	-67.05
57	-0.00315	N	N		57	0.01499	N	N		57	-0.0215868	N	N		19	-0.000727295	N	N		19	0.00271	N	N		19	0.000617549	N	N		-70.92	-338.934	-192.48		-47.4	-99.178			2.3	68.91	75.58	47.69	60.22			170.93	-54.2
60	-0.00115	N	N		60	0.0047	N	N		60	-0.02402	N	N		20	0.000520032	N	N		20	0.00464	N	N		20	-0.00656	N	N		-70.7951	-325.3	-200.734		-51.652	-102.68			1.04	35.65	32.49	72.31	65.8
63	-0.00334	N	N		63	-0.000283592	N	N		63	-0.0226474	N	N		21	0.00395	N	N		21	0.00832	N	N		21	-0.00568	N	N		-70.9513	-330.178	-188.352		-48.402	-101.68			6.37	8.17	39.44	81.15	78.05		Relative effect,%	132.41	-62.42
66	-0.00533	N	N		66	0.00596	N	N		66	-0.0237705	N	N		22	-0.00166	N	N		22	0.00757	N	N		22	-0.00537	N	N		-70.92	-321.298	-174.47		-47.4	-100.804			3.91	40.18	85.01	96.12	98.15		APHC3, 100nM	112.17	-45.18
69	-0.00477	N	N		69	-0.00214	N	N		69	-0.0215868	N	N		23	-0.00223	N	N		23	0.00339	N	N		23	-0.00968	N	N		-70.92	-332.806	-206.362		-54.03	-93.676			12.6	29.3	65.51	80.3	90.82			255.38	-82.02
72	-0.00103	N	N		72	-0.00338	N	N		72	-0.0235209	N	N		24	-0.000854512	N	N		24	-0.00741	N	N		24	-0.00662	N	N		-70.92	-334.806	-190.604		-48.026	-92.424										170.44	-80.39
75	-0.00122	N	N		75	0.00942	N	N		75	-0.0242072	N	N		25	-0.00254	N	N		25	0.00282	N	N		25	-0.00668	N	N		-70.7951	-334.18	-189.102		-48.026	-98.428										80.15	-52.15
78	-0.00103	N	N		78	0.01161	N	N		78	-0.0230218	N	N		26	-0.000106802	N	N		26	-0.00573	N	N		26	-0.00419	N	N		-70.8888	-335.056	-209.864		-55.404	-109.434										125.63	-50.18
81	-0.00246	N	N		81	-0.000233737	N	N		81	-0.0204014	N	N		27	-0.000731202	N	N		27	-0.01072	N	N		27	-0.0093	N	N		-70.7326	-325.552	-190.604		-40.022	-102.306										167.88	-73.25
84	-0.00577	N	N		84	0.00352	N	N		84	-0.0182178	N	N		28	-0.00292	N	N		28	-0.01135	N	N		28	-0.00693	N	N		-70.8576	-330.428	-189.352		-36.77	-92.926										180.3	-65.1
87	-0.000342544	N	N		87	0.00134	N	N		87	-0.0193408	N	N		29	-0.0021	N	N		29	-0.00674	N	N		29	-0.00238	N	N		-70.7951	-346.312	-195.856		-40.772	-90.548										152.1	-39.04
90	-0.00565	N	N		90	-0.00114	N	N		90	-0.02402	N	N		30	0.00063993	N	N		30	-0.01111	N	N		30	0.00105	N	N		-70.8576	-340.934	-187.476		-49.526	-98.054
93	-0.00502	N	N		93	0.00105	N	N		93	-0.0238328	N	N		31	-0.00485	N	N		31	-0.00793	N	N		31	0.00224	N	N		-70.92	-348.188	-195.48		-40.522	-93.55
96	-0.00128	N	N		96	0.00636	N	N		96	-0.0193408	N	N		32	-0.00466	N	N		32	-0.00313	N	N		32	0.00149	N	N		-70.8576	-350.564	-193.23		-45.65	-94.552
99	0.000468436	N	N		99	0.00044	N	N		99	-0.0259541	N	N		33	-0.00747	N	N		33	-0.00862	N	N		33	0.0018	N	N		-70.7951	-336.306	-182.348		-43.148	-92.55
102	-0.00246	N	N		102	0.00575	N	N		102	-0.0226474	N	N		34	-0.00947	N	N		34	-0.00981	N	N		34	-0.00394	N	N		-70.7638	-344.562	-195.73		-42.398	-97.678
105	-0.00346	N	N		105	0.00295	N	N		105	-0.0190912	N	N		35	-0.00735	N	N		35	-0.00501	N	N		35	-0.00494	N	N		-70.7951	-342.81	-196.232		-44.65	-98.678
108	-0.00103	N	N		108	-0.00577	N	N		108	-0.0207758	N	N		36	-0.00604	N	N		36	-0.00139	N	N		36	-0.00825	N	N		-70.7951	-348.564	-205.11		-46.276	-97.552
111	-0.00128	N	N		111	0.000785208	N	N		111	-0.0187793	N	N		37	-0.0056	N	N		37	-0.0077	N	N		37	-0.0012	N	N		-70.7951	-340.434	-202.484		-41.898	-98.428
114	0.000343534	N	N		114	0.01171	N	N		114	-0.0222107	N	N		38	-0.00704	N	N		38	-0.00957	N	N		38	-0.00394	N	N		-70.7951	-332.304	-197.982		-45.524	-95.176
117	0.00103	N	N		117	0.01422	N	N		117	-0.0210253	N	N		39	0.00113	N	N		39	-0.00858	N	N		39	-0.000448615	N	N		-70.7638	-323.05	-179.722		-44.524	-95.802
120	0.00147	N	N		120	0.01079	N	N		120	-0.0193408	N	N		40	-0.0018	N	N		40	-0.01045	N	N		40	-0.00663	N	N		-70.7638	-329.428	-203.486		-39.522	-88.798
123	-0.00359	N	N		123	0.00987	N	N		123	-0.0205886	N	N		41	0.000322602	N	N		41	-0.000783055	N	N		41	-0.01068	N	N		-70.8263	-342.81	-199.358		-44.024	-90.548
126	-0.00452	N	N		126	0.00831	N	N		126	-0.0195903	N	N		42	-0.00486	N	N		42	-0.01189	N	N		42	-0.01031	N	N		-70.7326	-334.056	-187.976		-39.646	-81.044
129	0.00203	N	N		129	0.00863	N	N		129	-0.020651	N	N		43	-0.000676626	N	N		43	-0.00491	N	N		43	-0.00482	N	N		-70.7326	-334.932	-199.608		-47.276	-95.552
132	-0.00421	N	N		132	0.00552	N	N		132	-0.0250806	N	N		44	-0.000739506	N	N		44	-0.01358	N	N		44	-0.01012	N	N		-70.7951	-344.686	-211.614		-50.902	-97.802
135	-0.00103	N	N		135	0.01271	N	N		135	-0.0225851	N	N		45	-0.000552821	N	N		45	-0.00959	N	N		45	-0.00189	N	N		-70.7326	-335.432	-212.364		-31.768	-94.302
138	-0.0014	N	N		138	0.0149	N	N		138	-0.0226474	N	N		46	-0.00392	N	N		46	-0.01396	N	N		46	-0.00525	N	N		-70.7638	-335.432	-213.116		-33.268	-100.18
141	-0.00184	N	N		141	0.00773	N	N		141	-0.0232089	N	N		47	-0.000616189	N	N		47	-0.0207	N	N		47	-0.00419	N	N		-70.7638	-335.182	-199.482		-41.272	-103.056
144	-0.00471	N	N		144	0.00119	N	N		144	-0.017781	N	N		48	-0.00155	N	N		48	-0.01771	N	N		48	-0.00282	N	N		-70.7014	-331.804	-205.862		-32.518	-93.8
147	-0.0014	N	N		147	-0.000674816	N	N		147	-0.0242696	N	N		49	-0.000804332	N	N		49	-0.01697	N	N		49	-0.00307	N	N		-70.7326	-332.806	-196.232		-36.394	-98.304
150	0.000280852	N	N		150	0.00838	N	N		150	-0.0220235	N	N		50	-0.00299	N	N		50	-0.02052	N	N		50	-0.000638814	N	N		-70.6701	-330.93	-193.854		-42.148	-96.928
153	-0.000218297	N	N		153	0.01775	N	N		153	-0.0189041	N	N		51	-0.000243796	N	N		51	-0.03014	N	N		51	-0.00588	N	N		-70.6701	-334.556	-189.852		-46.024	-90.174
156	0.000218413	N	N		156	0.01276	N	N		156	-0.0211501	N	N		52	0.00175	N	N		52	-0.02016	N	N		52	-0.00101	N	N		-70.6389	-316.046	-193.104		-45.4	-95.052
159	0.0024	N	N		159	0.01652	N	N		159	-0.0165956	N	N		53	-0.00268	N	N		53	-0.01935	N	N		53	-0.0027	N	N		-70.6701	-328.428	-190.228		-45.15	-95.676
162	-0.00546	N	N		162	0.02152	N	N		162	-0.0180306	N	N		54	0.000441034	N	N		54	-0.00918	N	N		54	-0.00232	N	N		-70.6076	-334.056	-195.48		-38.146	-95.552
165	-0.00365	N	N		165	0.00249	N	N		165	-0.0247063	N	N		55	-0.00262	N	N		55	-0.01698	N	N		55	-0.01069	N	N		-70.7326	-316.796	-194.606		-37.646	-87.172
168	-0.0044	N	N		168	0.00905	N	N		168	-0.0213373	N	N		56	-5.90642e-05	N	N		56	-0.02634	N	N		56	0.000794509	N	N		-70.6389	-328.678	-197.356		-37.02	-83.044
171	-0.00253	N	N		171	0.00501	N	N		171	-0.0205262	N	N		57	0.000314787	N	N		57	-0.01069	N	N		57	0.00035748	N	N		-70.6389	-339.058	-204.236		-45.274	-103.682
174	-0.000717591	N	N		174	0.00439	N	N		174	-0.0220859	N	N		58	-0.00468	N	N		58	-0.01188	N	N		58	-0.00445	N	N		-70.6389	-335.432	-216.742		-50.902	-103.556
177	3.10714e-05	N	N		177	0.01594	N	N		177	-0.0185297	N	N		59	0.00187	N	N		59	-0.01462	N	N		59	0.000668897	N	N		-70.6389	-333.18	-201.108		-36.77	-93.05
180	-0.00396	N	N		180	0.01283	N	N		180	-0.0228346	N	N		60	-0.0001858	N	N		60	-0.01419	N	N		60	0.00117	N	N		-70.6389	-324.176	-200.608		-42.524	-110.684
183	-0.00234	N	N		183	0.0041	N	N		183	-0.0143496	N	N		61	0.000437615	N	N		61	-0.02723	N	N		61	-0.01081	N	N		-70.6389	-330.678	-212.24		-41.522	-111.186
186	-0.00265	N	N		186	0.01098	N	N		186	-0.0192784	N	N		62	-0.00256	N	N		62	-0.02368	N	N		62	-0.00882	N	N		-70.6389	-332.054	-217.868		-34.144	-91.174
189	-0.00377	N	N		189	6.5395e-05	N	N		189	-0.0218988	N	N		63	-0.002	N	N		63	-0.0303	N	N		63	-0.00663	N	N		-70.5764	-329.928	-211.864		-46.024	-101.43
192	-0.0039	N	N		192	0.01006	N	N		192	-0.0232089	N	N		64	-0.000998832	N	N		64	-0.02974	N	N		64	-0.00744	N	N		-70.6076	-342.81	-213.24		-55.03	-99.804
195	0.000904394	N	N		195	0.01006	N	N		195	-0.0242072	N	N		65	-0.00137	N	N		65	-0.02132	N	N		65	-0.00538	N	N		-70.6076	-328.428	-210.614		-54.404	-99.678
198	-0.000156271	N	N		198	0.0185	N	N		198	-0.0183426	N	N		66	-0.00612	N	N		66	-0.03268	N	N		66	-0.00557	N	N		-70.7014	-330.178	-209.238		-49.652	-103.306
201	-0.00446	N	N		201	0.01258	N	N		201	-0.0223979	N	N		67	-0.00462	N	N		67	-0.04098	N	N		67	-0.00202	N	N		-70.5764	-334.18	-227.624		-47.026	-101.43
204	-3.15376e-05	N	N		204	0.00666	N	N		204	-0.0217116	N	N		68	0.00212	N	N		68	-0.04915	N	N		68	-0.00501	N	N		-70.5764	-342.186	-221.87		-44.774	-97.428
207	-0.00471	N	N		207	0.000427221	N	N		207	-0.0200895	N	N		69	-0.00343	N	N		69	-0.03992	N	N		69	-0.00102	N	N		-70.5451	-348.188	-232.5		-43.024	-97.678
210	-0.0014	N	N		210	0.00823	N	N		210	-0.0209005	N	N		70	-0.00125	N	N		70	-0.03481	N	N		70	0.00229	N	N		-70.5764	-347.062	-230		-35.144	-91.05
213	-0.00228	N	N		213	0.00512	N	N		213	-0.017781	N	N		71	-0.00125	N	N		71	-0.03325	N	N		71	0.00272	N	N		-70.6076	-347.688	-232.626		-51.152	-105.182
216	-0.00452	N	N		216	0.01075	N	N		216	-0.0202766	N	N		72	0.000868973	N	N		72	-0.03594	N	N		72	0.00547	N	N		-70.5451	-344.562	-238.38		-43.024	-97.552
219	9.3122e-05	N	N		219	0.00951	N	N		219	-0.021462	N	N		73	-0.00219	N	N		73	-0.00818	N	N		73	0.00971	N	N		-70.5764	-332.18	-236.252		-41.022	-100.43
222	-0.00409	N	N		222	0.01607	N	N		222	-0.0199647	N	N		74	-0.00406	N	N		74	-0.01841	N	N		74	0.01108	N	N		-70.5451	-334.932	-217.118		-39.396	-108.184
225	-0.00303	N	N		225	0.00328	N	N		225	-0.0202142	N	N		75	-0.00849	N	N		75	-0.03663	N	N		75	0.00403	N	N		-70.5139	-326.926	-223.12		-34.018	-97.428
228	-9.41224e-05	N	N		228	0.00766	N	N		228	-0.0223979	N	N		76	-0.00132	N	N		76	-0.03333	N	N		76	0.00385	N	N		-70.6076	-333.18	-216.618		-26.64	-87.672
231	9.30249e-05	N	N		231	0.00767	N	N		231	-0.0204638	N	N		77	-0.00281	N	N		77	-0.01561	N	N		77	-0.00045912	N	N		-70.5451	-339.184	-220.87		-38.146	-100.804
234	-0.00278	N	N		234	0.01142	N	N		234	-0.0221483	N	N		78	-0.00238	N	N		78	-0.02198	N	N		78	-0.00171	N	N		-70.4202	-340.56	-220.994		-43.398	-94.676
237	-0.00172	N	N		237	0.01174	N	N		237	-0.0218988	N	N		79	-0.00562	N	N		79	-0.02367	N	N		79	-0.000646831	N	N		-70.5451	-329.554	-223.62		-30.766	-97.552
240	-0.000780516	N	N		240	0.01487	N	N		240	-0.025143	N	N		80	-0.00668	N	N		80	-0.02454	N	N		80	-0.0047	N	N		-70.4827	-335.682	-232.5		-26.39	-96.552
243	0.000716834	N	N		243	0.00833	N	N		243	-0.0220235	N	N		81	-0.00119	N	N		81	-0.02554	N	N		81	-0.00483	N	N		-70.4514	-325.426	-224.372		-29.39	-97.302
246	-0.0024	N	N		246	0.0074	N	N		246	-0.0221483	N	N		82	-0.00481	N	N		82	-0.0175	N	N		82	-0.00246	N	N		-70.5764	-338.434	-232.75		-23.512	-94.676
249	-0.000842979	N	N		249	0.01209	N	N		249	-0.0195903	N	N		83	-0.00681	N	N		83	-0.00652	N	N		83	-0.0092	N	N		-70.5139	-340.434	-243.382		-35.894	-98.678
252	-0.0014	N	N		252	0.01241	N	N		252	-0.0228346	N	N		84	-0.00357	N	N		84	-0.02112	N	N		84	-0.01225	N	N		-70.4827	-346.688	-228.124		-39.272	-102.806
255	-0.00303	N	N		255	0.0121	N	N		255	-0.0215868	N	N		85	-0.00151	N	N		85	-0.03841	N	N		85	-0.00221	N	N		-70.4827	-344.562	-236.878		-38.77	-101.304
258	0.000529541	N	N		258	0.02022	N	N		258	-0.0244567	N	N		86	0.000487796	N	N		86	-0.0356	N	N		86	0.000349463	N	N		-70.5139	-345.312	-232.876		-32.392	-98.054
261	-0.00346	N	N		261	0.01805	N	N		261	-0.0237705	N	N		87	0.00142	N	N		87	-0.03685	N	N		87	-0.00377	N	N		-70.4514	-338.934	-227.498		-40.022	-103.556
264	0.000966226	N	N		264	0.01431	N	N		264	-0.0200271	N	N		88	-0.00126	N	N		88	-0.02962	N	N		88	-0.000462161	N	N		-70.4514	-338.558	-235.378		-29.14	-104.056
267	-0.00471	N	N		267	-0.0019	N	N		267	-0.0213996	N	N		89	-0.00151	N	N		89	-0.03224	N	N		89	-0.00383	N	N		-70.4514	-352.19	-234.626		-27.766	-110.936
270	-9.44621e-05	N	N		270	0.00902	N	N		270	-0.0229594	N	N		90	-0.00213	N	N		90	-0.03674	N	N		90	0.00322	N	N		-70.5139	-358.444	-222.746		-34.018	-104.806
273	-0.000843173	N	N		273	0.01683	N	N		273	-0.0260789	N	N		91	0.00029818	N	N		91	-0.03456	N	N		91	0.000660051	N	N		-70.4202	-340.81	-224.622		-29.39	-113.312
276	3.02708e-05	N	N		276	0.01934	N	N		276	-0.0222731	N	N		92	-0.00345	N	N		92	-0.02227	N	N		92	-0.00333	N	N		-70.5139	-344.062	-237.628		-30.516	-113.562
279	-9.45349e-05	N	N		279	0.02028	N	N		279	-0.0229594	N	N		93	-0.00264	N	N		93	-0.02751	N	N		93	-0.00258	N	N		-70.3889	-349.064	-233.376		-34.768	-122.942
282	-0.00527	N	N		282	0.02341	N	N		282	-0.0245815	N	N		94	-0.0017	N	N		94	-0.02421	N	N		94	0.00241	N	N		-70.4514	-355.068	-230.5		-30.892	-106.808
285	-0.00378	N	N		285	0.00283	N	N		285	-0.0182178	N	N		95	-0.0037	N	N		95	-0.01766	N	N		95	-0.00227	N	N		-70.3889	-344.312	-223.872		-37.646	-115.062
288	-0.00259	N	N		288	0.01625	N	N		288	-0.0213373	N	N		96	-0.00289	N	N		96	-0.00257	N	N		96	-0.00252	N	N		-70.4202	-348.938	-221.494		-47.4	-121.316
291	0.000591665	N	N		291	0.00222	N	N		291	-0.0204014	N	N		97	-0.00195	N	N		97	-0.01311	N	N		97	0.000783175	N	N		-70.3577	-353.566	-222.496		-39.522	-112.436
294	-3.22655e-05	N	N		294	0.00878	N	N		294	-0.0235209	N	N		98	0.00254	N	N		98	-0.01031	N	N		98	-0.00365	N	N		-70.4514	-347.688	-222.62		-35.144	-115.562
297	-0.000593806	N	N		297	0.01253	N	N		297	-0.0227722	N	N		99	-0.000329632	N	N		99	-0.01031	N	N		99	-0.00502	N	N		-70.3577	-346.312	-218.118		-45.274	-124.068
300	-0.00116	N	N		300	0.0116	N	N		300	-0.0229594	N	N		100	-0.00283	N	N		100	-0.00451	N	N		100	-0.0107	N	N		-70.3577	-339.684	-217.992		-37.27	-117.064
303	-9.4729e-05	N	N		303	0.0035	N	N		303	-0.0229594	N	N		101	-0.00794	N	N		101	-0.01132	N	N		101	-0.00951	N	N		-70.4202	-341.56	-223.746		-35.394	-119.064
306	-0.00477	N	N		306	0.00694	N	N		306	-0.0184049	N	N		102	-0.00308	N	N		102	-0.01799	N	N		102	-0.01338	N	N		-70.4202	-356.192	-228.374		-33.142	-118.564
309	-0.00321	N	N		309	-0.000538089	N	N		309	-0.020651	N	N		103	-0.00121	N	N		103	-0.02523	N	N		103	-0.00808	N	N		-70.3577	-349.44	-217.992		-41.148	-112.31
312	-0.00209	N	N		312	0.000406073	N	N		312	-0.0218364	N	N		104	-0.00532	N	N		104	-0.02549	N	N		104	-0.00814	N	N		-70.4202	-332.43	-214.866		-32.018	-105.932
315	0.00115	N	N		315	0.00977	N	N		315	-0.0190288	N	N		105	0.0031	N	N		105	-0.03167	N	N		105	-0.00402	N	N		-70.2639	-346.312	-224.496		-42.272	-116.312
318	0.00377	N	N		318	0.00697	N	N		318	-0.0207134	N	N		106	-0.00227	N	N		106	-0.02562	N	N		106	-0.00739	N	N		-70.3577	-333.93	-214.866		-46.024	-118.564
321	0.00115	N	N		321	0.01447	N	N		321	-0.0185297	N	N		107	-0.00164	N	N		107	-0.03411	N	N		107	-0.00327	N	N		-70.3577	-319.672	-197.356		-47.65	-111.06
324	-0.00147	N	N		324	0.01666	N	N		324	-0.0205262	N	N		108	-0.00701	N	N		108	-0.02494	N	N		108	-0.00502	N	N		-70.3264	-336.432	-203.36		-35.27	-103.682
327	0.000466592	N	N		327	0.00294	N	N		327	-0.0209629	N	N		109	-0.000833638	N	N		109	-0.02301	N	N		109	-0.00465	N	N		-70.2952	-335.932	-219.494		-39.896	-105.306
330	-0.00315	N	N		330	-0.000791895	N	N		330	-0.0202766	N	N		110	-0.00189	N	N		110	-0.02064	N	N		110	-0.00496	N	N		-70.3264	-341.934	-220.494		-54.53	-110.684
333	-0.000282143	N	N		333	0.01107	N	N		333	-0.0215244	N	N		111	-0.00483	N	N		111	-0.0242	N	N		111	0.000280175	N	N		-70.2639	-349.064	-218.118		-40.022	-114.688
336	0.000341739	N	N		336	0.000472547	N	N		336	-0.0240824	N	N		112	-0.00133	N	N		112	-0.02944	N	N		112	0.00446	N	N		-70.3889	-339.184	-213.24		-46.65	-114.938
339	0.000216933	N	N		339	0.00142	N	N		339	-0.0207758	N	N		113	-0.00146	N	N		113	-0.02689	N	N		113	-0.00234	N	N		-70.2952	-336.558	-220.494		-45.274	-114.562
342	-0.00403	N	N		342	0.00891	N	N		342	-0.0223355	N	N		114	-0.00215	N	N		114	-0.01535	N	N		114	-0.00141	N	N		-70.2952	-328.678	-213.99		-36.77	-112.812
345	-0.00209	N	N		345	0.00362	N	N		345	-0.0185297	N	N		115	-0.00489	N	N		115	-0.02783	N	N		115	0.00352	N	N		-70.2639	-328.552	-206.736		-34.768	-109.81
348	-0.00084378	N	N		348	-0.0023	N	N		348	-0.0230842	N	N		116	-0.00533	N	N		116	-0.02215	N	N		116	-0.00147	N	N		-70.2952	-320.674	-205.362		-48.902	-113.186
351	0.000528789	N	N		351	-0.00229	N	N		351	-0.0215244	N	N		117	-0.0029	N	N		117	-0.03619	N	N		117	0.00452	N	N		-70.2952	-334.806	-204.736		-38.646	-108.558
354	0.000528765	N	N		354	0.00364	N	N		354	-0.0240824	N	N		118	-0.0029	N	N		118	-0.04562	N	N		118	0.00677	N	N		-70.2327	-330.804	-216.868		-43.148	-106.432
357	0.00296	N	N		357	0.00459	N	N		357	-0.0257045	N	N		119	-0.00109	N	N		119	-0.04668	N	N		119	0.00415	N	N		-70.2327	-319.422	-207.862		-41.898	-112.31
360	-0.00253	N	N		360	0.00491	N	N		360	-0.0252678	N	N		120	-0.00377	N	N		120	-0.01986	N	N		120	0.000901599	N	N		-70.2639	-303.54	-215.366		-40.022	-120.316
363	0.00034152	N	N		363	0.00523	N	N		363	-0.0226474	N	N		121	-0.0024	N	N		121	0.00167	N	N		121	-0.00241	N	N		-70.2639	-311.418	-214.742		-31.016	-100.554
366	-0.00259	N	N		366	-0.000692184	N	N		366	-0.0252054	N	N		122	-0.00215	N	N		122	-0.01475	N	N		122	-0.00453	N	N		-70.2639	-298.162	-201.358		-42.148	-109.184
369	0.0001543	N	N		369	-0.00942	N	N		369	-0.0283249	N	N		123	-0.0014	N	N		123	-0.02043	N	N		123	-0.00578	N	N		-70.2015	-316.422	-230.124		-39.772	-100.43
372	-0.00228	N	N		372	0.0012	N	N		372	-0.0270771	N	N		124	-0.00153	N	N		124	-0.01787	N	N		124	-0.00627	N	N		-70.2015	-318.172	-221.244		-46.9	-109.934
375	-0.000407264	N	N		375	0.0062	N	N		375	-0.0248935	N	N		125	-0.0019	N	N		125	-0.01588	N	N		125	-0.0039	N	N		-70.2327	-314.796	-226.372		-36.77	-106.682
378	0.00334	N	N		378	0.014	N	N		378	-0.0220235	N	N		126	-0.00402	N	N		126	-0.0137	N	N		126	0.00327	N	N		-70.2015	-308.166	-238.378		-39.146	-109.684
381	-0.00134	N	N		381	0.00777	N	N		381	-0.0258293	N	N		127	-0.00346	N	N		127	-0.02281	N	N		127	0.00433	N	N		-70.2327	-299.036	-236.128		-33.894	-106.808
384	-0.00278	N	N		384	-0.00095424	N	N		384	-0.0258917	N	N		128	-0.00203	N	N		128	-0.01932	N	N		128	0.00165	N	N		-70.2327	-297.286	-226.748		-32.768	-102.556
387	-0.00465	N	N		387	0.00592	N	N		387	-0.0215868	N	N		129	-0.00253	N	N		129	-0.03311	N	N		129	0.00664	N	N		-70.2015	-298.912	-220.244		-37.52	-107.182
390	-0.000719338	N	N		390	0.00624	N	N		390	-0.0211501	N	N		130	0.000154349	N	N		130	-0.03286	N	N		130	0.00127	N	N		-70.2015	-301.914	-220.87		-42.022	-111.31
393	0.0029	N	N		393	0.00157	N	N		393	-0.0185297	N	N		131	-0.00827	N	N		131	-0.03474	N	N		131	0.000586587	N	N		-70.139	-310.168	-221.37		-41.522	-104.306
396	0.000528425	N	N		396	0.00813	N	N		396	-0.022897	N	N		132	-0.00128	N	N		132	-0.02613	N	N		132	0.000149587	N	N		-70.1702	-306.416	-218.994		-41.148	-112.686
399	0.00271	N	N		399	0.00158	N	N		399	-0.0219612	N	N		133	-0.00496	N	N		133	-0.01996	N	N		133	0.0047	N	N		-70.2327	-304.79	-212.49		-38.646	-108.434
402	-0.0044	N	N		402	0.01563	N	N		402	-0.0170948	N	N		134	-0.00621	N	N		134	-0.02876	N	N		134	0.00658	N	N		-70.1702	-299.286	-224.122		-43.524	-109.31
405	-0.00197	N	N		405	0.000351688	N	N		405	-0.0195903	N	N		135	-0.00515	N	N		135	-0.02183	N	N		135	0.00645	N	N		-70.1702	-312.418	-217.118		-38.646	-109.06
408	-0.000594703	N	N		408	0.000671968	N	N		408	-0.0258917	N	N		136	0.000837713	N	N		136	-0.01791	N	N		136	0.00832	N	N		-70.2327	-311.918	-221.494		-43.024	-114.062
411	-0.000719508	N	N		411	-0.0015	N	N		411	-0.0169076	N	N		137	-0.00316	N	N		137	-0.00799	N	N		137	0.00514	N	N		-70.139	-312.294	-218.244		-47.4	-113.562
414	0.0034	N	N		414	-0.00274	N	N		414	-0.0221483	N	N		138	-0.00378	N	N		138	-0.00225	N	N		138	0.00595	N	N		-70.139	-312.794	-232.876		-49.526	-112.06
417	0.00115	N	N		417	0.00912	N	N		417	-0.0196527	N	N		139	-0.00228	N	N		139	-0.00569	N	N		139	0.00539	N	N		-70.2015	-299.162	-224.496		-52.778	-109.684
420	-0.00166	N	N		420	0.00601	N	N		420	-0.0211501	N	N		140	-0.00609	N	N		140	-0.00344	N	N		140	0.00314	N	N		-70.139	-311.918	-234.878		-45.774	-108.558
423	-0.000220481	N	N		423	8.96326e-05	N	N		423	-0.0222107	N	N		141	-0.0021	N	N		141	-0.0153	N	N		141	-0.000975942	N	N		-70.139	-316.672	-228.624		-46.9	-106.308
426	-0.0039	N	N		426	0.00103	N	N		426	-0.0156598	N	N		142	-0.00441	N	N		142	-0.01131	N	N		142	-0.00304	N	N		-70.0765	-306.416	-228.124		-52.154	-105.558
429	0.000465767	N	N		429	-0.00208	N	N		429	-0.0192784	N	N		143	-0.00197	N	N		143	-0.02404	N	N		143	-0.00503	N	N		-70.1077	-310.042	-224.246		-51.778	-111.186
432	-0.000844459	N	N		432	0.00386	N	N		432	-0.0176563	N	N		144	-0.00247	N	N		144	-0.02092	N	N		144	0.00221	N	N		-70.1077	-325.552	-233.002		-54.78	-111.436
435	-9.57965e-05	N	N		435	-0.0058	N	N		435	-0.0217116	N	N		145	-0.00553	N	N		145	-0.02018	N	N		145	0.00127	N	N		-70.0453	-325.176	-226.498		-41.522	-110.81
438	0.00121	N	N		438	0.00107	N	N		438	-0.0215868	N	N		146	-0.00591	N	N		146	-0.00989	N	N		146	-0.00104	N	N		-70.1077	-322.424	-230.374		-45.15	-113.062
441	-0.00259	N	N		441	0.00638	N	N		441	-0.0275762	N	N		147	0.00121	N	N		147	-0.01981	N	N		147	0.000831729	N	N		-70.139	-335.556	-233.876		-56.28	-114.062
444	-0.00509	N	N		444	0.00982	N	N		444	-0.0235209	N	N		148	-0.00329	N	N		148	-0.00996	N	N		148	-0.0021	N	N		-70.0453	-317.172	-221.12		-46.15	-106.932
447	-0.00116	N	N		447	-0.00234	N	N		447	-0.025455	N	N		149	-0.00697	N	N		149	-0.02088	N	N		149	-0.000728589	N	N		-69.9828	-317.046	-215.742		-43.524	-105.306
450	0.000527988	N	N		450	0.0036	N	N		450	-0.0198399	N	N		150	-0.00753	N	N		150	-0.02543	N	N		150	0.000955681	N	N		-70.0765	-325.05	-219.618		-51.778	-110.56
453	-0.000470286	N	N		453	0.00392	N	N		453	-0.0196527	N	N		151	-0.00223	N	N		151	-0.02806	N	N		151	0.00195	N	N		-70.0765	-329.178	-214.116		-47.4	-104.806
456	0.000652721	N	N		456	0.00392	N	N		456	-0.0164709	N	N		152	-0.00204	N	N		152	-0.025	N	N		152	0.000955129	N	N		-70.0453	-313.294	-201.108		-50.028	-105.056
459	0.00539	N	N		459	0.0136	N	N		459	-0.0232089	N	N		153	-0.00416	N	N		153	-0.00629	N	N		153	0.0027	N	N		-70.0453	-322.674	-210.614		-52.278	-109.31
462	-0.00059514	N	N		462	0.00675	N	N		462	-0.0207758	N	N		154	-0.00060606	N	N		154	-0.000676956	N	N		154	0.00239	N	N		-70.0765	-332.554	-206.486		-51.904	-108.058
465	-0.00284	N	N		465	-0.00354	N	N		465	-0.024332	N	N		155	-0.00229	N	N		155	-0.01909	N	N		155	0.00888	N	N		-70.0765	-324.8	-198.358		-51.778	-108.058
468	-0.00141	N	N		468	-0.00259	N	N		468	-0.0237081	N	N		156	-0.0056	N	N		156	-0.0073	N	N		156	0.01243	N	N		-70.0453	-338.182	-200.734		-48.652	-97.802
471	-0.00215	N	N		471	0.00147	N	N		471	-0.0218364	N	N		157	-0.00192	N	N		157	-0.02159	N	N		157	0.01069	N	N		-70.0765	-345.062	-212.364		-45.4	-115.188
474	0.0019	N	N		474	0.00335	N	N		474	-0.0256421	N	N		158	-0.00367	N	N		158	-0.01017	N	N		158	0.0075	N	N		-70.0453	-351.44	-221.37		-60.408	-107.808
477	-0.00103	N	N		477	0.00835	N	N		477	-0.0199647	N	N		159	-0.00616	N	N		159	0.00205	N	N		159	0.01112	N	N		-70.014	-343.31	-210.74		-41.148	-98.804
480	0.000465355	N	N		480	0.00087139	N	N		480	-0.0198399	N	N		160	-0.00566	N	N		160	0.0096	N	N		160	0.00432	N	N		-70.014	-350.94	-210.99		-47.65	-114.562
483	0.000215768	N	N		483	0.0015	N	N		483	-0.0245191	N	N		161	-0.000297524	N	N		161	-0.0085	N	N		161	0.00738	N	N		-70.014	-341.434	-208.864		-48.902	-116.938
486	-0.00527	N	N		486	0.00307	N	N		486	-0.021774	N	N		162	-0.00529	N	N		162	0.00286	N	N		162	0.00214	N	N		-70.014	-338.934	-199.482		-35.894	-98.304
489	0.00128	N	N		489	-0.00285	N	N		489	-0.0212749	N	N		163	-0.00273	N	N		163	-0.00176	N	N		163	0.00482	N	N		-70.014	-349.188	-196.482		-51.278	-104.182
492	-0.00197	N	N		492	-0.000343197	N	N		492	-0.021462	N	N		164	-0.00361	N	N		164	-0.01637	N	N		164	-0.000358388	N	N		-69.9828	-347.688	-203.736		-54.404	-110.184
495	9.08899e-05	N	N		495	0.000289054	N	N		495	-0.0220235	N	N		165	-0.00167	N	N		165	-0.03103	N	N		165	0.00619	N	N		-70.014	-339.308	-206.986		-53.154	-107.434
498	0.00115	N	N		498	0.01028	N	N		498	-0.0200271	N	N		166	-0.000674313	N	N		166	-0.01618	N	N		166	0.00351	N	N		-69.9515	-347.688	-204.36		-54.404	-108.308
501	-0.00122	N	N		501	0.00343	N	N		501	-0.0174691	N	N		167	-0.00367	N	N		167	-0.01207	N	N		167	0.00494	N	N		-69.9828	-345.436	-215.992		-53.154	-108.058
504	-0.000845041	N	N		504	0.00125	N	N		504	-0.0220859	N	N		168	-0.0033	N	N		168	-0.01925	N	N		168	0.0027	N	N		-69.889	-339.434	-199.232		-46.024	-110.936
507	0.00083948	N	N		507	0.00313	N	N		507	-0.0172195	N	N		169	-0.0023	N	N		169	-0.01301	N	N		169	0.00469	N	N		-69.9515	-347.938	-208.488		-49.152	-110.06
510	-0.00309	N	N		510	0.000954482	N	N		510	-0.0198399	N	N		170	-0.00523	N	N		170	-0.01651	N	N		170	0.00806	N	N		-69.9828	-358.82	-206.236		-42.022	-108.808
513	0.00265	N	N		513	0.00845	N	N		513	-0.0243944	N	N		171	-0.00174	N	N		171	0.00171	N	N		171	0.01243	N	N		-69.9203	-355.568	-215.992		-50.402	-107.308
516	0.000777017	N	N		516	0.01657	N	N		516	-0.0190912	N	N		172	-0.0009268	N	N		172	-0.0089	N	N		172	0.00619	N	N		-69.9515	-358.444	-225.122		-49.402	-110.434
519	0.00365	N	N		519	0.0119	N	N		519	-0.0223355	N	N		173	-0.00486	N	N		173	-0.01596	N	N		173	0.00981	N	N		-69.9203	-334.056	-209.238		-55.656	-115.938
522	-0.0024	N	N		522	0.0091	N	N		522	-0.0219612	N	N		174	-0.00311	N	N		174	-0.02076	N	N		174	0.01492	N	N		-69.9515	-346.438	-203.736		-49.526	-121.44
525	-0.000907602	N	N		525	0.00848	N	N		525	-0.0200895	N	N		175	-0.00667	N	N		175	-0.00573	N	N		175	0.01311	N	N		-69.889	-351.316	-214.366		-57.282	-115.188
528	-0.00172	N	N		528	0.00506	N	N		528	-0.0259541	N	N		176	-0.00324	N	N		176	-0.01777	N	N		176	0.00925	N	N		-69.889	-359.82	-209.238		-44.274	-105.932
531	2.82086e-05	N	N		531	0.006	N	N		531	-0.025143	N	N		177	-0.0058	N	N		177	0.00225	N	N		177	0.00844	N	N		-69.7953	-363.072	-218.868		-51.402	-113.186
534	0.000776871	N	N		534	0.00913	N	N		534	-0.0260789	N	N		178	-0.00499	N	N		178	0.01672	N	N		178	0.00151	N	N		-69.9203	-367.574	-226.872		-66.286	-117.438
537	0.00178	N	N		537	0.01008	N	N		537	-0.0210877	N	N		179	-0.00137	N	N		179	0.00306	N	N		179	0.000760506	N	N		-69.7953	-362.196	-224.622		-43.524	-104.432
540	-0.00109	N	N		540	0.00852	N	N		540	-0.0216492	N	N		180	-0.000743542	N	N		180	-0.00574	N	N		180	-0.00379	N	N		-69.8578	-368.45	-233.252		-50.528	-112.31
543	0.00221	N	N		543	0.00292	N	N		543	-0.0200895	N	N		181	-0.00511	N	N		181	0.00137	N	N		181	-0.00679	N	N		-69.8578	-356.068	-227.374		-42.272	-107.684
546	-0.00159	N	N		546	0.00916	N	N		546	-0.0256421	N	N		182	-0.00080691	N	N		182	-0.00307	N	N		182	-0.00642	N	N		-69.7641	-361.696	-231.75		-47.9	-106.182
549	0.000340016	N	N		549	0.00387	N	N		549	-0.0199647	N	N		183	-0.00174	N	N		183	0.0192	N	N		183	-0.00748	N	N		-69.8266	-361.57	-232		-46.65	-109.184
552	-0.00303	N	N		552	0.00357	N	N		552	-0.0250806	N	N		184	-0.00368	N	N		184	0.00697	N	N		184	-0.00922	N	N		-69.9515	-358.194	-225.122		-44.9	-101.43
555	-0.000783064	N	N		555	0.01325	N	N		555	-0.0231466	N	N		185	-0.00137	N	N		185	0.00479	N	N		185	-0.00323	N	N		-69.7953	-348.938	-229.5		-40.146	-100.68
558	0.00115	N	N		558	0.02105	N	N		558	-0.0184049	N	N		186	-0.00274	N	N		186	-0.00377	N	N		186	-0.0028	N	N		-69.7953	-341.56	-230.874		-46.776	-113.186
561	-0.00178	N	N		561	0.00609	N	N		561	-0.0236457	N	N		187	0.00025129	N	N		187	0.01195	N	N		187	-0.000364747	N	N		-69.7953	-344.936	-232.626		-43.774	-106.432
564	-0.00384	N	N		564	0.000168195	N	N		564	-0.0243944	N	N		188	-0.00112	N	N		188	0.00827	N	N		188	-0.00554	N	N		-69.889	-340.934	-241.256		-45.9	-105.182
567	0.00033987	N	N		567	0.00517	N	N		567	-0.0205886	N	N		189	-0.00162	N	N		189	0.00303	N	N		189	-0.00573	N	N		-69.7953	-348.438	-239.754		-38.896	-100.93
570	0.00202	N	N		570	0.01142	N	N		570	-0.0238952	N	N		190	-0.00287	N	N		190	0.019	N	N		190	-0.000739923	N	N		-69.7953	-352.316	-237.254		-45.774	-107.308
573	-0.00159	N	N		573	0.00799	N	N		573	-0.0223979	N	N		191	0.00131	N	N		191	0.01687	N	N		191	-0.000615417	N	N		-69.8578	-333.43	-228.498		-45.9	-106.432
576	0.00308	N	N		576	0.00301	N	N		576	-0.0207134	N	N		192	-0.00487	N	N		192	0.00845	N	N		192	-0.00174	N	N		-69.7641	-336.808	-248.26		-36.27	-104.432
579	0.00115	N	N		579	0.01019	N	N		579	-0.0212125	N	N		193	-0.00437	N	N		193	0.00688	N	N		193	-0.00299	N	N		-69.7953	-325.676	-231.126		-38.77	-109.31
582	-0.000658501	N	N		582	0.00615	N	N		582	-0.0197151	N	N		194	-0.00574	N	N		194	0.0183	N	N		194	-0.000117117	N	N		-69.7328	-322.05	-224.622		-37.146	-98.804
585	-0.00241	N	N		585	-0.00133	N	N		585	-0.0189041	N	N		195	-0.00418	N	N		195	0.01692	N	N		195	0.00425	N	N		-69.6703	-320.674	-223.872		-41.148	-103.18
588	0.00115	N	N		588	-0.00569	N	N		588	-0.021774	N	N		196	0.000746024	N	N		196	0.01754	N	N		196	-0.00092874	N	N		-69.7953	-317.296	-221.996		-41.648	-98.428
591	-0.000533792	N	N		591	0.00118	N	N		591	-0.021462	N	N		197	-0.00587	N	N		197	0.00275	N	N		197	0.00737	N	N		-69.7016	-326.552	-220.37		-44.148	-101.806
594	-0.00203	N	N		594	0.00119	N	N		594	-0.0269523	N	N		198	-0.00306	N	N		198	-0.00555	N	N		198	0.00294	N	N		-69.7016	-333.056	-227.874		-39.022	-100.18
597	0.00128	N	N		597	0.00369	N	N		597	-0.0202766	N	N		199	-0.00331	N	N		199	-0.01971	N	N		199	0.000942136	N	N		-69.7328	-325.676	-222.37		-45.274	-106.058
600	-0.00259	N	N		600	0.00651	N	N		600	-0.0215868	N	N		200	-0.00506	N	N		200	-0.01472	N	N		200	-0.00311	N	N		-69.7328	-329.804	-227.998		-42.148	-109.81
603	-0.0029	N	N		603	0.0062	N	N		603	-0.0200271	N	N		201	-0.00244	N	N		201	-0.02515	N	N		201	-0.00773	N	N		-69.6703	-320.674	-235.378		-31.266	-99.678
606	-0.00222	N	N		606	0.00153	N	N		606	-0.0239576	N	N		202	-0.00362	N	N		202	-0.02159	N	N		202	-0.00405	N	N		-69.7328	-326.176	-236.628		-35.77	-96.178
609	8.9968e-05	N	N		609	-0.00439	N	N		609	-0.0267028	N	N		203	-0.00481	N	N		203	-0.01617	N	N		203	-0.000182011	N	N		-69.7328	-330.428	-227.122		-34.518	-102.18
612	0.00234	N	N		612	-0.00469	N	N		612	-0.0241448	N	N		204	-0.00412	N	N		204	-0.01736	N	N		204	0.00144	N	N		-69.7016	-320.798	-235.878		-36.77	-97.678
615	2.75292e-05	N	N		615	0.01154	N	N		615	-0.0253302	N	N		205	-0.00344	N	N		205	-0.01636	N	N		205	-0.00349	N	N		-69.7016	-326.176	-225.748		-37.896	-107.434
618	0.00103	N	N		618	0.01623	N	N		618	-0.0213996	N	N		206	-0.00469	N	N		206	-0.00713	N	N		206	0.000877824	N	N		-69.7328	-319.548	-225.498		-40.772	-114.062
621	-0.00353	N	N		621	0.01873	N	N		621	-0.0222107	N	N		207	-0.00344	N	N		207	-0.00745	N	N		207	0.004	N	N		-69.7016	-305.416	-211.614		-36.77	-100.304
624	-0.00322	N	N		624	0.00782	N	N		624	-0.0202766	N	N		208	0.00242	N	N		208	-0.0047	N	N		208	0.000565301	N	N		-69.6703	-314.17	-207.112		-34.394	-97.928
627	-0.00259	N	N		627	0.00315	N	N		627	-0.0227722	N	N		209	-0.00369	N	N		209	-0.01506	N	N		209	0.0045	N	N		-69.6703	-317.422	-227.874		-32.892	-93.3
630	0.00209	N	N		630	0.00253	N	N		630	-0.022897	N	N		210	-0.00313	N	N		210	-0.00727	N	N		210	0.00331	N	N		-69.7016	-310.544	-217.742		-56.53	-102.056
633	0.00252	N	N		633	-0.000888516	N	N		633	-0.0258293	N	N		211	-0.00525	N	N		211	-0.01176	N	N		211	0.01036	N	N		-69.6703	-315.17	-209.738		-44.65	-109.31
636	0.00184	N	N		636	0.00817	N	N		636	-0.0258917	N	N		212	-0.00382	N	N		212	-0.01775	N	N		212	0.00905	N	N		-69.6703	-318.922	-216.242		-45.9	-107.684
639	0.00427	N	N		639	0.01067	N	N		639	-0.0263284	N	N		213	-0.00457	N	N		213	-0.0137	N	N		213	0.00655	N	N		-69.7016	-314.296	-220.37		-40.146	-102.806
642	-0.00359	N	N		642	0.00725	N	N		642	-0.0246439	N	N		214	-0.00182	N	N		214	-0.00815	N	N		214	0.00537	N	N		-69.6703	-310.418	-224.246		-39.022	-111.81
645	-0.00141	N	N		645	-0.00148	N	N		645	-0.0204014	N	N		215	0.00223	N	N		215	-0.01258	N	N		215	0.00406	N	N		-69.7016	-317.922	-217.492		-38.77	-101.554
648	0.000214434	N	N		648	-0.00241	N	N		648	-0.0194032	N	N		216	-0.00044917	N	N		216	-0.01028	N	N		216	0.00568	N	N		-69.6079	-301.162	-210.238		-41.898	-107.684
651	-0.00078384	N	N		651	-0.00333	N	N		651	-0.0225851	N	N		217	0.00111	N	N		217	-0.00261	N	N		217	0.00431	N	N		-69.6703	-315.546	-220.62		-39.772	-101.93
654	-0.000409521	N	N		654	-0.00145	N	N		654	-0.0202142	N	N		218	0.000236149	N	N		218	-0.00579	N	N		218	-0.00143	N	N		-69.7641	-304.54	-212.99		-49.026	-106.058
657	0.000838267	N	N		657	0.00604	N	N		657	-0.0222731	N	N		219	0.00354	N	N		219	0.00412	N	N		219	-0.000124028	N	N		-69.6391	-300.538	-211.49		-42.022	-106.058
660	0.00221	N	N		660	0.00792	N	N		660	-0.0170948	N	N		220	-0.00132	N	N		220	0.01067	N	N		220	-0.00674	N	N		-69.6079	-293.534	-212.364		-48.276	-110.184
663	-0.000783937	N	N		663	0.00325	N	N		663	-0.0173443	N	N		221	-0.00139	N	N		221	-0.00836	N	N		221	-0.00842	N	N		-69.5766	-300.788	-215.366		-41.648	-104.306
666	-0.00422	N	N		666	0.00544	N	N		666	-0.0233337	N	N		222	-0.00214	N	N		222	-0.00562	N	N		222	-0.00624	N	N		-69.6391	-305.666	-203.86		-40.272	-104.306
669	0.00109	N	N		669	0.00139	N	N		669	-0.0236457	N	N		223	-0.0037	N	N		223	-0.01205	N	N		223	0.000561154	N	N		-69.6079	-311.794	-223.496		-49.026	-102.556
672	0.000526193	N	N		672	0.00515	N	N		672	-0.0232713	N	N		224	-0.00183	N	N		224	-0.01611	N	N		224	0.00437	N	N		-69.6079	-310.544	-213.49		-44.4	-102.056
675	-9.77374e-05	N	N		675	-0.000460216	N	N		675	-0.0250182	N	N		225	-0.0032	N	N		225	-0.00575	N	N		225	0.00312	N	N		-69.5766	-301.538	-219.744		-43.274	-110.06
678	0.000338973	N	N		678	0.00173	N	N		678	-0.0228346	N	N		226	-0.00245	N	N		226	-0.00282	N	N		226	0.00393	N	N		-69.6703	-297.662	-236.378		-49.152	-119.19
681	-0.0016	N	N		681	0.00424	N	N		681	-0.0225227	N	N		227	0.000356535	N	N		227	0.00554	N	N		227	0.00281	N	N		-69.6079	-303.414	-235.378		-41.272	-111.56
684	-0.00496	N	N		684	-0.002	N	N		684	-0.0209629	N	N		228	0.00179	N	N		228	-0.011	N	N		228	0.00536	N	N		-69.5454	-295.284	-224.872		-36.52	-106.682
687	-0.00266	N	N		687	-0.00791	N	N		687	-0.0217116	N	N		229	-0.0062	N	N		229	-0.00495	N	N		229	0.00474	N	N		-69.5766	-307.416	-232.5		-42.648	-113.062
690	-0.00103	N	N		690	-0.00167	N	N		690	-0.0241448	N	N		230	-0.00383	N	N		230	-0.00801	N	N		230	0.00842	N	N		-69.5454	-309.168	-220.12		-51.028	-112.31
693	-0.00372	N	N		693	0.00801	N	N		693	-0.0222107	N	N		231	-0.00133	N	N		231	-0.00752	N	N		231	0.00374	N	N		-69.5141	-312.67	-219.244		-47.276	-111.686
696	0.000214046	N	N		696	0.00927	N	N		696	-0.0259541	N	N		232	-0.00139	N	N		232	0.0044	N	N		232	0.00655	N	N		-69.5766	-313.794	-217.618		-45.65	-113.562
699	-0.000285103	N	N		699	0.00834	N	N		699	-0.0227098	N	N		233	-0.00769	N	N		233	0.000277332	N	N		233	0.00655	N	N		-69.5454	-313.044	-211.99		-38.77	-105.682
702	-0.00103	N	N		702	0.0096	N	N		702	-0.0200895	N	N		234	-0.00882	N	N		234	0.00926	N	N		234	0.00742	N	N		-69.5141	-316.172	-222.996		-39.272	-113.812
705	-0.000409933	N	N		705	-0.00474	N	N		705	-0.0231466	N	N		235	-0.00695	N	N		235	-0.01015	N	N		235	0.00549	N	N		-69.5141	-322.174	-210.364		-41.398	-109.31
708	-0.00347	N	N		708	-0.00973	N	N		708	-0.025455	N	N		236	-0.0067	N	N		236	-0.01633	N	N		236	0.00829	N	N		-69.5454	-325.176	-225.246		-35.27	-110.684
711	-0.000846715	N	N		711	-0.00816	N	N		711	-0.0270771	N	N		237	-0.00695	N	N		237	0.000827134	N	N		237	0.0053	N	N		-69.6079	-328.802	-225.872		-44.4	-115.562
714	-0.0011	N	N		714	-0.01065	N	N		714	-0.0234585	N	N		238	-0.00383	N	N		238	0.00426	N	N		238	0.0033	N	N		-69.5141	-320.548	-223.746		-42.022	-110.56
717	0.00227	N	N		717	0.00434	N	N		717	-0.0210253	N	N		239	0.0011	N	N		239	-0.00224	N	N		239	0.000868701	N	N		-69.5141	-306.916	-205.612		-45.4	-105.432
720	0.00277	N	N		720	0.00715	N	N		720	-0.0182178	N	N		240	0.000662141	N	N		240	0.00257	N	N		240	-0.00138	N	N		-69.5141	-323.174	-227.748		-43.524	-111.436
723	0.000151437	N	N		723	-0.00189	N	N		723	-0.0194032	N	N		241	0.00166	N	N		241	-0.01653	N	N		241	-0.00481	N	N		-69.5141	-327.802	-217.242		-44.9	-106.058
726	-0.00322	N	N		726	0.00748	N	N		726	-0.0253302	N	N		242	-0.00308	N	N		242	-0.00798	N	N		242	-0.01049	N	N		-69.4829	-316.046	-209.864		-49.776	-98.804
729	-0.00334	N	N		729	-0.00873	N	N		729	-0.0225227	N	N		243	0.000660676	N	N		243	-0.0053	N	N		243	-0.01117	N	N		-69.4204	-326.302	-222.37		-51.278	-110.56
732	0.000213755	N	N		732	0.00718	N	N		732	-0.0271395	N	N		244	-0.00258	N	N		244	-0.00275	N	N		244	-0.00375	N	N		-69.5141	-325.176	-221.744		-54.654	-110.434
735	2.65588e-05	N	N		735	0.00782	N	N		735	-0.0252678	N	N		245	-0.00458	N	N		245	0.000491772	N	N		245	-0.004	N	N		-69.3579	-326.176	-226.998		-40.396	-97.928
738	0.000400878	N	N		738	0.0019	N	N		738	-0.0220235	N	N		246	-0.00414	N	N		246	0.00348	N	N		246	0.000367637	N	N		-69.4204	-328.302	-232.376		-42.398	-100.304
741	0.000588026	N	N		741	-0.000277413	N	N		741	-0.0242072	N	N		247	-0.00421	N	N		247	0.00123	N	N		247	0.000429737	N	N		-69.4204	-329.804	-232.876		-53.404	-107.558
744	-0.00247	N	N		744	0.00316	N	N		744	-0.0212749	N	N		248	-0.00907	N	N		248	0.0031	N	N		248	0.00386	N	N		-69.4517	-327.428	-231.124		-50.152	-107.684
747	-0.000784616	N	N		747	0.00255	N	N		747	-0.0197775	N	N		249	-0.00564	N	N		249	-0.01431	N	N		249	0.00692	N	N		-69.3892	-324.55	-229.25		-40.772	-98.554
750	-0.000784641	N	N		750	0.00692	N	N		750	-0.0230218	N	N		250	-0.00433	N	N		250	-0.00676	N	N		250	0.01091	N	N		-69.4204	-325.176	-235.378		-49.152	-101.93
753	0.00252	N	N		753	-0.00648	N	N		753	-0.0242696	N	N		251	-0.00783	N	N		251	-0.00427	N	N		251	0.00174	N	N		-69.4517	-328.802	-224.496		-49.152	-102.306
756	-0.00284	N	N		756	0.01131	N	N		756	-0.022897	N	N		252	-0.0072	N	N		252	0.000533682	N	N		252	0.00118	N	N		-69.4517	-309.168	-214.24		-46.9	-104.682
759	0.00058788	N	N		759	0.00913	N	N		759	-0.0222731	N	N		253	-0.00614	N	N		253	0.00983	N	N		253	0.0043	N	N		-69.5141	-327.428	-220.744		-47.776	-102.18
762	8.87307e-05	N	N		762	0.00914	N	N		762	-0.019216	N	N		254	-0.00646	N	N		254	0.00895	N	N		254	0.00866	N	N		-69.3579	-328.552	-217.618		-49.776	-110.434
765	-0.000472809	N	N		765	-0.000210939	N	N		765	-0.0225227	N	N		255	-0.00764	N	N		255	0.0077	N	N		255	0.01035	N	N		-69.4204	-329.678	-226.122		-40.396	-101.68
768	-0.00365	N	N		768	0.0076	N	N		768	-0.0237705	N	N		256	-0.0059	N	N		256	0.01325	N	N		256	0.00741	N	N		-69.3579	-336.056	-225.498		-34.768	-92.926
771	0.00277	N	N		771	0.00386	N	N		771	-0.0208381	N	N		257	-0.00365	N	N		257	0.01811	N	N		257	0.00523	N	N		-69.3267	-341.81	-228.874		-42.272	-111.06
774	-0.00203	N	N		774	0.01073	N	N		774	-0.0231466	N	N		258	-0.00334	N	N		258	0.00894	N	N		258	0.00298	N	N		-69.4204	-349.94	-236.378		-49.526	-104.682
777	0.00177	N	N		777	0.01012	N	N		777	-0.0188417	N	N		259	-0.00197	N	N		259	0.01861	N	N		259	-0.00151	N	N		-69.3579	-336.056	-227.122		-35.27	-102.43
780	0.000712491	N	N		780	0.00701	N	N		780	-0.0202766	N	N		260	-0.0064	N	N		260	0.00619	N	N		260	-0.00588	N	N		-69.2642	-338.434	-218.618		-39.022	-109.434
783	-0.00185	N	N		783	0.00452	N	N		783	-0.0184673	N	N		261	-0.00552	N	N		261	0.01049	N	N		261	0.00199	N	N		-69.3267	-336.682	-223.12		-44.65	-102.806
786	-0.000161026	N	N		786	-0.00234	N	N		786	-0.0199647	N	N		262	-0.00596	N	N		262	-0.0058	N	N		262	0.00117	N	N		-69.3892	-344.562	-227.248		-30.142	-91.8
789	0.00134	N	N		789	-0.00202	N	N		789	-0.0210877	N	N		263	-0.00378	N	N		263	-0.00817	N	N		263	-0.000260974	N	N		-69.3267	-340.934	-218.868		-41.398	-94.926
792	-0.00397	N	N		792	0.0061	N	N		792	-0.02402	N	N		264	-0.000971737	N	N		264	-0.01616	N	N		264	0.00598	N	N		-69.4204	-353.692	-231		-48.652	-100.054
795	0.00215	N	N		795	0.00985	N	N		795	-0.0220235	N	N		265	-0.0044	N	N		265	-0.01379	N	N		265	-0.00176	N	N		-69.2954	-331.304	-219.618		-39.522	-99.678
798	0.0029	N	N		798	0.01173	N	N		798	-0.0226474	N	N		266	-0.00191	N	N		266	0.00343	N	N		266	0.00155	N	N		-69.2954	-343.186	-233.876		-41.898	-102.806
801	-0.000161147	N	N		801	0.00675	N	N		801	-0.0196527	N	N		267	8.7433e-05	N	N		267	0.00205	N	N		267	0.00192	N	N		-69.2642	-342.31	-246.134		-45.4	-103.682
804	-0.000972249	N	N		804	0.00426	N	N		804	-0.0253926	N	N		268	0.00127	N	N		268	0.00373	N	N		268	0.000798278	N	N		-69.2954	-337.932	-235.378		-33.894	-101.18
807	-0.00116	N	N		807	-0.0054	N	N		807	-0.0263284	N	N		269	-0.00678	N	N		269	-0.00769	N	N		269	0.00017409	N	N		-69.3892	-345.436	-254.888		-37.77	-94.676
810	-0.0039	N	N		810	-0.00477	N	N		810	-0.0217116	N	N		270	-0.00316	N	N		270	-0.00707	N	N		270	-0.00638	N	N		-69.2642	-345.938	-222.746		-32.268	-94.676
813	-0.000597978	N	N		813	0.00678	N	N		813	-0.0248935	N	N		271	-0.00478	N	N		271	-0.00146	N	N		271	-0.00145	N	N		-69.233	-349.188	-237.254		-47.776	-104.182
816	0.000275466	N	N		816	0.00211	N	N		816	-0.0242696	N	N		272	-0.00653	N	N		272	0.01495	N	N		272	-0.00644	N	N		-69.2954	-352.19	-251.636		-43.148	-100.554
819	-0.00135	N	N		819	0.01117	N	N		819	-0.0277634	N	N		273	-0.00453	N	N		273	0.00983	N	N		273	-0.00226	N	N		-69.2642	-338.808	-229.124		-46.4	-103.18
822	-0.00309	N	N		822	0.00275	N	N		822	-0.0253302	N	N		274	-0.00353	N	N		274	-0.00671	N	N		274	-0.000763145	N	N		-69.2954	-345.062	-214.492		-47.526	-106.682
825	-0.00141	N	N		825	-0.00597	N	N		825	-0.0207758	N	N		275	-0.00166	N	N		275	-0.00939	N	N		275	-0.00226	N	N		-69.2017	-350.814	-229.374		-44.274	-103.18
828	-0.00266	N	N		828	0.00246	N	N		828	-0.0283873	N	N		276	-0.00547	N	N		276	-0.00334	N	N		276	-0.000826074	N	N		-69.2642	-348.314	-208.238		-35.018	-86.172
831	-0.000722905	N	N		831	0.00559	N	N		831	-0.0283249	N	N		277	-0.00254	N	N		277	0.00308	N	N		277	0.00179	N	N		-69.233	-347.938	-215.992		-50.402	-102.68
834	-0.000286195	N	N		834	0.00871	N	N		834	-0.0236457	N	N		278	-0.00185	N	N		278	-0.00753	N	N		278	-0.00282	N	N		-69.2642	-357.818	-235.252		-54.654	-105.682
837	0.00071203	N	N		837	0.01371	N	N		837	-0.0210253	N	N		279	-0.00728	N	N		279	-0.01832	N	N		279	-0.000452586	N	N		-69.2017	-347.814	-223.872		-49.902	-99.678
840	0.000899178	N	N		840	0.01247	N	N		840	-0.0198399	N	N		280	-0.00335	N	N		280	-0.01034	N	N		280	-0.0042	N	N		-69.2642	-355.192	-238.378		-38.646	-105.808
843	0.000337638	N	N		843	0.00687	N	N		843	-0.0239576	N	N		281	0.00033016	N	N		281	-0.01097	N	N		281	0.000420337	N	N		-69.233	-342.31	-227.248		-45.274	-102.18
846	-0.00465	N	N		846	0.01156	N	N		846	-0.0194656	N	N		282	-0.0036	N	N		282	-0.01147	N	N		282	-0.00513	N	N		-69.233	-343.186	-231.376		-34.018	-94.426
849	-0.00197	N	N		849	0.00252	N	N		849	-0.0201519	N	N		283	-0.00217	N	N		283	-0.02882	N	N		283	-0.00601	N	N		-69.233	-340.934	-223.62		-45.024	-103.556
852	-0.00147	N	N		852	0.00533	N	N		852	-0.0231466	N	N		284	0.00158	N	N		284	-0.03038	N	N		284	-0.00326	N	N		-69.1705	-346.938	-235.378		-45.524	-97.428
855	0.0014	N	N		855	0.00721	N	N		855	-0.0232089	N	N		285	-0.000482872	N	N		285	-0.01691	N	N		285	-0.00351	N	N		-69.2017	-341.434	-235.878		-50.652	-99.678
858	0.00183	N	N		858	0.00473	N	N		858	-0.0213996	N	N		286	-0.00129	N	N		286	-0.01142	N	N		286	-0.0022	N	N		-69.0767	-326.676	-228.374		-48.152	-101.806
861	0.000524664	N	N		861	0.01222	N	N		861	-0.0224603	N	N		287	0.000514402	N	N		287	-0.01885	N	N		287	-0.00426	N	N		-69.1392	-326.176	-223.746		-45.524	-98.428
864	-0.00422	N	N		864	0.0088	N	N		864	-0.0222107	N	N		288	0.00332	N	N		288	-0.01854	N	N		288	-0.00357	N	N		-69.1705	-338.684	-237.628		-50.278	-107.558
867	-0.00116	N	N		867	0.01255	N	N		867	-0.0270771	N	N		289	0.000825374	N	N		289	-0.01842	N	N		289	-0.0037	N	N		-69.1392	-340.058	-232.876		-43.148	-95.426
870	-0.00128	N	N		870	0.01006	N	N		870	-0.0204638	N	N		290	-0.00267	N	N		290	-0.01873	N	N		290	-0.00501	N	N		-69.1705	-345.688	-224.122		-53.78	-108.058
873	-0.000723244	N	N		873	0.00913	N	N		873	-0.0218364	N	N		291	0.000824397	N	N		291	-0.0183	N	N		291	-0.00183	N	N		-69.2017	-331.054	-230.624		-40.022	-98.054
876	-0.000473707	N	N		876	0.00509	N	N		876	-0.0260165	N	N		292	-0.0004239	N	N		292	-0.01481	N	N		292	0.000230138	N	N		-69.1705	-332.68	-243.256		-47.9	-101.806
879	0.000212566	N	N		879	0.01227	N	N		879	-0.0243944	N	N		293	-0.0023	N	N		293	-0.0135	N	N		293	-0.00133	N	N		-69.108	-330.678	-233.502		-45.65	-106.932
882	-0.00284	N	N		882	0.01914	N	N		882	-0.0194656	N	N		294	-0.00198	N	N		294	-0.01219	N	N		294	0.00297	N	N		-69.0767	-327.428	-228.748		-38.646	-92.3
885	-0.00228	N	N		885	0.00511	N	N		885	-0.0208381	N	N		295	-0.000986878	N	N		295	-0.017	N	N		295	0.000666032	N	N		-69.1392	-312.67	-225.372		-40.146	-105.932
888	0.00221	N	N		888	0.01448	N	N		888	-0.0222107	N	N		296	-0.00379	N	N		296	-0.02218	N	N		296	0.00123	N	N		-69.108	-318.298	-224.122		-54.904	-102.556
891	0.00177	N	N		891	0.01043	N	N		891	-0.0200895	N	N		297	-0.0018	N	N		297	-0.00521	N	N		297	0.00173	N	N		-69.108	-323.424	-225.246		-52.404	-95.552
894	0.00265	N	N		894	0.01013	N	N		894	-0.0219612	N	N		298	-0.0061	N	N		298	-0.00615	N	N		298	0.00222	N	N		-69.1705	-325.05	-236.754		-45.524	-100.554
897	0.00227	N	N		897	0.0039	N	N		897	-0.0201519	N	N		299	-0.00192	N	N		299	0.00651	N	N		299	0.00478	N	N		-69.0767	-314.546	-232.25		-49.652	-107.434
900	-0.00228	N	N		900	0.00703	N	N		900	-0.0218364	N	N		300	-0.00292	N	N		300	-0.00528	N	N		300	-0.00664	N	N		-69.0143	-327.052	-234.376		-45.524	-102.93
903	-9.95812e-05	N	N		903	0.00142	N	N		903	-0.0192784	N	N		301	-0.00286	N	N		301	0.00226	N	N		301	-0.00352	N	N		-69.108	-314.17	-238.63		-36.144	-100.554
906	-0.00447	N	N		906	0.00517	N	N		906	-0.019528	N	N		302	-0.000865522	N	N		302	0.00463	N	N		302	0.00279	N	N		-69.108	-323.174	-239.63		-41.648	-99.554
909	-0.000411583	N	N		909	-0.00356	N	N		909	-0.024332	N	N		303	-0.00211	N	N		303	-0.00798	N	N		303	-0.00289	N	N		-69.0143	-322.674	-240.13		-43.774	-102.18
912	0.000773814	N	N		912	0.00363	N	N		912	-0.0235209	N	N		304	0.0025	N	N		304	0.00319	N	N		304	0.00341	N	N		-69.0767	-315.17	-240.88		-43.898	-97.928
915	0.000399446	N	N		915	0.01487	N	N		915	-0.0235209	N	N		305	-0.00124	N	N		305	-0.00212	N	N		305	-0.00158	N	N		-69.0143	-324.55	-249.51		-46.526	-98.678
918	0.00764	N	N		918	0.01456	N	N		918	-0.0210877	N	N		306	-0.000805085	N	N		306	-0.002	N	N		306	0.00253	N	N		-69.0455	-314.546	-232.626		-46.15	-108.684
921	-0.00197	N	N		921	0.01894	N	N		921	-0.0197151	N	N		307	0.00138	N	N		307	-0.00256	N	N		307	-0.00533	N	N		-69.108	-298.662	-234.126		-47.026	-92.926
924	-0.00397	N	N		924	0.01115	N	N		924	-0.0190288	N	N		308	0.00144	N	N		308	0.00492	N	N		308	0.00447	N	N		-69.0767	-310.794	-233.376		-38.52	-93.05
927	0.0014	N	N		927	0.00273	N	N		927	-0.0213373	N	N		309	0.001	N	N		309	-0.0108	N	N		309	0.0016	N	N		-69.0767	-309.418	-248.26		-38.52	-89.674
930	0.00109	N	N		930	0.00086995	N	N		930	-0.0220859	N	N		310	0.00113	N	N		310	0.01471	N	N		310	-0.00165	N	N		-68.9518	-307.042	-250.26		-60.282	-95.302
933	0.000336911	N	N		933	0.00712	N	N		933	-0.0241448	N	N		311	-0.00162	N	N		311	-0.0017	N	N		311	-0.00346	N	N		-69.0455	-323.05	-242.882		-48.276	-102.806
936	0.000586449	N	N		936	0.01118	N	N		936	-0.01697	N	N		312	-0.00181	N	N		312	-0.00607	N	N		312	0.00178	N	N		-68.983	-313.794	-251.636		-47.9	-98.804
939	0.000835987	N	N		939	0.0115	N	N		939	-0.0190912	N	N		313	-0.00224	N	N		313	-0.01025	N	N		313	0.00391	N	N		-69.0455	-307.792	-252.386		-48.152	-102.806
942	-9.98966e-05	N	N		942	0.00402	N	N		942	-0.0193408	N	N		314	-0.00468	N	N		314	0.000165119	N	N		314	0.00353	N	N		-68.9518	-313.294	-258.764		-39.896	-96.302
945	-0.0026	N	N		945	0.00247	N	N		945	-0.0202766	N	N		315	-0.0043	N	N		315	-0.01182	N	N		315	0.00203	N	N		-69.0143	-311.044	-257.014		-48.152	-102.93
948	0.00296	N	N		948	-1.60472e-05	N	N		948	-0.0230218	N	N		316	0.00112	N	N		316	-0.01538	N	N		316	0.00621	N	N		-69.0455	-302.788	-250.76		-54.654	-102.306
951	0.000648718	N	N		951	0.00405	N	N		951	-0.0280129	N	N		317	-0.000248937	N	N		317	-0.01232	N	N		317	0.00459	N	N		-68.983	-304.79	-258.014		-43.524	-95.052
954	0.00196	N	N		954	-0.00187	N	N		954	-0.0217116	N	N		318	-0.00212	N	N		318	-0.01457	N	N		318	0.00528	N	N		-69.0143	-298.536	-250.886		-51.778	-101.054
957	0.000523888	N	N		957	0.00937	N	N		957	-0.0209005	N	N		319	-0.00168	N	N		319	-0.01139	N	N		319	0.00434	N	N		-69.0455	-291.908	-251.386		-56.28	-104.306
960	0.00146	N	N		960	0.00938	N	N		960	-0.020651	N	N		320	-0.0015	N	N		320	-0.00996	N	N		320	-0.00421	N	N		-69.0455	-280.902	-256.264		-51.402	-106.558
963	0.00177	N	N		963	0.00626	N	N		963	-0.0133514	N	N		321	-0.000438064	N	N		321	-0.03061	N	N		321	-0.00246	N	N		-68.983	-281.652	-243.756		-46.276	-102.18
966	-0.00241	N	N		966	0.00783	N	N		966	-0.0226474	N	N		322	-0.00387	N	N		322	-0.01995	N	N		322	-0.00627	N	N		-68.8893	-286.154	-245.382		-49.652	-108.434
969	0.00039901	N	N		969	4.21173e-05	N	N		969	-0.0186545	N	N		323	-0.00343	N	N		323	-0.00548	N	N		323	-0.00433	N	N		-68.9518	-305.79	-272.398		-54.28	-102.18
972	-0.000349702	N	N		972	0.00535	N	N		972	-0.0209629	N	N		324	-0.00169	N	N		324	-0.01446	N	N		324	0.00166	N	N		-68.9205	-302.164	-249.01		-48.402	-102.18
975	0.00308	N	N		975	0.0169	N	N		975	-0.0234585	N	N		325	0.000994964	N	N		325	-0.02364	N	N		325	0.000782521	N	N		-68.7956	-297.41	-250.76		-43.898	-104.056
978	0.00202	N	N		978	0.00911	N	N		978	-0.0207758	N	N		326	-0.00262	N	N		326	-0.02171	N	N		326	-0.00527	N	N		-68.9518	-303.54	-269.77		-49.902	-105.932
981	8.69596e-05	N	N		981	0.02222	N	N		981	-0.0273267	N	N		327	-0.00337	N	N		327	-0.00362	N	N		327	0.00284	N	N		-68.983	-287.156	-245.632		-41.772	-100.804
984	-0.00222	N	N		984	0.00726	N	N		984	-0.0247063	N	N		328	-0.00462	N	N		328	-0.02022	N	N		328	0.00197	N	N		-68.9205	-290.658	-236.754		-44.774	-108.184
987	0.000211692	N	N		987	0.00259	N	N		987	-0.0196527	N	N		329	-0.000441972	N	N		329	-0.01161	N	N		329	0.01114	N	N		-68.9205	-302.664	-238.004		-38.146	-100.18
990	-0.00116	N	N		990	0.00572	N	N		990	-0.0187793	N	N		330	0.00243	N	N		330	-0.00768	N	N		330	0.00995	N	N		-68.9205	-299.036	-224.496		-45.274	-103.806
993	0.00314	N	N		993	0.01103	N	N		993	-0.0213996	N	N		331	-0.0035	N	N		331	-0.00612	N	N		331	0.01326	N	N		-68.8893	-304.54	-226.622		-47.15	-107.308
996	0.000585963	N	N		996	0.00948	N	N		996	-0.0156598	N	N		332	-0.00331	N	N		332	-0.01723	N	N		332	0.00952	N	N		-68.8893	-308.042	-225.998		-50.152	-110.434
999	0.00177	N	N		999	0.01229	N	N		999	-0.0247687	N	N		333	-0.00612	N	N		333	-0.01062	N	N		333	0.01307	N	N		-68.8581	-304.914	-219.244		-43.024	-107.058
1002	-0.0011	N	N		1002	0.01012	N	N		1002	-0.0151607	N	N		334	-0.00544	N	N		334	-0.01886	N	N		334	0.0112	N	N		-68.8581	-315.67	-229.25		-43.398	-114.812
1005	-0.00129	N	N		1005	-0.000794025	N	N		1005	-0.0241448	N	N		335	-0.00631	N	N		335	-0.01743	N	N		335	0.01033	N	N		-68.983	-310.292	-216.368		-41.522	-111.56
1008	0.000585866	N	N		1008	-0.00328	N	N		1008	-0.0252054	N	N		336	-0.00107	N	N		336	-0.01593	N	N		336	0.00864	N	N		-68.8581	-322.55	-231.626		-37.27	-105.682
1011	0.0019	N	N		1011	0.00453	N	N		1011	-0.0210877	N	N		337	-0.00244	N	N		337	-0.00832	N	N		337	0.0092	N	N		-68.7643	-317.172	-227.748		-38.02	-106.932
1014	0.00202	N	N		1014	0.00297	N	N		1014	-0.0178434	N	N		338	-0.0055	N	N		338	-0.01619	N	N		338	0.00159	N	N		-68.7956	-315.296	-222.496		-49.152	-109.56
1017	0.00102	N	N		1017	0.00548	N	N		1017	-0.0208381	N	N		339	-0.00538	N	N		339	-0.00964	N	N		339	0.00521	N	N		-68.8893	-302.164	-204.486		-48.276	-110.434
1020	0.00264	N	N		1020	0.00268	N	N		1020	-0.0188417	N	N		340	-0.00319	N	N		340	-0.00166	N	N		340	0.00215	N	N		-68.8893	-302.914	-222.746		-43.274	-106.808
1023	0.00202	N	N		1023	0.00175	N	N		1023	-0.0150359	N	N		341	-0.00195	N	N		341	-0.01077	N	N		341	-0.00159	N	N		-68.7643	-318.922	-217.242		-43.524	-104.306
1026	0.000648111	N	N		1026	-0.00604	N	N		1026	-0.0193408	N	N		342	-0.004	N	N		342	0.000707091	N	N		342	-0.00571	N	N		-68.7643	-317.046	-212.114		-48.526	-100.554
1029	-0.00104	N	N		1029	-0.00416	N	N		1029	-0.0192784	N	N		343	0.00105	N	N		343	0.00201	N	N		343	-0.000657437	N	N		-68.7956	-323.676	-224.746		-45.024	-106.682
1032	-0.000100624	N	N		1032	-0.01008	N	N		1032	-0.0235833	N	N		344	-0.00132	N	N		344	-0.00154	N	N		344	-0.00359	N	N		-68.7956	-329.054	-230.75		-53.904	-111.936
1035	0.00308	N	N		1035	0.00334	N	N		1035	-0.0215868	N	N		345	0.0013	N	N		345	0.0075	N	N		345	0.00271	N	N		-68.8893	-331.93	-227.874		-41.022	-102.556
1038	0.00208	N	N		1038	0.00866	N	N		1038	-0.0204014	N	N		346	-0.00494	N	N		346	-0.00174	N	N		346	-0.00153	N	N		-68.8893	-328.928	-230.374		-37.02	-103.306
1041	-0.0011	N	N		1041	0.01584	N	N		1041	-0.0173443	N	N		347	-0.000949886	N	N		347	-0.00648	N	N		347	0.000152527	N	N		-68.7956	-333.43	-240.254		-45.274	-107.434
1044	-0.00247	N	N		1044	0.0068	N	N		1044	-0.0170948	N	N		348	-0.00032647	N	N		348	-0.00673	N	N		348	0.00664	N	N		-68.8893	-327.678	-233.376		-32.518	-102.18
1047	-0.000412699	N	N		1047	0.00619	N	N		1047	-0.0175939	N	N		349	-0.00301	N	N		349	-0.00493	N	N		349	0.00427	N	N		-68.7956	-332.68	-232.25		-36.02	-88.048
1050	-0.00222	N	N		1050	0.00495	N	N		1050	-0.0207134	N	N		350	-0.00388	N	N		350	-0.00942	N	N		350	0.00901	N	N		-68.7331	-337.432	-239.254		-40.522	-91.674
1053	-0.0007247	N	N		1053	0.01244	N	N		1053	-0.0225227	N	N		351	-0.00207	N	N		351	-0.00356	N	N		351	-0.00116	N	N		-68.7018	-331.18	-227.998		-43.524	-98.178
1056	0.000647868	N	N		1056	0.0165	N	N		1056	-0.0185297	N	N		352	-0.000952328	N	N		352	0.01141	N	N		352	0.00458	N	N		-68.7956	-317.422	-226.248		-40.898	-93.05
1059	0.00339	N	N		1059	0.01339	N	N		1059	-0.0221483	N	N		353	-0.00438	N	N		353	0.00248	N	N		353	0.00627	N	N		-68.7956	-325.176	-224.372		-44.774	-101.18
1062	-0.00135	N	N		1062	0.00779	N	N		1062	-0.0160965	N	N		354	-0.00538	N	N		354	-0.00706	N	N		354	0.00514	N	N		-68.7018	-339.308	-239.88		-45.65	-103.43
1065	-0.00147	N	N		1065	0.0028	N	N		1065	-0.0202142	N	N		355	-0.00644	N	N		355	-0.00987	N	N		355	0.00183	N	N		-68.7643	-336.182	-243.632		-37.77	-96.052
1068	-0.000787212	N	N		1068	-0.00218	N	N		1068	-0.0163461	N	N		356	-0.00102	N	N		356	-0.00969	N	N		356	0.00252	N	N		-68.6706	-334.43	-249.76		-35.894	-94.676
1071	0.00183	N	N		1071	-0.00217	N	N		1071	-0.0224603	N	N		357	0.000105865	N	N		357	-0.0062	N	N		357	0.00052411	N	N		-68.6706	-342.436	-252.136		-39.022	-95.926
1074	-0.000225746	N	N		1074	-0.000602912	N	N		1074	-0.0215244	N	N		358	-0.00457	N	N		358	0.00334	N	N		358	-0.00703	N	N		-68.7331	-347.564	-259.14		-47.4	-103.306
1077	0.00264	N	N		1077	0.00596	N	N		1077	-0.0213373	N	N		359	-0.00326	N	N		359	0.02555	N	N		359	0.00358	N	N		-68.7018	-337.058	-255.514		-28.89	-93.426
1080	0.00258	N	N		1080	3.75879e-05	N	N		1080	-0.0167204	N	N		360	-0.00482	N	N		360	0.00839	N	N		360	-0.00353	N	N		-68.7018	-330.554	-237.504		-36.644	-101.304
1083	0.00115	N	N		1083	0.00192	N	N		1083	-0.0194656	N	N		361	-0.00177	N	N		361	0.01001	N	N		361	-0.00721	N	N		-68.7018	-331.804	-240.004		-44.4	-101.054
1086	-0.00303	N	N		1086	0.000366177	N	N		1086	-0.017781	N	N		362	-0.00227	N	N		362	0.0125	N	N		362	-0.00553	N	N		-68.6393	-341.184	-252.386		-29.642	-88.548
1089	0.00171	N	N		1089	0.00474	N	N		1089	-0.0205262	N	N		363	-0.00339	N	N		363	-0.00977	N	N		363	-0.00653	N	N		-68.6706	-328.678	-230.25		-43.774	-93.426
1092	-0.000475453	N	N		1092	0.00662	N	N		1092	-0.0229594	N	N		364	-0.000833414	N	N		364	-0.02862	N	N		364	0.00408	N	N		-68.7018	-338.308	-234.002		-52.528	-98.428
1095	0.00327	N	N		1095	0.00944	N	N		1095	-0.0164085	N	N		365	0.000850644	N	N		365	-0.03536	N	N		365	-0.00378	N	N		-68.6706	-323.926	-231		-44.4	-94.802
1098	-0.00129	N	N		1098	0.00913	N	N		1098	-0.015535	N	N		366	-0.00102	N	N		366	-0.01378	N	N		366	0.0014	N	N		-68.6393	-335.056	-238.128		-42.272	-95.302
1101	0.000335552	N	N		1101	0.00945	N	N		1101	-0.0184673	N	N		367	-0.00158	N	N		367	-0.00261	N	N		367	-0.00834	N	N		-68.7018	-331.68	-244.258		-50.902	-106.182
1104	-0.00428	N	N		1104	0.00291	N	N		1104	-0.0159094	N	N		368	-0.0019	N	N		368	-0.0086	N	N		368	-0.00403	N	N		-68.6393	-329.428	-221.37		-41.648	-103.806
1107	-0.00241	N	N		1107	0.00822	N	N		1107	-0.0180306	N	N		369	-0.00364	N	N		369	-0.00336	N	N		369	0.00576	N	N		-68.6393	-345.562	-246.384		-47.276	-99.428
1110	0.00196	N	N		1110	-0.000191231	N	N		1110	-0.0230218	N	N		370	-0.00283	N	N		370	0.00443	N	N		370	0.000520516	N	N		-68.6081	-345.688	-231.5		-35.394	-93.55
1113	-0.00191	N	N		1113	0.00793	N	N		1113	-0.0197151	N	N		371	0.000348591	N	N		371	-0.00287	N	N		371	0.00327	N	N		-68.6393	-337.558	-239.504		-55.03	-110.81
1116	0.000896946	N	N		1116	0.00731	N	N		1116	-0.0209629	N	N		372	-0.000587757	N	N		372	-0.00568	N	N		372	0.00701	N	N		-68.6706	-342.686	-253.012		-45.4	-106.932
1119	0.00183	N	N		1119	0.01356	N	N		1119	-0.0172195	N	N		373	-0.00564	N	N		373	0.00112	N	N		373	0.00532	N	N		-68.6081	-335.806	-248.51		-43.398	-106.308
1122	-0.000226134	N	N		1122	0.01107	N	N		1122	-0.0244567	N	N		374	-0.0024	N	N		374	-0.00182	N	N		374	0.01393	N	N		-68.6081	-328.802	-231		-44.774	-108.308
1125	-0.00141	N	N		1125	0.000162226	N	N		1125	-0.0202766	N	N		375	-0.00839	N	N		375	-0.00107	N	N		375	0.00826	N	N		-68.6081	-329.304	-247.384		-48.652	-108.558
1128	-0.00272	N	N		1128	-0.00451	N	N		1128	-0.0147863	N	N		376	-0.00733	N	N		376	-0.00445	N	N		376	0.00252	N	N		-68.6081	-339.308	-236.628		-39.272	-99.93
1131	-0.00172	N	N		1131	-0.0045	N	N		1131	-0.0232089	N	N		377	-0.0067	N	N		377	0.00597	N	N		377	0.00183	N	N		-68.6081	-343.56	-251.512		-39.272	-108.184
1134	0.000522457	N	N		1134	0.00331	N	N		1134	-0.0225851	N	N		378	-0.00745	N	N		378	0.0167	N	N		378	0.00127	N	N		-68.5769	-348.438	-260.766		-46.776	-112.06
1137	-0.000226255	N	N		1137	0.01049	N	N		1137	-0.019216	N	N		379	-0.00546	N	N		379	0.0167	N	N		379	-0.0061	N	N		-68.6081	-335.182	-248.26		-43.524	-111.186
1140	-0.000288669	N	N		1140	0.00426	N	N		1140	-0.0215868	N	N		380	-0.00153	N	N		380	0.00708	N	N		380	-0.00872	N	N		-68.5769	-333.93	-250.386		-36.894	-114.812
1143	-0.000850209	N	N		1143	0.000212082	N	N		1143	-0.0227722	N	N		381	-0.00465	N	N		381	0.00945	N	N		381	-0.00953	N	N		-68.4831	-325.552	-244.882		-37.896	-113.936
1146	-0.0021	N	N		1146	-0.0029	N	N		1146	-0.0211501	N	N		382	-0.00203	N	N		382	0.00976	N	N		382	-0.00535	N	N		-68.6081	-334.806	-250.26		-35.77	-104.432
1149	0.00171	N	N		1149	0.00522	N	N		1149	-0.0208381	N	N		383	0.00153	N	N		383	0.01194	N	N		383	-0.01059	N	N		-68.6081	-327.802	-241.63		-43.774	-111.81
1152	-0.00278	N	N		1152	-7.49019e-05	N	N		1152	-0.0239576	N	N		384	0.000966146	N	N		384	0.00358	N	N		384	-0.00853	N	N		-68.5769	-322.174	-236.878		-43.024	-109.684
1155	0.00208	N	N		1155	0.00742	N	N		1155	-0.0219612	N	N		385	0.000341753	N	N		385	0.01356	N	N		385	-0.00104	N	N		-68.5769	-327.678	-250.01		-44.148	-107.434
1158	0.00427	N	N		1158	0.01741	N	N		1158	-0.0200895	N	N		386	-0.00034503	N	N		386	0.01636	N	N		386	-0.00298	N	N		-68.5769	-307.916	-230.874		-46.9	-110.06
1161	-0.000226449	N	N		1161	0.01024	N	N		1161	-0.0204014	N	N		387	-0.00040791	N	N		387	0.00376	N	N		387	-0.00672	N	N		-68.5456	-311.168	-235.378		-46.276	-105.182
1164	-0.00428	N	N		1164	0.0037	N	N		1164	-0.0252678	N	N		388	-0.00103	N	N		388	0.0065	N	N		388	-0.00622	N	N		-68.5144	-318.172	-242.006		-46.15	-107.308
1167	0.00102	N	N		1167	0.00277	N	N		1167	-0.0252054	N	N		389	-0.00347	N	N		389	-0.00642	N	N		389	-0.00522	N	N		-68.6081	-324.426	-244.132		-48.276	-112.06
1170	0.00102	N	N		1170	-0.00408	N	N		1170	-0.0272643	N	N		390	-0.00253	N	N		390	-0.00692	N	N		390	0.0027	N	N		-68.5456	-329.928	-232.25		-46.4	-106.432
1173	0.00121	N	N		1173	0.00653	N	N		1173	-0.0202766	N	N		391	-0.00372	N	N		391	-0.0015	N	N		391	-0.00385	N	N		-68.4519	-303.038	-233.876		-49.402	-118.564
1176	0.00121	N	N		1176	0.01653	N	N		1176	-0.0230842	N	N		392	-0.00197	N	N		392	0.0015	N	N		392	-0.0071	N	N		-68.4831	-308.292	-238.504		-45.4	-111.56
1179	0.00214	N	N		1179	0.01061	N	N		1179	-0.0231466	N	N		393	-0.0021	N	N		393	-0.00125	N	N		393	-0.00348	N	N		-68.4206	-315.046	-234.002		-48.026	-116.688
1182	-0.00254	N	N		1182	0.00937	N	N		1182	-0.0175315	N	N		394	-0.0049	N	N		394	0.01035	N	N		394	0.000513881	N	N		-68.4519	-308.166	-222.746		-37.02	-105.558
1185	-0.000850549	N	N		1185	-0.00653	N	N		1185	-0.0204014	N	N		395	-0.00478	N	N		395	0.00916	N	N		395	-0.00192	N	N		-68.4519	-296.66	-212.364		-43.524	-112.31
1188	-0.00528	N	N		1188	0.000648691	N	N		1188	-0.0210253	N	N		396	-0.00341	N	N		396	-0.00918	N	N		396	0.00114	N	N		-68.5144	-312.544	-213.99		-53.904	-119.814
1191	0.00152	N	N		1191	-0.00371	N	N		1191	-0.0187793	N	N		397	-0.00072475	N	N		397	0.00741	N	N		397	-0.00223	N	N		-68.4519	-314.796	-204.11		-49.152	-113.686
1194	-0.0011	N	N		1194	0.00129	N	N		1194	-0.0216492	N	N		398	-0.00478	N	N		398	0.00878	N	N		398	-0.00722	N	N		-68.4519	-312.294	-201.86		-43.898	-118.314
1197	-0.000476303	N	N		1197	0.00816	N	N		1197	-0.019528	N	N		399	-0.000850509	N	N		399	0.00597	N	N		399	-0.00404	N	N		-68.4519	-316.296	-208.238		-49.652	-119.69
1200	0.00121	N	N		1200	0.00255	N	N		1200	-0.0199023	N	N		400	-0.00497	N	N		400	0.01414	N	N		400	-0.01047	N	N		-68.3582	-323.8	-207.988		-40.772	-118.314
1203	-0.000289179	N	N		1203	0.000378266	N	N		1203	-0.0252054	N	N		401	0.00108	N	N		401	0.01021	N	N		401	-0.0144	N	N		-68.3894	-320.798	-227.998		-44.024	-117.564
1206	-0.00372	N	N		1206	7.46641e-05	N	N		1206	-0.0190912	N	N		402	-0.00060241	N	N		402	0.00983	N	N		402	-0.01321	N	N		-68.4206	-323.05	-210.99		-37.27	-114.938
1209	0.000709022	N	N		1209	-0.00397	N	N		1209	-0.0202142	N	N		403	-0.000914854	N	N		403	0.0107	N	N		403	-0.00816	N	N		-68.4519	-324.426	-205.236		-42.524	-114.562
1212	-0.00147	N	N		1212	0.00602	N	N		1212	-0.0222731	N	N		404	0.000519647	N	N		404	0.00439	N	N		404	-0.0018	N	N		-68.3894	-319.422	-215.742		-44.524	-115.312
1215	0.000833755	N	N		1215	0.01195	N	N		1215	-0.0198399	N	N		405	-0.00129	N	N		405	0.00395	N	N		405	-0.00772	N	N		-68.3894	-334.556	-219.244		-41.772	-115.438
1218	0.000958511	N	N		1218	0.0051	N	N		1218	-0.0191536	N	N		406	-0.00235	N	N		406	-0.01183	N	N		406	-0.00941	N	N		-68.4519	-323.676	-205.862		-48.526	-125.944
1221	8.50187e-05	N	N		1221	0.00324	N	N		1221	-0.0210253	N	N		407	-0.00404	N	N		407	-0.00142	N	N		407	-0.01103	N	N		-68.4519	-315.796	-207.488		-44.524	-110.06
1224	-0.00328	N	N		1224	-0.000811333	N	N		1224	-0.020339	N	N		408	-0.00379	N	N		408	0.01174	N	N		408	-0.00904	N	N		-68.3894	-331.054	-198.858		-32.892	-103.43
1227	-0.00141	N	N		1227	0.00107	N	N		1227	-0.0193408	N	N		409	-0.00791	N	N		409	0.00413	N	N		409	-0.01091	N	N		-68.4206	-332.054	-226.622		-35.52	-97.052
1230	-0.0026	N	N		1230	-0.00641	N	N		1230	-0.0238952	N	N		410	-0.00547	N	N		410	0.0123	N	N		410	-0.00735	N	N		-68.4206	-326.802	-218.244		-56.656	-100.43
1233	0.000334484	N	N		1233	-0.000786405	N	N		1233	-0.0170948	N	N		411	-0.00235	N	N		411	0.00412	N	N		411	-0.00467	N	N		-68.3269	-342.186	-228.248		-41.772	-106.932
1236	0.00158	N	N		1236	0.00109	N	N		1236	-0.0182178	N	N		412	-0.00242	N	N		412	0.00275	N	N		412	-0.00592	N	N		-68.3582	-338.558	-231.626		-49.152	-114.312
1239	0.000209655	N	N		1239	0.0114	N	N		1239	-0.0160965	N	N		413	-0.00329	N	N		413	-0.00418	N	N		413	-0.01041	N	N		-68.3582	-340.058	-238.378		-46.65	-112.436
1242	-0.0021	N	N		1242	-0.00388	N	N		1242	-0.0207758	N	N		414	-0.00516	N	N		414	-0.00774	N	N		414	0.00519	N	N		-68.4206	-332.43	-233.002		-33.894	-101.554
1245	-0.000164738	N	N		1245	0.0058	N	N		1245	-0.0202142	N	N		415	-0.000795933	N	N		415	-0.00893	N	N		415	0.00512	N	N		-68.2957	-344.936	-235.878		-37.77	-106.558
1248	0.00115	N	N		1248	0.00799	N	N		1248	-0.0186545	N	N		416	-0.00722	N	N		416	-0.00687	N	N		416	-0.000677618	N	N		-68.4519	-326.302	-223.37		-45.65	-97.802
1251	-0.00279	N	N		1251	0.00925	N	N		1251	-0.0227098	N	N		417	-0.00354	N	N		417	0.00361	N	N		417	-0.000490736	N	N		-68.2957	-348.564	-235.752		-42.648	-102.18
1254	-0.000663935	N	N		1254	0.00551	N	N		1254	-0.0205262	N	N		418	-0.00186	N	N		418	0.00385	N	N		418	-0.00717	N	N		-68.3894	-339.934	-237.128		-51.278	-106.308
1257	0.00408	N	N		1257	0.00334	N	N		1257	-0.0199647	N	N		419	-0.00198	N	N		419	-0.00713	N	N		419	-0.00405	N	N		-68.2957	-330.054	-223.62		-43.148	-103.806
1260	-0.000164859	N	N		1260	0.00865	N	N		1260	-0.0233337	N	N		420	-0.00492	N	N		420	0.0192	N	N		420	-0.00567	N	N		-68.2644	-315.546	-231.376		-55.154	-111.31
1263	-0.00172	N	N		1263	0.00522	N	N		1263	-0.0174067	N	N		421	-0.00149	N	N		421	0.02393	N	N		421	-0.00336	N	N		-68.2957	-311.918	-219.744		-38.52	-93.3
1266	-0.00541	N	N		1266	0.00118	N	N		1266	-0.0228346	N	N		422	0.004	N	N		422	0.01956	N	N		422	-0.00773	N	N		-68.2644	-326.426	-223.996		-49.276	-106.558
1269	0.000396584	N	N		1269	-0.00443	N	N		1269	-0.0184673	N	N		423	-0.00242	N	N		423	0.00453	N	N		423	-0.00654	N	N		-68.3269	-333.93	-252.262		-44.774	-92.676
1272	-0.0021	N	N		1272	0.00743	N	N		1272	-0.0208381	N	N		424	-0.0023	N	N		424	0.00446	N	N		424	-0.00474	N	N		-68.2957	-330.178	-244.382		-51.652	-99.804
1275	-0.00135	N	N		1275	0.0037	N	N		1275	-0.0218364	N	N		425	0.00107	N	N		425	-0.00328	N	N		425	-0.00879	N	N		-68.2957	-321.924	-242.632		-47.4	-96.178
1278	0.00302	N	N		1278	0.00932	N	N		1278	-0.0227722	N	N		426	-0.00167	N	N		426	-0.00634	N	N		426	-0.000118877	N	N		-68.2957	-309.668	-265.144		-54.154	-104.432
1281	-0.00185	N	N		1281	-0.00159	N	N		1281	-0.0182178	N	N		427	0.000820361	N	N		427	-0.01202	N	N		427	-0.00318	N	N		-68.3582	-313.67	-257.39		-42.148	-103.18
1284	-0.00197	N	N		1284	-0.0047	N	N		1284	-0.0167204	N	N		428	-0.00105	N	N		428	-0.00497	N	N		428	-0.00998	N	N		-68.2644	-296.66	-237.254		-46.15	-95.802
1287	-0.00047703	N	N		1287	-0.00344	N	N		1287	-0.0189665	N	N		429	-0.000677989	N	N		429	-0.02201	N	N		429	-0.00561	N	N		-68.2332	-310.918	-248.51		-45.524	-91.3
1290	0.000708367	N	N		1290	-0.00375	N	N		1290	-0.0175939	N	N		430	-0.000928042	N	N		430	-0.01621	N	N		430	-0.01428	N	N		-68.1707	-307.042	-243.132		-56.53	-100.304
1293	-0.00204	N	N		1293	-0.00124	N	N		1293	-0.0188417	N	N		431	-0.000179837	N	N		431	-0.01303	N	N		431	-0.00954	N	N		-68.2644	-306.04	-238.378		-54.404	-98.554
1296	-0.00291	N	N		1296	0.00251	N	N		1296	-0.0197775	N	N		432	-0.000741845	N	N		432	-0.00455	N	N		432	-0.00711	N	N		-68.2332	-303.664	-243.506		-57.406	-98.554
1299	0.000770685	N	N		1299	0.01281	N	N		1299	-0.0190912	N	N		433	-0.00392	N	N		433	0.005	N	N		433	-0.00137	N	N		-68.2644	-301.038	-237.754		-52.904	-101.806
1302	-0.00241	N	N		1302	0.00221	N	N		1302	-0.0187169	N	N		434	-0.00449	N	N		434	0.01441	N	N		434	-0.000370653	N	N		-68.202	-301.788	-239.13		-51.652	-99.178
1305	-0.00266	N	N		1305	0.00097275	N	N		1305	-0.0175939	N	N		435	-0.00068092	N	N		435	-0.00674	N	N		435	0.00362	N	N		-68.202	-308.542	-245.258		-46.4	-103.806
1308	8.43151e-05	N	N		1308	-0.000578675	N	N		1308	-0.0212749	N	N		436	0.000192061	N	N		436	-0.00144	N	N		436	-0.00162	N	N		-68.202	-312.92	-251.01		-54.404	-101.554
1311	0.00252	N	N		1311	0.00504	N	N		1311	-0.0224603	N	N		437	-0.00255	N	N		437	-0.00924	N	N		437	-0.00474	N	N		-68.1395	-306.54	-240.38		-57.532	-93.8
1314	0.000770563	N	N		1314	-0.00555	N	N		1314	-0.0200895	N	N		438	-0.00343	N	N		438	-0.00606	N	N		438	-0.00174	N	N		-68.202	-300.912	-231.626		-58.032	-100.43
1317	-0.00016532	N	N		1317	-0.000553747	N	N		1317	-0.0197775	N	N		439	-0.00199	N	N		439	-0.01492	N	N		439	-0.00387	N	N		-68.202	-288.03	-225.372		-55.28	-105.306
1320	0.00133	N	N		1320	0.01006	N	N		1320	-0.0235833	N	N		440	-0.00118	N	N		440	-0.01231	N	N		440	-0.0116	N	N		-68.1395	-295.66	-243.256		-53.278	-99.178
1323	0.00177	N	N		1323	0.00414	N	N		1323	-0.02402	N	N		441	-0.00493	N	N		441	-0.00557	N	N		441	-0.01254	N	N		-68.1707	-300.912	-232.626		-59.156	-101.054
1326	0.00164	N	N		1326	0.000407033	N	N		1326	-0.0220235	N	N		442	-0.00767	N	N		442	0.000539286	N	N		442	-0.01479	N	N		-68.2644	-303.164	-230.624		-61.408	-96.678
1329	0.00158	N	N		1329	0.00478	N	N		1329	-0.0198399	N	N		443	0.00106	N	N		443	-0.00595	N	N		443	-0.01703	N	N		-68.1707	-306.166	-231.126		-64.41	-102.68
1332	-0.00129	N	N		1332	0.00541	N	N		1332	-0.0259541	N	N		444	0.000749666	N	N		444	-0.01506	N	N		444	-0.01167	N	N		-68.1707	-312.67	-233.002		-67.662	-109.684
1335	0.00127	N	N		1335	0.01166	N	N		1335	-0.0179682	N	N		445	-0.000249066	N	N		445	-0.01507	N	N		445	-0.00811	N	N		-68.202	-311.044	-241.006		-47.776	-104.682
1338	0.00239	N	N		1338	0.00606	N	N		1338	-0.0240824	N	N		446	-0.00112	N	N		446	-0.000595443	N	N		446	-0.00767	N	N		-68.2332	-306.792	-236.252		-58.032	-107.684
1341	-0.000165514	N	N		1341	0.01511	N	N		1341	-0.0202142	N	N		447	0.00106	N	N		447	-0.01339	N	N		447	-0.0015	N	N		-68.202	-313.294	-245.258		-53.278	-110.936
1344	-0.0021	N	N		1344	0.00264	N	N		1344	-0.0164709	N	N		448	0.00193	N	N		448	-0.01271	N	N		448	-0.00112	N	N		-68.1707	-304.79	-241.88		-46.276	-101.304
1347	-0.00235	N	N		1347	0.000465198	N	N		1347	-0.0191536	N	N		449	-0.00306	N	N		449	-0.04159	N	N		449	0.000810647	N	N		-68.1707	-312.67	-238.754		-41.522	-100.93
1350	0.000271148	N	N		1350	0.000785418	N	N		1350	-0.0215244	N	N		450	-0.00562	N	N		450	-0.0338	N	N		450	0.000248835	N	N		-68.202	-310.418	-241.63		-52.904	-107.808
1353	-0.00229	N	N		1353	0.00641	N	N		1353	-0.0242072	N	N		451	-0.00506	N	N		451	-0.03642	N	N		451	-0.00074967	N	N		-68.077	-317.672	-238.254		-57.156	-113.186
1356	-0.0016	N	N		1356	0.0033	N	N		1356	-0.0190912	N	N		452	-0.00506	N	N		452	-0.02307	N	N		452	-0.00337	N	N		-68.1082	-307.416	-239.38		-54.53	-110.06
1359	-0.00116	N	N		1359	0.00455	N	N		1359	-0.0197151	N	N		453	-0.00462	N	N		453	-0.02426	N	N		453	-0.00718	N	N		-68.1395	-319.048	-240.63		-53.528	-110.434
1362	-0.00316	N	N		1362	0.00238	N	N		1362	-0.0187793	N	N		454	-0.0015	N	N		454	-0.01597	N	N		454	-0.00424	N	N		-68.077	-319.798	-243.132		-57.03	-113.312
1365	-0.0021	N	N		1365	0.00644	N	N		1365	-0.0200271	N	N		455	-0.00587	N	N		455	-0.02433	N	N		455	-0.00481	N	N		-68.0145	-316.796	-247.884		-54.654	-113.186
1368	-0.00185	N	N		1368	0.00676	N	N		1368	-0.0225227	N	N		456	-0.00581	N	N		456	-0.02046	N	N		456	-0.000875834	N	N		-68.1395	-329.052	-243.632		-54.03	-109.434
1371	-0.00266	N	N		1371	0.0024	N	N		1371	-0.0208381	N	N		457	-0.00437	N	N		457	-0.01616	N	N		457	-0.0015	N	N		-68.1707	-337.558	-252.136		-46.776	-115.312
1374	-0.00191	N	N		1374	-0.00663	N	N		1374	-0.0176563	N	N		458	-0.00281	N	N		458	-0.03108	N	N		458	0.0038	N	N		-68.1082	-343.81	-261.142		-53.278	-109.31
1377	0.000645272	N	N		1377	0.00398	N	N		1377	-0.0179682	N	N		459	-0.00543	N	N		459	-0.0327	N	N		459	-0.00244	N	N		-68.077	-334.056	-254.138		-40.146	-110.56
1380	-0.00029061	N	N		1380	0.00274	N	N		1380	-0.0156598	N	N		460	-0.00743	N	N		460	-0.02734	N	N		460	-0.01024	N	N		-68.1395	-331.43	-248.01		-46.776	-123.442
1383	-0.00235	N	N		1383	0.00618	N	N		1383	-0.0195903	N	N		461	-0.00494	N	N		461	-0.02167	N	N		461	-0.01167	N	N		-68.077	-335.806	-256.264		-43.398	-118.564
1386	-0.00335	N	N		1386	0.00681	N	N		1386	-0.0159717	N	N		462	-0.00282	N	N		462	-0.02685	N	N		462	-0.01024	N	N		-68.0457	-334.682	-252.012		-27.39	-109.934
1389	0.000707566	N	N		1389	-0.00379	N	N		1389	-0.0145368	N	N		463	0.00055322	N	N		463	-0.02217	N	N		463	-0.01223	N	N		-68.0145	-333.556	-231.876		-37.896	-104.432
1392	0.00233	N	N		1392	-0.00315	N	N		1392	-0.0187793	N	N		464	0.000427949	N	N		464	-0.01724	N	N		464	-0.00749	N	N		-68.077	-349.44	-249.01		-48.776	-115.688
1395	0.000769908	N	N		1395	0.00497	N	N		1395	-0.0192784	N	N		465	0.00124	N	N		465	-0.01431	N	N		465	-0.00986	N	N		-68.077	-342.06	-238.504		-41.898	-109.56
1398	0.00289	N	N		1398	-0.000329398	N	N		1398	-0.0174067	N	N		466	-0.00169	N	N		466	-0.00889	N	N		466	-0.00606	N	N		-68.077	-347.188	-245.258		-43.148	-110.31
1401	-4.12179e-05	N	N		1401	0.00405	N	N		1401	-0.0157846	N	N		467	0.00286	N	N		467	-0.01582	N	N		467	-0.00849	N	N		-68.077	-346.688	-261.516		-34.144	-107.934
1404	-0.00422	N	N		1404	0.01029	N	N		1404	-0.0174067	N	N		468	0.00224	N	N		468	-0.01177	N	N		468	-0.00624	N	N		-67.952	-342.56	-236.628		-36.644	-118.44
1407	0.000707421	N	N		1407	-0.00467	N	N		1407	-0.019216	N	N		469	-0.00457	N	N		469	-0.00515	N	N		469	-0.0055	N	N		-67.9833	-345.186	-253.638		-35.894	-114.062
1410	-0.00335	N	N		1410	-0.00123	N	N		1410	-0.0174067	N	N		470	-0.00094758	N	N		470	-0.01327	N	N		470	-0.00737	N	N		-68.0145	-357.694	-243.132		-30.142	-110.06
1413	0.00395	N	N		1413	-0.00497	N	N		1413	-0.022897	N	N		471	-0.00226	N	N		471	-0.01595	N	N		471	-0.01049	N	N		-67.9833	-349.69	-232.126		-45.274	-121.69
1416	-0.00166	N	N		1416	-0.00153	N	N		1416	-0.021462	N	N		472	-0.00351	N	N		472	-0.01833	N	N		472	-0.00525	N	N		-68.0145	-341.684	-242.756		-39.272	-117.064
1419	-0.00066527	N	N		1419	0.00753	N	N		1419	-0.0174067	N	N		473	-0.00594	N	N		473	-0.01421	N	N		473	-0.00369	N	N		-67.9833	-340.81	-233.252		-46.526	-116.438
1422	-0.00347	N	N		1422	0.000984839	N	N		1422	-0.0168452	N	N		474	-0.00232	N	N		474	-0.01515	N	N		474	-0.000444087	N	N		-68.0145	-338.182	-212.866		-38.896	-120.94
1425	-0.00272	N	N		1425	0.000369267	N	N		1425	-0.0197775	N	N		475	-0.00432	N	N		475	-0.02277	N	N		475	-0.00188	N	N		-68.0457	-345.062	-222.37		-42.524	-118.064
1428	-0.0031	N	N		1428	-0.00118	N	N		1428	-0.0179682	N	N		476	-0.0027	N	N		476	0.00269	N	N		476	-0.00307	N	N		-67.952	-346.938	-211.864		-34.268	-108.434
1431	0.000582446	N	N		1431	0.000697856	N	N		1431	-0.019528	N	N		477	-0.000701434	N	N		477	0.000873619	N	N		477	-0.00331	N	N		-68.0145	-349.94	-222.12		-45.4	-118.69
1434	0.00233	N	N		1434	-0.00179	N	N		1434	-0.0173443	N	N		478	-0.00239	N	N		478	0.01223	N	N		478	-0.01049	N	N		-67.952	-365.322	-228.248		-49.902	-123.566
1437	0.00277	N	N		1437	0.00571	N	N		1437	-0.0235833	N	N		479	4.62757e-05	N	N		479	0.01584	N	N		479	-0.00519	N	N		-67.8895	-360.696	-218.994		-42.648	-116.688
1440	-0.00154	N	N		1440	0.00415	N	N		1440	-0.0199023	N	N		480	-0.00158	N	N		480	0.00773	N	N		480	-0.01062	N	N		-68.0145	-360.82	-229.25		-41.272	-116.814
1443	0.000831911	N	N		1443	0.00291	N	N		1443	-0.0246439	N	N		481	0.00273	N	N		481	0.01945	N	N		481	-0.01417	N	N		-67.8583	-352.566	-227.748		-38.146	-113.562
1446	-0.000228754	N	N		1446	-0.000196451	N	N		1446	-0.025455	N	N		482	-7.99719e-05	N	N		482	0.01196	N	N		482	-0.00581	N	N		-67.952	-355.568	-233.252		-43.898	-120.44
1449	-0.000353559	N	N		1449	0.00356	N	N		1449	-0.0240824	N	N		483	-0.00314	N	N		483	0.01321	N	N		483	-0.01842	N	N		-67.952	-365.072	-229.25		-47.9	-121.69
1452	-0.0016	N	N		1452	-0.00985	N	N		1452	-0.0212749	N	N		484	-0.0027	N	N		484	-0.01025	N	N		484	-0.01342	N	N		-67.9208	-359.944	-230.5		-46.9	-114.186
1455	0.00102	N	N		1455	0.00326	N	N		1455	-0.0250182	N	N		485	-0.00595	N	N		485	-0.00495	N	N		485	-0.00999	N	N		-67.952	-352.566	-231.626		-43.148	-109.81
1458	0.00089418	N	N		1458	0.00545	N	N		1458	-0.0250806	N	N		486	0.000417204	N	N		486	-0.00427	N	N		486	-0.01249	N	N		-67.9208	-346.938	-228.498		-55.53	-121.44
1461	-0.000353656	N	N		1461	0.0014	N	N		1461	-0.0226474	N	N		487	0.000603889	N	N		487	-0.01993	N	N		487	-0.01187	N	N		-67.9208	-351.064	-223.12		-49.402	-114.062
1464	0.000207835	N	N		1464	0.00422	N	N		1464	-0.0200895	N	N		488	-0.00208	N	N		488	-0.02723	N	N		488	-0.01305	N	N		-67.7958	-352.94	-231.5		-45.65	-113.812
1467	-0.000166533	N	N		1467	0.00111	N	N		1467	-0.0198399	N	N		489	-0.00171	N	N		489	-0.01919	N	N		489	-0.0123	N	N		-67.8895	-369.2	-245.758		-49.652	-119.69
1470	-0.000977635	N	N		1470	0.00486	N	N		1470	-0.0247687	N	N		490	-0.00146	N	N		490	-0.0215	N	N		490	-0.01024	N	N		-67.9208	-374.952	-238.88		-53.278	-122.692
1473	0.000207762	N	N		1473	0.00892	N	N		1473	-0.022897	N	N		491	-0.00264	N	N		491	-0.02812	N	N		491	-0.01224	N	N		-67.8583	-366.198	-239.63		-59.658	-122.442
1476	-0.00148	N	N		1476	0.000198553	N	N		1476	-0.0215244	N	N		492	-0.00133	N	N		492	-0.02781	N	N		492	-0.00581	N	N		-67.9208	-363.822	-251.01		-53.654	-125.568
1479	0.00108	N	N		1479	0.00894	N	N		1479	-0.0223355	N	N		493	-0.0037	N	N		493	-0.01876	N	N		493	-0.00482	N	N		-67.8271	-364.698	-237.254		-45.65	-118.314
1482	-0.000166654	N	N		1482	0.00521	N	N		1482	-0.0216492	N	N		494	-0.00102	N	N		494	-0.01446	N	N		494	-0.0022	N	N		-67.952	-348.314	-235.128		-45.274	-104.682
1485	-0.00472	N	N		1485	0.00459	N	N		1485	-0.0212125	N	N		495	-0.00158	N	N		495	-0.00249	N	N		495	-0.00731	N	N		-67.8583	-353.192	-238.63		-50.652	-109.684
1488	-0.000541046	N	N		1488	-0.00382	N	N		1488	-0.024332	N	N		496	-0.00227	N	N		496	-0.0048	N	N		496	-0.00956	N	N		-67.7958	-352.19	-232.626		-57.782	-110.31
1491	0.0017	N	N		1491	0.01147	N	N		1491	-0.0220235	N	N		497	0.00185	N	N		497	0.00375	N	N		497	-0.00644	N	N		-67.7646	-352.19	-243.382		-55.03	-106.182
1494	-0.0011	N	N		1494	0.00992	N	N		1494	-0.019216	N	N		498	0.00128	N	N		498	-0.00187	N	N		498	-0.00856	N	N		-67.7958	-361.446	-249.384		-56.656	-112.06
1497	0.00214	N	N		1497	0.01617	N	N		1497	-0.0242072	N	N		499	3.6507e-05	N	N		499	-0.01104	N	N		499	-0.00912	N	N		-67.7021	-353.942	-244.882		-59.908	-114.688
1500	0.000956231	N	N		1500	0.00276	N	N		1500	-0.024332	N	N		500	-0.000151155	N	N		500	-0.00506	N	N		500	-0.01418	N	N		-67.7958	-355.068	-248.384		-61.908	-109.684
1503	-0.000353996	N	N		1503	0.00183	N	N		1503	-0.020651	N	N		501	0.00259	N	N		501	-0.01548	N	N		501	-0.0095	N	N		-67.8895	-355.568	-256.014		-49.026	-108.184
1506	-0.0036	N	N		1506	-0.000966119	N	N		1506	-0.0167204	N	N		502	0.000908511	N	N		502	-0.000260178	N	N		502	-0.01387	N	N		-67.7646	-360.07	-239.88		-49.526	-103.306
1509	-0.00241	N	N		1509	-0.01063	N	N		1509	-0.0201519	N	N		503	0.000533683	N	N		503	-0.00338	N	N		503	-0.01486	N	N		-67.7646	-357.444	-231.626		-46.9	-94.676
1512	-0.00372	N	N		1512	-0.0009495	N	N		1512	-0.0202142	N	N		504	0.00272	N	N		504	-0.02011	N	N		504	-0.01568	N	N		-67.8895	-347.938	-235.878		-53.904	-100.93
1515	0.00258	N	N		1515	0.00592	N	N		1515	-0.0205886	N	N		505	0.000283141	N	N		505	-0.00963	N	N		505	-0.01243	N	N		-67.7958	-352.69	-232.376		-51.528	-101.554
1518	0.00408	N	N		1518	0.00874	N	N		1518	-0.0178434	N	N		506	0.00247	N	N		506	-0.01419	N	N		506	-0.01355	N	N		-67.7333	-342.936	-229.25		-49.902	-111.81
1521	-0.00022936	N	N		1521	0.00563	N	N		1521	-0.0196527	N	N		507	0.00465	N	N		507	-0.01837	N	N		507	-0.01081	N	N		-67.7333	-333.68	-221.62		-53.78	-95.926
1524	-0.00347	N	N		1524	0.00283	N	N		1524	-0.0208381	N	N		508	0.000219285	N	N		508	-0.03522	N	N		508	-0.0052	N	N		-67.7958	-342.06	-218.368		-41.898	-91.174
1527	-4.22369e-05	N	N		1527	-0.0034	N	N		1527	-0.0241448	N	N		509	0.00246	N	N		509	-0.04907	N	N		509	-0.01	N	N		-67.7646	-340.934	-229.874		-44.4	-94.176
1530	-0.00304	N	N		1530	-0.000899645	N	N		1530	-0.02402	N	N		510	3.11342e-05	N	N		510	-0.0331	N	N		510	-0.00476	N	N		-67.7021	-344.936	-233.626		-62.534	-97.178
1533	0.00195	N	N		1533	-0.00245	N	N		1533	-0.0200895	N	N		511	-0.000593258	N	N		511	-0.03672	N	N		511	-0.00538	N	N		-67.7646	-352.94	-241.38		-49.652	-93.926
1536	0.000269643	N	N		1536	-0.00213	N	N		1536	-0.0228346	N	N		512	-0.00378	N	N		512	-0.02188	N	N		512	-0.00644	N	N		-67.7333	-354.442	-241.63		-48.902	-96.052
1539	0.00301	N	N		1539	0.00412	N	N		1539	-0.0230218	N	N		513	-0.0034	N	N		513	-0.00697	N	N		513	-0.00644	N	N		-67.7646	-351.94	-244.132		-58.406	-97.552
1542	-0.000791046	N	N		1542	0.00288	N	N		1542	-0.0198399	N	N		514	-0.00346	N	N		514	-0.00423	N	N		514	-0.000891868	N	N		-67.7021	-349.69	-243.006		-47.65	-107.058
1545	-0.00123	N	N		1545	0.00164	N	N		1545	-0.020339	N	N		515	-0.00646	N	N		515	-0.0018	N	N		515	-0.00364	N	N		-67.7333	-357.944	-236.252		-43.898	-91.55
1548	0.00127	N	N		1548	0.0057	N	N		1548	-0.0174691	N	N		516	-0.0059	N	N		516	-0.00186	N	N		516	0.00266	N	N		-67.7333	-341.06	-234.126		-42.774	-94.926
1551	-0.00104	N	N		1551	-0.00147	N	N		1551	-0.0213373	N	N		517	-0.00222	N	N		517	-0.00218	N	N		517	-0.00988	N	N		-67.7021	-366.824	-232.626		-45.9	-97.178
1554	-0.000915924	N	N		1554	0.0026	N	N		1554	-0.0172195	N	N		518	-0.00303	N	N		518	0.01211	N	N		518	-0.01137	N	N		-67.6396	-375.328	-250.76		-41.022	-93.426
1557	0.0017	N	N		1557	0.00604	N	N		1557	-0.0170948	N	N		519	0.000713034	N	N		519	0.00431	N	N		519	-0.00651	N	N		-67.6084	-364.072	-237.504		-45.524	-102.806
1560	-0.000354457	N	N		1560	0.00729	N	N		1560	-0.0179682	N	N		520	-0.00334	N	N		520	-0.00499	N	N		520	-0.00869	N	N		-67.7021	-356.318	-249.51		-42.648	-97.802
1563	-0.00241	N	N		1563	-0.00455	N	N		1563	-0.016658	N	N		521	-0.0064	N	N		521	-0.00936	N	N		521	-0.01069	N	N		-67.6709	-359.444	-233.252		-40.898	-95.926
1566	0.000518963	N	N		1566	-0.00142	N	N		1566	-0.0197775	N	N		522	-0.00653	N	N		522	-0.01117	N	N		522	-0.00838	N	N		-67.7021	-360.696	-223.246		-43.898	-98.928
1569	-0.000541701	N	N		1569	0.00389	N	N		1569	-0.0245191	N	N		523	-0.00403	N	N		523	-0.0045	N	N		523	-0.01206	N	N		-67.7021	-376.204	-252.012		-44.65	-93.676
1572	0.0017	N	N		1572	0.00702	N	N		1572	-0.0257669	N	N		524	-0.00391	N	N		524	-0.01074	N	N		524	-0.01032	N	N		-67.6396	-362.07	-234.752		-46.526	-90.674
1575	0.00351	N	N		1575	0.00297	N	N		1575	-0.025455	N	N		525	-0.00509	N	N		525	-0.01461	N	N		525	-0.00732	N	N		-67.6709	-361.446	-247.258		-39.646	-95.302
1578	0.00264	N	N		1578	0.00734	N	N		1578	-0.025455	N	N		526	-0.00397	N	N		526	-0.02647	N	N		526	-0.00227	N	N		-67.7021	-339.184	-259.766		-57.782	-106.932
1581	-0.00148	N	N		1581	0.00985	N	N		1581	-0.0179682	N	N		527	0.000584351	N	N		527	-0.01868	N	N		527	-0.00582	N	N		-67.6084	-342.31	-256.388		-42.898	-100.804
1584	-0.0011	N	N		1584	0.00206	N	N		1584	-0.0240824	N	N		528	0.00196	N	N		528	-0.01219	N	N		528	-0.01238	N	N		-67.5771	-326.802	-233.626		-42.022	-93.8
1587	-0.000666628	N	N		1587	-0.00105	N	N		1587	-0.0229594	N	N		529	-0.00104	N	N		529	-0.01213	N	N		529	-0.01344	N	N		-67.6396	-345.186	-246.008		-46.9	-94.176
1590	-0.00041709	N	N		1590	0.00332	N	N		1590	-0.0202766	N	N		530	-0.00154	N	N		530	-0.00384	N	N		530	-0.00214	N	N		-67.6709	-339.558	-232.75		-50.528	-97.678
1593	0.000643526	N	N		1593	0.00427	N	N		1593	-0.0215868	N	N		531	-0.00241	N	N		531	-0.00128	N	N		531	-0.00526	N	N		-67.6396	-343.812	-234.252		-48.776	-95.802
1596	-0.000916264	N	N		1596	0.00334	N	N		1596	-0.0237081	N	N		532	-0.00291	N	N		532	0.00358	N	N		532	0.000101384	N	N		-67.5459	-342.686	-241.256		-51.778	-104.182
1599	0.00314	N	N		1599	-0.00164	N	N		1599	-0.0224603	N	N		533	-0.00316	N	N		533	0.00464	N	N		533	-0.00296	N	N		-67.6084	-338.058	-240.38		-43.774	-106.432
1602	-0.00397	N	N		1602	0.00148	N	N		1602	-0.0232713	N	N		534	-0.00229	N	N		534	-0.00422	N	N		534	-0.00963	N	N		-67.6084	-339.308	-243.632		-50.402	-105.056
1605	-0.00167	N	N		1605	-0.00662	N	N		1605	-0.0259541	N	N		535	-0.00366	N	N		535	-4.47757e-05	N	N		535	-0.00333	N	N		-67.6084	-346.062	-243.132		-46.276	-103.43
1608	-0.00173	N	N		1608	-0.00879	N	N		1608	-0.0236457	N	N		536	-0.00217	N	N		536	-0.00679	N	N		536	-0.00215	N	N		-67.6084	-353.566	-244.008		-47.276	-105.306
1611	-0.00167	N	N		1611	-0.00816	N	N		1611	-0.020651	N	N		537	-0.0021	N	N		537	-0.00666	N	N		537	-0.00514	N	N		-67.5771	-349.064	-244.758		-42.648	-106.682
1614	-0.000542065	N	N		1614	-0.000978957	N	N		1614	-0.0249559	N	N		538	-0.00429	N	N		538	-0.00791	N	N		538	-0.000648968	N	N		-67.5146	-353.566	-245.258		-43.774	-104.556
1617	0.000268988	N	N		1617	0.00714	N	N		1617	-0.0248311	N	N		539	0.000765656	N	N		539	-0.0091	N	N		539	-0.00957	N	N		-67.5146	-338.558	-240.254		-48.276	-101.93
1620	-0.000542114	N	N		1620	0.00278	N	N		1620	-0.0209629	N	N		540	-0.00104	N	N		540	0.00075168	N	N		540	-0.01113	N	N		-67.5771	-355.068	-252.136		-48.776	-107.934
1623	-0.00104	N	N		1623	0.00435	N	N		1623	-0.0198399	N	N		541	-0.000295956	N	N		541	0.00137	N	N		541	-0.01768	N	N		-67.5146	-345.938	-238.254		-39.272	-92.8
1626	-0.00179	N	N		1626	0.00217	N	N		1626	-0.0260165	N	N		542	-0.00192	N	N		542	0.00549	N	N		542	-0.01444	N	N		-67.5459	-346.812	-231		-42.648	-92.174
1629	-0.00148	N	N		1629	-1.55862e-06	N	N		1629	-0.0202142	N	N		543	-0.00448	N	N		543	-0.00425	N	N		543	-0.00758	N	N		-67.5771	-362.196	-247.384		-44.774	-105.932
1632	-0.000666992	N	N		1632	6.7506e-06	N	N		1632	-0.0237705	N	N		544	-0.000921333	N	N		544	-0.00949	N	N		544	-0.0097	N	N		-67.5771	-362.196	-245.382		-51.652	-114.312
1635	0.00283	N	N		1635	0.00438	N	N		1635	-0.0243944	N	N		545	0.000325995	N	N		545	-0.00831	N	N		545	-0.00745	N	N		-67.5459	-373.578	-250.76		-35.894	-101.18
1638	0.000206428	N	N		1638	0.01406	N	N		1638	-0.0212749	N	N		546	-0.00229	N	N		546	-0.00588	N	N		546	-0.00177	N	N		-67.5459	-367.198	-246.384		-39.022	-111.81
1641	-0.00603	N	N		1641	0.00565	N	N		1641	-0.0269523	N	N		547	-0.00379	N	N		547	-0.01842	N	N		547	-0.01375	N	N		-67.5146	-353.692	-236.754		-45.274	-115.438
1644	-0.00216	N	N		1644	0.00316	N	N		1644	-0.0225851	N	N		548	-0.00411	N	N		548	0.00204	N	N		548	-0.00346	N	N		-67.5459	-356.944	-232.876		-34.768	-104.682
1647	-0.00216	N	N		1647	-0.00214	N	N		1647	-0.0260165	N	N		549	-0.00542	N	N		549	-0.0057	N	N		549	-0.00383	N	N		-67.4834	-358.194	-232		-33.768	-106.432
1650	-0.00316	N	N		1650	0.00224	N	N		1650	-0.0237081	N	N		550	-0.00361	N	N		550	0.000348074	N	N		550	-0.00402	N	N		-67.4522	-350.19	-233.752		-43.898	-108.434
1653	0.00351	N	N		1653	-0.00337	N	N		1653	-0.0212749	N	N		551	-0.00529	N	N		551	0.000906669	N	N		551	0.00172	N	N		-67.4834	-358.82	-225.622		-43.398	-108.308
1656	0.000892579	N	N		1656	0.00288	N	N		1656	-0.0247687	N	N		552	-0.00454	N	N		552	0.00739	N	N		552	-0.00371	N	N		-67.4522	-330.178	-216.618		-41.148	-104.432
1659	-0.00129	N	N		1659	0.00414	N	N		1659	-0.020339	N	N		553	-0.00373	N	N		553	0.00177	N	N		553	-0.00153	N	N		-67.4834	-359.82	-225.622		-41.148	-108.058
1662	-0.00173	N	N		1662	0.000713725	N	N		1662	-0.0222731	N	N		554	-0.00642	N	N		554	-0.000661873	N	N		554	-0.00265	N	N		-67.5146	-348.438	-224.372		-36.02	-118.064
1665	-0.0026	N	N		1665	-0.00489	N	N		1665	-0.02402	N	N		555	-0.00573	N	N		555	0.01231	N	N		555	-0.00564	N	N		-67.5146	-352.19	-224.622		-40.898	-104.806
1668	-0.000916846	N	N		1668	-0.00582	N	N		1668	-0.0213996	N	N		556	-0.00685	N	N		556	0.000143346	N	N		556	-0.00596	N	N		-67.4522	-359.57	-219.118		-42.774	-100.054
1671	0.00152	N	N		1671	-0.00207	N	N		1671	-0.0213996	N	N		557	-0.00349	N	N		557	-0.000795433	N	N		557	-0.00153	N	N		-67.4522	-374.452	-227.374		-48.026	-118.064
1674	-0.00123	N	N		1674	-0.00331	N	N		1674	-0.0260165	N	N		558	-0.00392	N	N		558	-0.00579	N	N		558	-0.00714	N	N		-67.4209	-371.326	-239.504		-49.652	-113.436
1677	0.00264	N	N		1677	0.00543	N	N		1677	-0.0194032	N	N		559	-0.00193	N	N		559	-0.01315	N	N		559	-0.00315	N	N		-67.4522	-362.196	-225.246		-37.77	-109.934
1680	0.00127	N	N		1680	0.00919	N	N		1680	-0.0218364	N	N		560	-0.00124	N	N		560	0.00331	N	N		560	-0.0044	N	N		-67.4834	-361.07	-208.112		-40.022	-118.94
1683	-0.00273	N	N		1683	0.00233	N	N		1683	-0.0213996	N	N		561	-0.000992027	N	N		561	-0.0048	N	N		561	-0.01232	N	N		-67.3897	-353.816	-212.616		-47.9	-124.068
1686	-0.0021	N	N		1686	-0.00452	N	N		1686	-0.0224603	N	N		562	0.00313	N	N		562	-0.00855	N	N		562	-0.0175	N	N		-67.3897	-354.192	-218.368		-31.142	-105.056
1689	0.000143625	N	N		1689	-0.00919	N	N		1689	-0.0222107	N	N		563	5.24712e-06	N	N		563	-0.00462	N	N		563	-0.01444	N	N		-67.3897	-350.44	-216.242		-40.272	-103.806
1692	0.00183	N	N		1692	0.00142	N	N		1692	-0.0229594	N	N		564	-0.00156	N	N		564	-0.01236	N	N		564	-0.0137	N	N		-67.4209	-365.948	-220.994		-50.402	-107.934
1695	-0.00123	N	N		1695	0.01048	N	N		1695	-0.0228346	N	N		565	-0.00224	N	N		565	-0.00157	N	N		565	-0.01657	N	N		-67.4209	-355.942	-213.366		-50.402	-103.43
1698	-0.00104	N	N		1698	0.01111	N	N		1698	-0.0223355	N	N		566	-0.00174	N	N		566	-0.000634592	N	N		566	-0.00895	N	N		-67.3584	-366.948	-220.994		-49.652	-109.31
1701	-0.000480378	N	N		1701	0.00893	N	N		1701	-0.0210877	N	N		567	-0.00124	N	N		567	0.00629	N	N		567	-0.01151	N	N		-67.4209	-355.442	-214.366		-49.152	-121.94
1704	-0.00316	N	N		1704	-0.00697	N	N		1704	-0.021462	N	N		568	-0.00068349	N	N		568	0.00522	N	N		568	-0.00677	N	N		-67.4209	-356.318	-205.362		-46.15	-114.062
1707	0.000143479	N	N		1707	-0.00571	N	N		1707	-0.0237081	N	N		569	0.00125	N	N		569	0.00585	N	N		569	-0.00871	N	N		-67.3897	-366.448	-226.372		-45.9	-108.934
1710	-0.00603	N	N		1710	0.00116	N	N		1710	-0.0230842	N	N		570	0.002	N	N		570	0.00179	N	N		570	-0.00571	N	N		-67.3584	-369.574	-216.116		-36.52	-104.932
1713	-0.00366	N	N		1713	-0.00164	N	N		1713	-0.026266	N	N		571	-0.00156	N	N		571	-0.00171	N	N		571	-0.00284	N	N		-67.3584	-363.946	-208.488		-45.15	-110.684
1716	-0.00104	N	N		1716	-0.00132	N	N		1716	-0.0236457	N	N		572	0.00337	N	N		572	-0.00789	N	N		572	-0.00727	N	N		-67.3897	-360.07	-219.618		-44.148	-108.808
1719	0.00095446	N	N		1719	0.00274	N	N		1719	-0.0225851	N	N		573	-0.00399	N	N		573	0.00914	N	N		573	-0.01438	N	N		-67.2959	-351.566	-214.24		-42.398	-111.436
1722	-0.0011	N	N		1722	0.000256027	N	N		1722	-0.0200895	N	N		574	-0.00462	N	N		574	0.01837	N	N		574	-0.00877	N	N		-67.3897	-360.07	-193.604		-47.026	-123.192
1725	-0.00254	N	N		1725	-0.00816	N	N		1725	-0.021774	N	N		575	-0.00212	N	N		575	0.01026	N	N		575	-0.01045	N	N		-67.2647	-361.57	-202.234		-45.524	-117.188
1728	0.00133	N	N		1728	0.00402	N	N		1728	-0.0213996	N	N		576	-0.00512	N	N		576	0.000771131	N	N		576	-0.00964	N	N		-67.3897	-365.072	-187.352		-49.902	-107.058
1731	-0.00397	N	N		1731	-0.00845	N	N		1731	-0.020651	N	N		577	0.00156	N	N		577	-0.01895	N	N		577	-0.00359	N	N		-67.2335	-365.698	-194.356		-44.274	-107.058
1734	0.000954338	N	N		1734	0.0031	N	N		1734	-0.0205262	N	N		578	-0.000314028	N	N		578	-0.02818	N	N		578	-0.01052	N	N		-67.2959	-371.2	-205.11		-50.528	-113.312
1737	-0.000792623	N	N		1737	0.01059	N	N		1737	-0.0205262	N	N		579	-0.00244	N	N		579	-0.02744	N	N		579	-0.00684	N	N		-67.2647	-366.198	-193.23		-36.894	-105.056
1740	0.0008919	N	N		1740	0.00623	N	N		1740	-0.0223979	N	N		580	-0.00194	N	N		580	-0.03056	N	N		580	-0.00752	N	N		-67.2959	-363.822	-197.982		-38.896	-109.184
1743	1.8407e-05	N	N		1743	0.00125	N	N		1743	-0.0233337	N	N		581	-0.000627449	N	N		581	-0.01734	N	N		581	-0.01588	N	N		-67.3272	-353.816	-194.48		-37.896	-110.684
1746	-0.00179	N	N		1746	0.00438	N	N		1746	-0.0223979	N	N		582	-0.00287	N	N		582	-0.02052	N	N		582	-0.0132	N	N		-67.2647	-353.192	-190.728		-43.024	-114.436
1749	-0.000418376	N	N		1749	0.00501	N	N		1749	-0.0255798	N	N		583	-0.00113	N	N		583	-0.02495	N	N		583	-0.01214	N	N		-67.2647	-353.442	-195.606		-43.398	-111.81
1752	0.000829412	N	N		1752	0.00814	N	N		1752	-0.0248311	N	N		584	-0.00094087	N	N		584	-0.02964	N	N		584	-0.00734	N	N		-67.2647	-358.944	-194.98		-43.274	-105.182
1755	0.00102	N	N		1755	0.00565	N	N		1755	-0.0188417	N	N		585	-0.00344	N	N		585	-0.01254	N	N		585	-0.00671	N	N		-67.2647	-347.938	-193.73		-46.276	-108.058
1758	0.0012	N	N		1758	0.00348	N	N		1758	-0.0221483	N	N		586	-0.000879456	N	N		586	-0.01411	N	N		586	-0.00416	N	N		-67.2647	-344.812	-184.1		-41.272	-112.186
1761	-0.00010652	N	N		1761	0.00723	N	N		1761	-0.0199023	N	N		587	-0.0025	N	N		587	-0.02565	N	N		587	-0.000100979	N	N		-67.2335	-354.816	-187.352		-44.9	-112.186
1764	-0.00273	N	N		1764	-0.0068	N	N		1764	-0.0157222	N	N		588	0.00137	N	N		588	-0.0294	N	N		588	-0.00291	N	N		-67.2022	-352.816	-196.732		-40.648	-106.432
1767	-0.00341	N	N		1767	-0.00243	N	N		1767	-0.0213996	N	N		589	-0.00356	N	N		589	-0.01904	N	N		589	-0.00447	N	N		-67.2335	-366.824	-194.73		-38.02	-109.06
1770	0.00276	N	N		1770	-0.00242	N	N		1770	-0.0241448	N	N		590	-0.00163	N	N		590	-0.00389	N	N		590	-0.00597	N	N		-67.2335	-369.95	-183.474		-42.398	-114.688
1773	-0.000855304	N	N		1773	0.000397284	N	N		1773	-0.0210877	N	N		591	-0.00369	N	N		591	-0.0057	N	N		591	-0.00578	N	N		-67.2022	-364.448	-197.232		-40.146	-113.436
1776	0.00145	N	N		1776	0.00134	N	N		1776	-0.0234585	N	N		592	-0.00263	N	N		592	-0.01675	N	N		592	-0.0026	N	N		-67.2022	-365.198	-204.736		-37.146	-115.812
1779	-4.42748e-05	N	N		1779	0.00634	N	N		1779	-0.0182178	N	N		593	-0.00194	N	N		593	-0.01244	N	N		593	-0.0026	N	N		-67.171	-362.946	-202.61		-42.898	-116.188
1782	-0.000293861	N	N		1782	-0.00114	N	N		1782	-0.0176563	N	N		594	-0.00538	N	N		594	-0.00664	N	N		594	0.000271433	N	N		-67.2335	-368.324	-199.858		-35.644	-101.054
1785	-0.00323	N	N		1785	-0.00238	N	N		1785	-0.0226474	N	N		595	-0.00344	N	N		595	-0.02836	N	N		595	-0.00216	N	N		-67.171	-360.82	-198.358		-40.272	-112.812
1788	0.000641949	N	N		1788	0.00356	N	N		1788	-0.0190912	N	N		596	-0.00513	N	N		596	-0.0205	N	N		596	-0.00622	N	N		-67.1085	-363.446	-195.98		-50.528	-103.682
1791	0.00214	N	N		1791	-0.00642	N	N		1791	-0.0232713	N	N		597	-0.00188	N	N		597	-0.02013	N	N		597	-0.00572	N	N		-67.1397	-366.074	-197.482		-48.026	-107.934
1794	0.00208	N	N		1794	-0.00142	N	N		1794	-0.0269523	N	N		598	-0.00282	N	N		598	-0.02793	N	N		598	-0.0094	N	N		-67.2022	-364.448	-197.606		-45.65	-108.058
1797	0.00201	N	N		1797	0.00109	N	N		1797	-0.0210877	N	N		599	-0.00126	N	N		599	-0.03723	N	N		599	-0.0104	N	N		-67.171	-363.946	-201.734		-49.526	-115.188
1800	0.00127	N	N		1800	0.00796	N	N		1800	-0.0230218	N	N		600	0.000486304	N	N		600	-0.03043	N	N		600	-0.00541	N	N		-67.1085	-365.572	-209.614		-43.398	-109.934
1803	0.000329875	N	N		1803	0.00298	N	N		1803	-0.0195903	N	N		601	-0.00388	N	N		601	-0.03399	N	N		601	-0.01408	N	N		-67.046	-358.82	-212.364		-49.026	-113.186
1806	-0.00266	N	N		1806	0.00361	N	N		1806	-0.0218364	N	N		602	0.000422936	N	N		602	-0.03948	N	N		602	-0.00946	N	N		-67.0772	-365.698	-200.234		-40.898	-110.06
1809	-0.00354	N	N		1809	0.000496995	N	N		1809	-0.0191536	N	N		603	-0.00151	N	N		603	-0.03487	N	N		603	-0.00223	N	N		-67.0772	-360.57	-195.106		-47.15	-111.936
1812	-0.00235	N	N		1812	0.00456	N	N		1812	-0.0210877	N	N		604	-0.00401	N	N		604	-0.03119	N	N		604	-0.00341	N	N		-67.2022	-346.188	-198.858		-44.024	-106.558
1815	0.0017	N	N		1815	0.00831	N	N		1815	-0.0185921	N	N		605	-0.00494	N	N		605	-0.03157	N	N		605	-0.01215	N	N		-67.046	-360.57	-201.234		-52.278	-115.938
1818	0.00189	N	N		1818	0.00957	N	N		1818	-0.0145992	N	N		606	-0.00176	N	N		606	-0.0229	N	N		606	-0.00797	N	N		-67.0772	-345.562	-197.232		-55.906	-122.942
1821	-0.000543739	N	N		1821	0.01394	N	N		1821	-0.0217116	N	N		607	-0.00395	N	N		607	-0.02914	N	N		607	-0.00872	N	N		-67.171	-328.678	-184.6		-52.654	-102.806
1824	-0.00291	N	N		1824	0.00584	N	N		1824	-0.0218988	N	N		608	0.000357614	N	N		608	-0.03376	N	N		608	-0.01184	N	N		-67.1397	-343.81	-177.846		-48.526	-109.934
1827	-0.000918132	N	N		1827	0.0071	N	N		1827	-0.0213373	N	N		609	-0.00364	N	N		609	-0.0352	N	N		609	-0.01121	N	N		-67.1085	-349.188	-205.736		-46.526	-104.306
1830	-0.00198	N	N		1830	-0.00225	N	N		1830	-0.0201519	N	N		610	-0.00339	N	N		610	-0.03589	N	N		610	-0.01028	N	N		-67.1085	-350.44	-197.482		-68.788	-110.06
1833	0.000766366	N	N		1833	-0.00256	N	N		1833	-0.0223979	N	N		611	-0.00526	N	N		611	-0.04488	N	N		611	-0.00884	N	N		-67.0772	-363.072	-197.858		-54.03	-112.31
1836	-0.000294298	N	N		1836	0.00244	N	N		1836	-0.0208381	N	N		612	-0.00414	N	N		612	-0.0339	N	N		612	-0.00953	N	N		-67.171	-352.066	-196.732		-53.154	-111.81
1839	0.00108	N	N		1839	0.00963	N	N		1839	-0.0234585	N	N		613	-0.00988	N	N		613	-0.04039	N	N		613	-0.00161	N	N		-67.1085	-348.438	-207.112		-51.402	-113.062
1842	-0.00291	N	N		1842	0.00558	N	N		1842	-0.0223355	N	N		614	-0.00582	N	N		614	-0.0369	N	N		614	-0.00653	N	N		-67.046	-350.814	-199.734		-45.9	-119.19
1845	-0.00248	N	N		1845	-0.00221	N	N		1845	-0.0207134	N	N		615	-0.00626	N	N		615	-0.0409	N	N		615	-0.00622	N	N		-67.1085	-351.94	-204.986		-45.524	-108.058
1848	0.000953416	N	N		1848	-0.00158	N	N		1848	-0.0221483	N	N		616	-0.00314	N	N		616	-0.03996	N	N		616	-0.00641	N	N		-67.046	-344.812	-204.36		-57.282	-113.686
1851	-0.000232029	N	N		1851	0.00186	N	N		1851	-0.0220859	N	N		617	-0.00308	N	N		617	-0.03385	N	N		617	-0.00429	N	N		-67.0772	-355.568	-206.612		-51.652	-106.808
1854	0.00133	N	N		1854	0.0078	N	N		1854	-0.0235833	N	N		618	-0.00258	N	N		618	-0.02131	N	N		618	-0.00959	N	N		-67.0772	-360.194	-210.238		-56.78	-111.56
1857	-0.000169687	N	N		1857	0.00344	N	N		1857	-0.0160965	N	N		619	-0.00483	N	N		619	-0.01795	N	N		619	-0.00523	N	N		-67.0148	-348.314	-206.486		-45.524	-108.058
1860	0.0017	N	N		1860	0.00781	N	N		1860	-0.0221483	N	N		620	-0.000584107	N	N		620	-0.02151	N	N		620	-0.00897	N	N		-66.9835	-328.928	-206.986		-51.028	-113.312
1863	-0.00066886	N	N		1863	0.0047	N	N		1863	-0.0229594	N	N		621	-0.00246	N	N		621	-0.02775	N	N		621	-0.0134	N	N		-67.0148	-340.81	-205.986		-45.524	-97.802
1866	-0.00242	N	N		1866	-0.00184	N	N		1866	-0.0179058	N	N		622	0.00166	N	N		622	-0.0305	N	N		622	-0.01047	N	N		-67.046	-350.814	-198.982		-45.15	-103.43
1869	0.000578903	N	N		1869	-0.00277	N	N		1869	-0.0230218	N	N		623	-0.00308	N	N		623	-0.01153	N	N		623	-0.01702	N	N		-67.046	-357.068	-227.248		-47.026	-101.806
1872	0.000890832	N	N		1872	-0.00588	N	N		1872	-0.0260165	N	N		624	-0.0019	N	N		624	-0.03743	N	N		624	-0.0066	N	N		-67.0148	-359.32	-224.372		-48.776	-101.43
1875	-0.00292	N	N		1875	-0.00119	N	N		1875	-0.0282625	N	N		625	-0.00483	N	N		625	-0.0378	N	N		625	-0.0119	N	N		-66.9835	-351.566	-214.616		-41.022	-97.552
1878	0.000266878	N	N		1878	0.01067	N	N		1878	-0.0196527	N	N		626	-0.00495	N	N		626	-0.04486	N	N		626	-0.01253	N	N		-67.0148	-339.434	-227.498		-54.28	-113.312
1881	0.000329244	N	N		1881	0.00943	N	N		1881	-0.0188417	N	N		627	0.00135	N	N		627	-0.03918	N	N		627	-0.0154	N	N		-66.9835	-341.06	-225.498		-45.9	-105.432
1884	0.00176	N	N		1884	-0.00647	N	N		1884	-0.0229594	N	N		628	-0.000213675	N	N		628	-0.02197	N	N		628	-0.01889	N	N		-66.9835	-338.558	-214.992		-43.148	-97.052
1887	0.00233	N	N		1887	0.00446	N	N		1887	-0.0252054	N	N		629	-0.000276547	N	N		629	-0.02646	N	N		629	-0.01346	N	N		-66.9523	-351.566	-221.996		-43.898	-97.928
1890	0.00151	N	N		1890	-0.00115	N	N		1890	-0.0256421	N	N		630	-0.00277	N	N		630	-0.02827	N	N		630	-0.00517	N	N		-66.9835	-352.19	-214.616		-46.526	-96.428
1893	0.0006411	N	N		1893	0.000105771	N	N		1893	-0.0273891	N	N		631	-0.00371	N	N		631	-0.03633	N	N		631	-0.00922	N	N		-66.9835	-346.812	-207.612		-58.656	-100.804
1896	0.0027	N	N		1896	-0.00019789	N	N		1896	-0.0242696	N	N		632	-0.00277	N	N		632	-0.03265	N	N		632	-0.00273	N	N		-66.9523	-351.44	-221.244		-53.028	-104.432
1899	0.00364	N	N		1899	0.0126	N	N		1899	-0.0165956	N	N		633	-0.0077	N	N		633	-0.03196	N	N		633	-0.00411	N	N		-66.9523	-346.938	-220.244		-47.526	-111.686
1902	0.000890589	N	N		1902	0.01043	N	N		1902	-0.019216	N	N		634	-0.00408	N	N		634	-0.02167	N	N		634	-0.00436	N	N		-67.0148	-348.064	-219.494		-44.024	-100.304
1905	0.00139	N	N		1905	0.00388	N	N		1905	-0.0211501	N	N		635	-0.0049	N	N		635	-0.03072	N	N		635	0.00269	N	N		-66.8585	-348.064	-214.116		-46.776	-113.436
1908	-0.000357271	N	N		1908	0.00108	N	N		1908	-0.0233337	N	N		636	-0.000841486	N	N		636	-0.0243	N	N		636	7.26336e-05	N	N		-66.9523	-352.94	-216.868		-47.65	-105.558
1911	0.00114	N	N		1911	-0.0117	N	N		1911	-0.0194032	N	N		637	-0.00459	N	N		637	-0.02636	N	N		637	0.00413	N	N		-67.0148	-353.692	-210.864		-46.9	-108.808
1914	0.00376	N	N		1914	0.000163936	N	N		1914	-0.0243944	N	N		638	-0.00215	N	N		638	-0.01956	N	N		638	-0.00111	N	N		-66.8898	-345.186	-213.116		-42.898	-100.68
1917	0.00245	N	N		1917	-0.00357	N	N		1917	-0.0263908	N	N		639	-0.00215	N	N		639	-0.02899	N	N		639	-0.00692	N	N		-66.9835	-334.18	-202.86		-43.398	-100.18
1920	-0.000232587	N	N		1920	-0.00138	N	N		1920	-0.0218988	N	N		640	-0.000781049	N	N		640	-0.0157	N	N		640	-0.00579	N	N		-66.921	-345.938	-213.49		-45.024	-98.304
1923	0.00108	N	N		1923	-0.00636	N	N		1923	-0.025455	N	N		641	-0.00602	N	N		641	-0.02388	N	N		641	-0.00617	N	N		-66.8585	-347.062	-206.736		-44.024	-96.552
1926	-0.00104	N	N		1926	-0.00355	N	N		1926	-0.0222107	N	N		642	-0.00596	N	N		642	-0.01758	N	N		642	-0.00623	N	N		-66.9523	-345.812	-202.36		-54.78	-99.428
1929	0.000391246	N	N		1929	-0.00104	N	N		1929	-0.0210253	N	N		643	0.0014	N	N		643	-0.01789	N	N		643	-0.00717	N	N		-66.921	-347.438	-199.232		-54.28	-109.56
1932	0.00201	N	N		1932	0.00177	N	N		1932	-0.0219612	N	N		644	-0.00409	N	N		644	-0.03624	N	N		644	0.00169	N	N		-66.8585	-360.07	-214.492		-51.028	-108.684
1935	0.00226	N	N		1935	-0.00321	N	N		1935	-0.0253926	N	N		645	-0.000284362	N	N		645	-0.03031	N	N		645	-0.00835	N	N		-66.7648	-345.062	-206.362		-47.526	-99.304
1938	0.0032	N	N		1938	0.0021	N	N		1938	-0.0213373	N	N		646	0.0014	N	N		646	-0.02845	N	N		646	0.00406	N	N		-66.7961	-348.438	-209.238		-47.026	-104.932
1941	-0.00179	N	N		1941	0.00117	N	N		1941	-0.0228346	N	N		647	-0.0039	N	N		647	-0.02564	N	N		647	0.0045	N	N		-66.8273	-345.812	-206.362		-52.404	-106.058
1944	-0.00217	N	N		1944	0.00305	N	N		1944	-0.0210877	N	N		648	-0.00584	N	N		648	-0.03981	N	N		648	0.00419	N	N		-66.8898	-349.44	-205.236		-40.146	-93.05
1947	-0.00223	N	N		1947	0.00182	N	N		1947	-0.0230218	N	N		649	-0.00696	N	N		649	-0.04012	N	N		649	0.00506	N	N		-66.7961	-345.686	-200.358		-41.772	-94.176
1950	0.000141514	N	N		1950	-0.000360295	N	N		1950	-0.0223979	N	N		650	-0.00459	N	N		650	-0.03102	N	N		650	0.002	N	N		-66.8898	-347.062	-207.612		-45.65	-98.678
1953	-0.000607198	N	N		1953	-0.00285	N	N		1953	-0.0250806	N	N		651	-0.00366	N	N		651	-0.03645	N	N		651	-0.00411	N	N		-66.8585	-353.066	-204.236		-42.398	-94.3
1956	0.00114	N	N		1956	0.00839	N	N		1956	-0.0232713	N	N		652	-0.000350172	N	N		652	-0.02041	N	N		652	0.00263	N	N		-66.8585	-335.682	-199.232		-45.024	-100.68
1959	0.00108	N	N		1959	0.00403	N	N		1959	-0.0250806	N	N		653	-0.0059	N	N		653	-0.01805	N	N		653	0.00344	N	N		-66.7961	-352.69	-215.366		-38.77	-90.924
1962	-0.00154	N	N		1962	0.00872	N	N		1962	-0.024332	N	N		654	0.000335146	N	N		654	-0.02834	N	N		654	0.00337	N	N		-66.7648	-348.188	-207.112		-47.526	-103.806
1965	0.0012	N	N		1965	-0.00469	N	N		1965	-0.0233961	N	N		655	-0.00341	N	N		655	-0.02198	N	N		655	0.00375	N	N		-66.7961	-339.184	-212.866		-38.146	-91.674
1968	0.000952446	N	N		1968	-0.0053	N	N		1968	-0.0238952	N	N		656	-0.00297	N	N		656	-0.00583	N	N		656	0.00125	N	N		-66.7648	-354.942	-212.99		-39.896	-96.052
1971	-0.000170609	N	N		1971	-0.000926012	N	N		1971	-0.0197775	N	N		657	-0.00466	N	N		657	-0.03771	N	N		657	0.000940304	N	N		-66.7961	-358.194	-218.244		-32.892	-96.928
1974	0.000702835	N	N		1974	0.00719	N	N		1974	-0.0275138	N	N		658	0.00208	N	N		658	-0.02673	N	N		658	0.00381	N	N		-66.7648	-362.946	-234.376		-44.65	-101.43
1977	0.0037	N	N		1977	0.00502	N	N		1977	-0.019216	N	N		659	-0.00141	N	N		659	-0.0137	N	N		659	-0.00174	N	N		-66.7648	-364.322	-230.5		-46.4	-105.432
1980	0.00108	N	N		1980	0.00846	N	N		1980	-0.0218988	N	N		660	-0.0036	N	N		660	-0.02206	N	N		660	-0.000620289	N	N		-66.7961	-358.068	-211.99		-33.518	-111.936
1983	-0.000420268	N	N		1983	0.00441	N	N		1983	-0.0207134	N	N		661	-0.00597	N	N		661	-0.01688	N	N		661	-0.00755	N	N		-66.7336	-351.566	-213.366		-41.522	-107.308
1986	-0.000295511	N	N		1986	0.00379	N	N		1986	-0.0229594	N	N		662	-0.00535	N	N		662	-0.02731	N	N		662	-0.00393	N	N		-66.7961	-351.566	-213.366		-28.39	-103.306
1989	0.00158	N	N		1989	-0.00431	N	N		1989	-0.0237081	N	N		663	-0.00497	N	N		663	-0.03199	N	N		663	-0.000558742	N	N		-66.7336	-352.816	-207.612		-37.146	-104.306
1992	0.000515518	N	N		1992	0.00319	N	N		1992	-0.02402	N	N		664	-0.00148	N	N		664	-0.03037	N	N		664	0.00106	N	N		-66.7023	-356.192	-214.742		-50.652	-105.056
1995	0.00326	N	N		1995	0.00819	N	N		1995	-0.0199023	N	N		665	-0.00235	N	N		665	-0.01995	N	N		665	0.00287	N	N		-66.8273	-349.188	-215.866		-50.528	-106.558
1998	-0.000669952	N	N		1998	0.00445	N	N		1998	-0.0263284	N	N		666	-0.0016	N	N		666	-0.01852	N	N		666	0.00281	N	N		-66.7023	-353.566	-215.366		-44.024	-100.804
2001	1.63205e-05	N	N		2001	9.29325e-05	N	N		2001	-0.0212125	N	N		667	-0.00784	N	N		667	-0.01965	N	N		667	0.00406	N	N		-66.7336	-344.186	-208.112		-46.776	-111.186
2004	-0.00217	N	N		2004	0.00416	N	N		2004	-0.0212125	N	N		668	-0.00385	N	N		668	-0.02121	N	N		668	0.00099964	N	N		-66.7023	-350.44	-198.732		-39.772	-99.804
2007	0.00214	N	N		2007	-0.00707	N	N		2007	-0.0209629	N	N		669	-0.00541	N	N		669	-0.00237	N	N		669	0.000812205	N	N		-66.6711	-359.194	-214.992		-37.646	-101.68
2010	1.62477e-05	N	N		2010	-0.01142	N	N		2010	-0.0239576	N	N		670	-0.00367	N	N		670	0.000371317	N	N		670	6.32344e-05	N	N		-66.7336	-361.196	-198.108		-34.144	-101.43
2013	0.000328177	N	N		2013	-0.000497772	N	N		2013	-0.0225851	N	N		671	-0.00373	N	N		671	-0.00712	N	N		671	-0.00368	N	N		-66.6086	-360.57	-202.984		-43.524	-102.806
2016	0.00264	N	N		2016	0.00419	N	N		2016	-0.0220235	N	N		672	-0.000484723	N	N		672	-0.01554	N	N		672	-0.00349	N	N		-66.7023	-355.442	-206.486		-43.024	-100.804
2019	0.00114	N	N		2019	0.00357	N	N		2019	-0.0247063	N	N		673	-0.00167	N	N		673	-0.03002	N	N		673	0.00131	N	N		-66.6398	-344.312	-207.238		-40.022	-99.804
2022	-4.624e-05	N	N		2022	-0.000160874	N	N		2022	-0.0279506	N	N		674	-0.00279	N	N		674	-0.02191	N	N		674	0.00162	N	N		-66.6086	-348.564	-186.476		-40.146	-114.186
2025	-0.00317	N	N		2025	-0.00858	N	N		2025	-0.0207134	N	N		675	1.29335e-05	N	N		675	-0.00981	N	N		675	0.00661	N	N		-66.7023	-353.692	-211.864		-45.774	-105.182
2028	-0.00329	N	N		2028	0.00235	N	N		2028	-0.0255174	N	N		676	-0.00473	N	N		676	-0.01543	N	N		676	0.00643	N	N		-66.7336	-358.318	-191.728		-33.518	-93.176
2031	0.00126	N	N		2031	0.00111	N	N		2031	-0.0232713	N	N		677	-0.00217	N	N		677	-0.01743	N	N		677	0.00511	N	N		-66.6398	-363.446	-203.986		-49.526	-103.43
2034	-0.00317	N	N		2034	-0.00138	N	N		2034	-0.0250806	N	N		678	-0.00336	N	N		678	-0.00221	N	N		678	-0.00275	N	N		-66.6711	-377.954	-216.492		-52.278	-110.434
2037	0.00158	N	N		2037	0.01173	N	N		2037	-0.0250182	N	N		679	-0.00535	N	N		679	-0.01656	N	N		679	-0.00662	N	N		-66.6086	-361.946	-204.486		-45.524	-105.808
2040	0.000639911	N	N		2040	-0.00635	N	N		2040	-0.0253302	N	N		680	-0.00691	N	N		680	-0.00796	N	N		680	-0.00468	N	N		-66.6711	-365.822	-210.99		-38.77	-109.56
2043	-0.00211	N	N		2043	-0.00197	N	N		2043	-0.0255798	N	N		681	-0.0033	N	N		681	-0.01064	N	N		681	-0.01354	N	N		-66.6398	-363.196	-209.864		-36.77	-107.934
2046	-0.000483168	N	N		2046	0.00521	N	N		2046	-0.0266404	N	N		682	-0.00292	N	N		682	-0.00515	N	N		682	-0.01292	N	N		-66.6398	-366.574	-210.74		-31.768	-101.68
2049	-0.000296021	N	N		2049	0.0021	N	N		2049	-0.024332	N	N		683	-0.00348	N	N		683	-0.00453	N	N		683	-0.01566	N	N		-66.6398	-358.194	-211.99		-39.396	-108.308
2052	0.00357	N	N		2052	-7.77814e-05	N	N		2052	-0.0249559	N	N		684	8.53754e-06	N	N		684	-0.00298	N	N		684	-0.00581	N	N		-66.5774	-367.574	-206.612		-38.77	-107.934
2055	0.000639789	N	N		2055	0.00149	N	N		2055	-0.0230842	N	N		685	-0.000803029	N	N		685	0.00432	N	N		685	-0.000814359	N	N		-66.6398	-365.322	-208.112		-42.648	-108.434
2058	0.00688	N	N		2058	0.00431	N	N		2058	-0.024332	N	N		686	-0.00161	N	N		686	0.00669	N	N		686	-0.00443	N	N		-66.5774	-364.698	-198.358		-42.398	-112.686
2061	0.00126	N	N		2061	0.00681	N	N		2061	-0.0218988	N	N		687	-0.000367267	N	N		687	-0.00667	N	N		687	-0.00312	N	N		-66.5774	-369.574	-202.484		-41.522	-110.184
2064	-0.00148	N	N		2064	-0.00192	N	N		2064	-0.021774	N	N		688	0.00331	N	N		688	-0.02021	N	N		688	0.00124	N	N		-66.5774	-371.576	-206.736		-39.522	-108.308
2067	-0.00211	N	N		2067	0.000587706	N	N		2067	-0.0260165	N	N		689	-0.00105	N	N		689	-0.01884	N	N		689	0.00124	N	N		-66.6398	-393.712	-213.866		-39.146	-113.186
2070	0.00251	N	N		2070	0.00278	N	N		2070	-0.02402	N	N		690	-0.00212	N	N		690	-0.00175	N	N		690	0.00218	N	N		-66.6711	-396.84	-207.238		-41.148	-109.81
2073	0.00183	N	N		2073	0.00372	N	N		2073	-0.0228346	N	N		691	-0.0018	N	N		691	-0.00512	N	N		691	0.00418	N	N		-66.5774	-373.578	-209.238		-37.396	-112.686
2076	0.00108	N	N		2076	0.00467	N	N		2076	-0.0240824	N	N		692	-0.0023	N	N		692	-0.00144	N	N		692	0.000493906	N	N		-66.5149	-379.58	-213.616		-31.266	-112.436
2079	0.000140471	N	N		2079	0.00436	N	N		2079	-0.0255798	N	N		693	-0.00873	N	N		693	0.00798	N	N		693	0.00355	N	N		-66.4836	-385.458	-208.488		-35.644	-114.062
2082	-0.00142	N	N		2082	0.00468	N	N		2082	-0.0210253	N	N		694	-0.00761	N	N		694	0.00798	N	N		694	0.00742	N	N		-66.5774	-365.698	-198.608		-33.768	-114.312
2085	-0.000421093	N	N		2085	0.00282	N	N		2085	-0.0233337	N	N		695	-0.000308784	N	N		695	0.00198	N	N		695	-0.00319	N	N		-66.5461	-362.822	-206.362		-31.392	-109.56
2088	0.000951476	N	N		2088	0.000957782	N	N		2088	-0.0279506	N	N		696	-0.00368	N	N		696	-0.00301	N	N		696	5.60467e-05	N	N		-66.4836	-375.954	-204.986		-48.902	-121.316
2091	0.00251	N	N		2091	0.00253	N	N		2091	-0.0255798	N	N		697	-0.00193	N	N		697	-0.0017	N	N		697	-0.001	N	N		-66.5149	-373.952	-201.61		-43.148	-108.558
2094	0.00232	N	N		2094	0.00815	N	N		2094	-0.0272019	N	N		698	-0.00181	N	N		698	-0.01163	N	N		698	-0.000942735	N	N		-66.6086	-373.952	-212.49		-41.522	-117.688
2097	0.00407	N	N		2097	0.00816	N	N		2097	-0.0244567	N	N		699	-0.00274	N	N		699	-8.78807e-05	N	N		699	0.00018	N	N		-66.5149	-363.822	-207.238		-46.4	-120.064
2100	0.00126	N	N		2100	0.00941	N	N		2100	-0.0250806	N	N		700	-0.00281	N	N		700	-0.0019	N	N		700	0.00448	N	N		-66.6398	-372.826	-213.49		-38.77	-111.81
2103	0.000639401	N	N		2103	-0.00805	N	N		2103	-0.0269523	N	N		701	-0.000998017	N	N		701	0.0024	N	N		701	-0.01043	N	N		-66.5461	-365.822	-218.244		-35.018	-115.312
2106	-0.00136	N	N		2106	0.00662	N	N		2106	-0.0229594	N	N		702	-0.00331	N	N		702	0.00302	N	N		702	-0.01055	N	N		-66.5461	-378.704	-221.244		-30.392	-111.686
2109	0.00038979	N	N		2109	0.00538	N	N		2109	-0.028824	N	N		703	-0.00181	N	N		703	0.00339	N	N		703	-0.00643	N	N		-66.5774	-374.952	-216.742		-38.146	-115.312
2112	-0.00023414	N	N		2112	-0.00428	N	N		2112	-0.0278882	N	N		704	0.000310725	N	N		704	0.00451	N	N		704	0.00218	N	N		-66.4836	-364.072	-219.244		-33.268	-103.056
2115	0.00313	N	N		2115	-0.00739	N	N		2115	-0.0229594	N	N		705	-0.00194	N	N		705	-0.000791739	N	N		705	-0.00456	N	N		-66.5774	-377.454	-209.988		-38.27	-112.436
2118	0.000202546	N	N		2118	0.0079	N	N		2118	-0.0197775	N	N		706	-0.00312	N	N		706	-0.00242	N	N		706	-0.00119	N	N		-66.4836	-363.696	-211.99		-29.642	-114.436
2121	-0.000171822	N	N		2121	0.00354	N	N		2121	-0.0221483	N	N		707	-0.00325	N	N		707	-0.01315	N	N		707	-0.0055	N	N		-66.3587	-356.568	-209.988		-40.146	-109.81
2124	-0.000483799	N	N		2124	0.00698	N	N		2124	-0.0253926	N	N		708	-0.00181	N	N		708	-0.01384	N	N		708	0.00299	N	N		-66.4836	-361.07	-197.232		-29.766	-105.056
2127	-0.000670995	N	N		2127	-0.000182022	N	N		2127	-0.0225851	N	N		709	-0.00156	N	N		709	-0.01322	N	N		709	-0.00144	N	N		-66.4836	-365.198	-219.494		-33.644	-105.056
2130	0.000951136	N	N		2130	-0.00298	N	N		2130	-0.026578	N	N		710	0.000245403	N	N		710	-0.02439	N	N		710	0.00442	N	N		-66.5149	-367.574	-215.492		-54.404	-109.684
2133	0.000264815	N	N		2133	0.00358	N	N		2133	-0.0246439	N	N		711	-0.00637	N	N		711	-0.03706	N	N		711	0.00155	N	N		-66.4524	-372.452	-215.616		-34.018	-106.682
2136	0.00126	N	N		2136	0.00234	N	N		2136	-0.0259541	N	N		712	-0.00543	N	N		712	-0.03057	N	N		712	0.00161	N	N		-66.4836	-369.45	-224.122		-39.146	-101.554
2139	-0.000234358	N	N		2139	0.0064	N	N		2139	-0.0213373	N	N		713	-0.00518	N	N		713	-0.02721	N	N		713	-0.00363	N	N		-66.4211	-363.572	-226.872		-32.392	-113.062
2142	-0.00105	N	N		2142	0.00204	N	N		2142	-0.0224603	N	N		714	-0.000692411	N	N		714	-0.01741	N	N		714	0.000363041	N	N		-66.4836	-362.07	-230.624		-29.14	-103.43
2145	0.00201	N	N		2145	0.00424	N	N		2145	-0.0222731	N	N		715	-0.00425	N	N		715	-0.01623	N	N		715	0.0076	N	N		-66.4524	-366.198	-225.122		-31.266	-105.682
2148	0.00095099	N	N		2148	0.00456	N	N		2148	-0.0230842	N	N		716	-0.00163	N	N		716	-0.01561	N	N		716	0.00336	N	N		-66.4524	-353.192	-222.37		-32.768	-101.93
2151	0.000514232	N	N		2151	0.00363	N	N		2151	-0.021774	N	N		717	-0.00525	N	N		717	-0.00532	N	N		717	0.00361	N	N		-66.4524	-364.072	-220.87		-33.518	-109.81
2154	-0.000421651	N	N		2154	0.00364	N	N		2154	-0.0230218	N	N		718	-0.000569582	N	N		718	-0.01063	N	N		718	0.00167	N	N		-66.3899	-357.694	-227.248		-39.646	-102.43
2157	0.00557	N	N		2157	0.00333	N	N		2157	-0.024332	N	N		719	-0.000258122	N	N		719	-0.01556	N	N		719	0.0051	N	N		-66.3899	-344.436	-216.116		-34.018	-101.68
2160	-4.7356e-05	N	N		2160	0.01114	N	N		2160	-0.0222731	N	N		720	-0.00288	N	N		720	-0.00502	N	N		720	0.000673324	N	N		-66.3899	-329.304	-222.37		-42.648	-114.062
2163	-0.000421724	N	N		2163	-0.00133	N	N		2163	-0.0218988	N	N		721	-0.00169	N	N		721	-0.01126	N	N		721	-0.00619	N	N		-66.4211	-340.81	-220.994		-31.266	-103.682
2166	-0.00167	N	N		2166	-0.00101	N	N		2166	-0.0217116	N	N		722	5.23681e-05	N	N		722	-0.01188	N	N		722	-0.00538	N	N		-66.3274	-333.18	-206.486		-44.65	-116.188
2169	-0.00161	N	N		2169	0.00118	N	N		2169	-0.0237081	N	N		723	-0.000821589	N	N		723	-0.00839	N	N		723	-0.00407	N	N		-66.4524	-343.936	-233.626		-31.392	-103.806
2172	-0.000234625	N	N		2172	0.00618	N	N		2172	-0.0271395	N	N		724	-0.00513	N	N		724	-0.01114	N	N		724	0.00348	N	N		-66.3899	-335.432	-223.12		-37.02	-98.804
2175	0.000451647	N	N		2175	0.00338	N	N		2175	-0.0188417	N	N		725	-0.00257	N	N		725	-0.01876	N	N		725	0.00111	N	N		-66.3899	-326.426	-211.364		-40.396	-111.56
2178	0.0032	N	N		2178	0.00433	N	N		2178	-0.0235209	N	N		726	0.00205	N	N		726	-0.01445	N	N		726	0.00267	N	N		-66.2962	-323.676	-232.75		-37.27	-120.69
2181	-0.00186	N	N		2181	-0.00378	N	N		2181	-0.025455	N	N		727	-0.00319	N	N		727	-0.01876	N	N		727	-0.00401	N	N		-66.2649	-322.05	-234.502		-35.27	-108.434
2184	-0.00105	N	N		2184	0.00965	N	N		2184	-0.02402	N	N		728	0.00111	N	N		728	-0.01883	N	N		728	0.00261	N	N		-66.2962	-314.17	-216.868		-30.516	-102.93
2187	0.00201	N	N		2187	0.00404	N	N		2187	-0.0215244	N	N		729	0.00111	N	N		729	-0.01808	N	N		729	0.00267	N	N		-66.2962	-328.052	-225.246		-36.144	-104.056
2190	0.00189	N	N		2190	-0.00219	N	N		2190	-0.0224603	N	N		730	-0.000450661	N	N		730	-0.01971	N	N		730	0.00236	N	N		-66.4211	-324.176	-218.994		-41.148	-104.056
2193	0.000389111	N	N		2193	0.00312	N	N		2193	-0.0250182	N	N		731	-0.00108	N	N		731	-0.01516	N	N		731	0.00254	N	N		-66.3587	-314.044	-216.742		-42.398	-107.684
2196	0.000139524	N	N		2196	0.00812	N	N		2196	-0.0253926	N	N		732	0.00111	N	N		732	-0.00748	N	N		732	0.00897	N	N		-66.2962	-320.174	-218.744		-42.272	-110.434
2199	-0.000359624	N	N		2199	0.01218	N	N		2199	-0.025455	N	N		733	-0.00388	N	N		733	0.00505	N	N		733	0.01034	N	N		-66.2649	-316.546	-214.492		-38.396	-107.184
2202	-0.00111	N	N		2202	0.00315	N	N		2202	-0.0233337	N	N		734	-0.00326	N	N		734	0.00592	N	N		734	0.00847	N	N		-66.2649	-319.298	-220.12		-39.022	-111.56
2205	0.00232	N	N		2205	0.00752	N	N		2205	-0.0215868	N	N		735	-0.00139	N	N		735	0.0048	N	N		735	0.00766	N	N		-66.2962	-321.174	-213.366		-35.018	-105.682
2208	0.00257	N	N		2208	4.23275e-05	N	N		2208	-0.0227098	N	N		736	-0.000453592	N	N		736	0.01628	N	N		736	0.00872	N	N		-66.2649	-322.05	-224.496		-35.394	-110.684
2211	-0.00641	N	N		2211	0.00379	N	N		2211	-0.0267028	N	N		737	-0.00164	N	N		737	-0.000698193	N	N		737	0.00678	N	N		-66.2962	-320.924	-226.872		-35.52	-109.684
2214	0.00176	N	N		2214	0.00349	N	N		2214	-0.0200895	N	N		738	-0.00214	N	N		738	0.0036	N	N		738	0.00697	N	N		-66.2649	-313.17	-216.868		-34.394	-106.308
2217	1.45737e-05	N	N		2217	0.00662	N	N		2217	-0.0231466	N	N		739	-0.00276	N	N		739	-0.0075	N	N		739	0.00753	N	N		-66.2962	-302.288	-212.24		-42.524	-107.308
2220	0.00195	N	N		2220	0.00288	N	N		2220	-0.0235209	N	N		740	-0.00358	N	N		740	0.00322	N	N		740	0.000792577	N	N		-66.2649	-312.92	-225.122		-42.272	-114.062
2223	-0.000609381	N	N		2223	0.0032	N	N		2223	-0.0250182	N	N		741	-0.00495	N	N		741	0.000537927	N	N		741	-0.00489	N	N		-66.2649	-317.172	-218.618		-37.396	-101.304
2226	-0.000484624	N	N		2226	0.00446	N	N		2226	-0.0236457	N	N		742	-0.00214	N	N		742	-8.89108e-05	N	N		742	0.000604865	N	N		-66.2649	-310.042	-218.744		-35.144	-101.68
2229	0.00245	N	N		2229	0.00104	N	N		2229	-0.0253926	N	N		743	-2.02802e-05	N	N		743	-0.00346	N	N		743	-0.000268887	N	N		-66.2337	-319.798	-219.868		-41.022	-111.436
2232	-0.000609454	N	N		2232	-0.00020311	N	N		2232	-0.0233961	N	N		744	-0.000145551	N	N		744	0.000716308	N	N		744	0.00198	N	N		-66.2024	-323.926	-229.75		-37.52	-110.184
2235	0.00426	N	N		2235	0.00417	N	N		2235	-0.0246439	N	N		745	-0.00258	N	N		745	0.00458	N	N		745	0.00304	N	N		-66.2024	-322.05	-225.748		-35.52	-113.312
2238	0.00263	N	N		2238	0.00231	N	N		2238	-0.0245815	N	N		746	0.00029021	N	N		746	-0.000350179	N	N		746	0.00503	N	N		-66.2024	-325.802	-236.878		-30.516	-105.808
2241	0.00201	N	N		2241	0.00388	N	N		2241	-0.0230842	N	N		747	-0.00121	N	N		747	-0.02381	N	N		747	0.00553	N	N		-66.2649	-322.424	-234.502		-40.272	-113.936
2244	-0.00435	N	N		2244	0.00264	N	N		2244	-0.0220859	N	N		748	-0.000334671	N	N		748	-0.02469	N	N		748	0.00123	N	N		-66.2649	-320.048	-234.126		-33.894	-102.306
2247	0.000451065	N	N		2247	0.00452	N	N		2247	-0.0246439	N	N		749	0.000351136	N	N		749	-0.025	N	N		749	0.00223	N	N		-66.2649	-332.68	-234.752		-28.266	-101.054
2250	-0.000235256	N	N		2250	0.00484	N	N		2250	-0.0223355	N	N		750	-0.0014	N	N		750	-0.01371	N	N		750	0.00297	N	N		-66.2024	-322.05	-229.25		-35.644	-104.432
2253	-0.00017289	N	N		2253	0.00984	N	N		2253	-0.0241448	N	N		751	-0.00171	N	N		751	-0.01197	N	N		751	0.00653	N	N		-66.2024	-329.804	-222.246		-38.146	-102.306
2256	-0.00111	N	N		2256	0.00454	N	N		2256	-0.0241448	N	N		752	0.00141	N	N		752	-0.0179	N	N		752	0.0036	N	N		-66.14	-312.168	-219.244		-39.146	-109.81
2259	0.000887702	N	N		2259	-0.000128327	N	N		2259	-0.0257669	N	N		753	-0.00308	N	N		753	-0.02096	N	N		753	-0.000396434	N	N		-66.2024	-330.678	-217.992		-37.396	-106.808
2262	1.42098e-05	N	N		2262	0.00581	N	N		2262	-0.0255798	N	N		754	-0.00514	N	N		754	-0.0204	N	N		754	0.00684	N	N		-66.1087	-335.056	-226.122		-31.142	-108.684
2265	0.00338	N	N		2265	0.000512173	N	N		2265	-0.0237705	N	N		755	-0.00302	N	N		755	-0.0239	N	N		755	0.00104	N	N		-66.1087	-335.306	-223.37		-32.768	-103.43
2268	0.000700458	N	N		2268	0.0052	N	N		2268	-0.0249559	N	N		756	-0.00383	N	N		756	-0.02696	N	N		756	0.00172	N	N		-66.1712	-345.938	-217.118		-32.392	-105.306
2271	0.0017	N	N		2271	0.01145	N	N		2271	-0.0222731	N	N		757	-0.00458	N	N		757	-0.01804	N	N		757	0.00385	N	N		-66.1087	-354.192	-224.496		-30.892	-116.062
2274	0.000638018	N	N		2274	0.00522	N	N		2274	-0.0247063	N	N		758	-0.00296	N	N		758	-0.01667	N	N		758	0.00422	N	N		-66.2337	-353.192	-233.626		-46.776	-112.686
2277	0.00301	N	N		2277	0.0099	N	N		2277	-0.0276386	N	N		759	0.000720591	N	N		759	-0.00956	N	N		759	0.00634	N	N		-66.1087	-345.062	-224.872		-32.642	-108.184
2280	0.00145	N	N		2280	0.01303	N	N		2280	-0.0283873	N	N		760	-0.00252	N	N		760	-0.0115	N	N		760	-0.00183	N	N		-66.14	-349.188	-223.996		-26.264	-115.562
2283	-0.0013	N	N		2283	0.01086	N	N		2283	-0.0242696	N	N		761	-0.00371	N	N		761	0.00329	N	N		761	-0.000336269	N	N		-66.015	-347.188	-219.494		-38.77	-111.06
2286	-0.00398	N	N		2286	0.00931	N	N		2286	-0.0247687	N	N		762	0.00297	N	N		762	-0.00264	N	N		762	-0.00377	N	N		-66.0775	-344.562	-217.742		-18.51	-107.308
2289	-0.000297962	N	N		2289	0.00807	N	N		2289	-0.0257045	N	N		763	3.23423e-05	N	N		763	0.00197	N	N		763	-0.00021204	N	N		-66.14	-353.566	-217.118		-39.646	-108.184
2292	0.0037	N	N		2292	0.0087	N	N		2292	-0.0238328	N	N		764	-0.00015532	N	N		764	-0.00514	N	N		764	-0.00364	N	N		-66.1087	-359.444	-213.24		-49.276	-115.062
2295	-0.000859525	N	N		2295	0.00839	N	N		2295	-0.0262037	N	N		765	-9.34169e-05	N	N		765	-0.000717726	N	N		765	-0.00483	N	N		-66.0775	-344.312	-203.486		-40.396	-104.806
2298	0.00276	N	N		2298	0.01589	N	N		2298	-0.0197151	N	N		766	-0.00359	N	N		766	0.00764	N	N		766	-0.00913	N	N		-66.0462	-346.562	-209.238		-38.02	-109.934
2301	-0.000485231	N	N		2301	0.00654	N	N		2301	-0.0234585	N	N		767	-0.00353	N	N		767	-0.0016	N	N		767	-0.00726	N	N		-66.0775	-344.812	-225.872		-41.022	-111.186
2304	0.0032	N	N		2304	-3.68844e-06	N	N		2304	-0.020651	N	N		768	0.000778587	N	N		768	0.00557	N	N		768	-0.00446	N	N		-66.14	-347.814	-216.492		-32.642	-115.562
2307	0.000762533	N	N		2307	0.0103	N	N		2307	-0.020651	N	N		769	0.000216585	N	N		769	-0.0021	N	N		769	-0.00658	N	N		-66.015	-344.312	-228.248		-35.52	-107.808
2310	0.00245	N	N		2310	0.00812	N	N		2310	-0.0268275	N	N		770	-0.00478	N	N		770	-0.00959	N	N		770	-0.00121	N	N		-66.015	-360.696	-218.868		-32.892	-99.304
2313	-0.000110984	N	N		2313	0.01468	N	N		2313	-0.0245191	N	N		771	0.00159	N	N		771	-0.01852	N	N		771	0.000659225	N	N		-66.0775	-361.32	-234.126		-35.144	-102.806
2316	0.00101	N	N		2316	0.01313	N	N		2316	-0.0208381	N	N		772	-0.00234	N	N		772	-0.01003	N	N		772	0.00315	N	N		-66.0775	-352.316	-243.632		-33.142	-98.678
2319	0.000263311	N	N		2319	0.01252	N	N		2319	-0.026266	N	N		773	-0.00303	N	N		773	-0.01434	N	N		773	-0.000838686	N	N		-66.0775	-343.06	-239.004		-34.394	-95.176
2322	0.00145	N	N		2322	0.0094	N	N		2322	-0.0202766	N	N		774	-0.0049	N	N		774	-0.00536	N	N		774	-0.00227	N	N		-66.0775	-341.934	-214.366		-33.894	-111.56
2325	0.000138481	N	N		2325	0.01378	N	N		2325	-0.019216	N	N		775	-0.00521	N	N		775	-0.00649	N	N		775	0.00384	N	N		-65.9838	-354.442	-232.75		-37.146	-110.434
2328	0.005	N	N		2328	0.01223	N	N		2328	-0.0237081	N	N		776	-0.00372	N	N		776	-0.02383	N	N		776	0.00496	N	N		-66.015	-342.81	-211.24		-31.016	-99.678
2331	0.00263	N	N		2331	0.0138	N	N		2331	-0.0194656	N	N		777	-0.0021	N	N		777	-0.03126	N	N		777	0.00515	N	N		-66.0775	-351.566	-217.618		-37.646	-101.43
2334	0.00301	N	N		2334	0.00257	N	N		2334	-0.0247687	N	N		778	-0.000162158	N	N		778	-0.03594	N	N		778	0.00315	N	N		-66.015	-357.444	-235.628		-40.272	-105.432
2337	0.00232	N	N		2337	0.00726	N	N		2337	-0.0224603	N	N		779	0.00414	N	N		779	-0.03588	N	N		779	-0.00321	N	N		-66.0462	-345.812	-231.876		-39.396	-99.178
2340	0.00394	N	N		2340	0.01008	N	N		2340	-0.0258293	N	N		780	-0.00154	N	N		780	-0.03926	N	N		780	-0.00402	N	N		-65.9838	-342.686	-237.628		-39.272	-104.932
2343	-0.00205	N	N		2343	0.01695	N	N		2343	-0.0202766	N	N		781	-0.00447	N	N		781	-0.02535	N	N		781	-0.00465	N	N		-65.9213	-331.68	-233.752		-36.644	-95.176
2346	-0.00123	N	N		2346	0.00604	N	N		2346	-0.0240824	N	N		782	-0.00322	N	N		782	-0.03265	N	N		782	-0.00483	N	N		-65.9838	-346.688	-238.004		-36.394	-93.05
2349	-0.000298447	N	N		2349	0.00542	N	N		2349	-0.027701	N	N		783	-0.00147	N	N		783	-0.03833	N	N		783	-0.00334	N	N		-65.9213	-347.938	-237.504		-33.518	-94.426
2352	-0.000610425	N	N		2352	0.01042	N	N		2352	-0.0230218	N	N		784	0.000458823	N	N		784	-0.02242	N	N		784	-0.00321	N	N		-66.015	-348.814	-231		-38.146	-94.926
2355	1.34577e-05	N	N		2355	0.0123	N	N		2355	-0.0184673	N	N		785	0.00152	N	N		785	-0.00514	N	N		785	-0.00646	N	N		-65.9525	-349.564	-235.128		-45.15	-98.054
2358	0.000512558	N	N		2358	0.01606	N	N		2358	-0.02402	N	N		786	0.00314	N	N		786	0.000343871	N	N		786	-0.00377	N	N		-65.9525	-341.934	-226.998		-43.024	-94.926
2361	0.00164	N	N		2361	0.00982	N	N		2361	-0.0222731	N	N		787	0.00283	N	N		787	-0.00696	N	N		787	-0.00172	N	N		-65.9838	-342.936	-223.746		-43.774	-99.054
2364	-0.00336	N	N		2364	0.00734	N	N		2364	-0.0192784	N	N		788	-0.000915729	N	N		788	-0.01538	N	N		788	-0.00552	N	N		-65.89	-349.814	-237.504		-40.396	-93.55
2367	-0.000236202	N	N		2367	0.00703	N	N		2367	-0.0190912	N	N		789	-0.00104	N	N		789	-0.00996	N	N		789	-0.00752	N	N		-65.9525	-359.944	-228.748		-39.522	-95.802
2370	-0.000173836	N	N		2370	0.00299	N	N		2370	-0.0215244	N	N		790	-0.00372	N	N		790	-0.01102	N	N		790	-0.00889	N	N		-65.9213	-363.822	-222.37		-40.646	-101.18
2373	-0.000672985	N	N		2373	0.01235	N	N		2373	-0.0226474	N	N		791	-0.00254	N	N		791	-0.00616	N	N		791	-0.00502	N	N		-65.9213	-342.686	-222.12		-33.894	-98.178
2376	0.00307	N	N		2376	-0.0023	N	N		2376	-0.0221483	N	N		792	-0.000231387	N	N		792	-0.000110422	N	N		792	-0.000469622	N	N		-65.89	-345.186	-244.882		-38.52	-100.554
2379	0.000824341	N	N		2379	-0.000419899	N	N		2379	-0.024332	N	N		793	-0.00479	N	N		793	-0.02083	N	N		793	0.000840331	N	N		-66.015	-347.564	-233.376		-41.272	-106.058
2382	-0.00404	N	N		2382	0.01675	N	N		2382	-0.0253926	N	N		794	-0.00416	N	N		794	-0.0144	N	N		794	0.000964807	N	N		-65.9213	-335.806	-229.25		-33.268	-94.426
2385	-0.000173957	N	N		2385	0.00428	N	N		2385	-0.0247063	N	N		795	-0.00485	N	N		795	-0.02283	N	N		795	-0.00502	N	N		-65.9525	-330.678	-226.372		-38.146	-99.678
2388	0.00107	N	N		2388	0.00428	N	N		2388	-0.0228346	N	N		796	-0.00366	N	N		796	-0.01391	N	N		796	-0.00265	N	N		-65.9213	-352.316	-229.25		-47.026	-101.43
2391	-0.00198	N	N		2391	0.01022	N	N		2391	-0.0248311	N	N		797	-0.00298	N	N		797	-0.0156	N	N		797	-0.00696	N	N		-65.8588	-342.31	-234.126		-45.9	-99.678
2394	-0.000673154	N	N		2394	0.01023	N	N		2394	-0.0245191	N	N		798	-0.00498	N	N		798	-0.01735	N	N		798	-0.00434	N	N		-65.89	-346.688	-241.506		-42.648	-97.428
2397	0.0017	N	N		2397	-0.00661	N	N		2397	-0.0282001	N	N		799	-0.00385	N	N		799	0.00804	N	N		799	-0.00908	N	N		-65.8588	-333.18	-233.626		-45.274	-102.056
2400	-0.00248	N	N		2400	-0.00317	N	N		2400	-0.0267652	N	N		800	-0.00161	N	N		800	-0.00469	N	N		800	-0.00902	N	N		-65.8276	-342.936	-243.382		-37.396	-102.806
2403	-0.00273	N	N		2403	0.00121	N	N		2403	-0.0250806	N	N		801	-0.00492	N	N		801	-0.00432	N	N		801	-0.019	N	N		-65.7963	-342.81	-248.51		-35.394	-100.054
2406	0.00132	N	N		2406	-0.000345116	N	N		2406	-0.0223355	N	N		802	-0.00311	N	N		802	-0.00494	N	N		802	-0.01819	N	N		-65.8588	-348.188	-243.006		-33.518	-107.434
2409	0.00139	N	N		2409	0.00403	N	N		2409	-0.0232089	N	N		803	-0.00161	N	N		803	-0.01125	N	N		803	-0.01582	N	N		-65.89	-348.814	-238.254		-38.27	-103.556
2412	-0.000985253	N	N		2412	0.000919325	N	N		2412	-0.0258293	N	N		804	-0.00117	N	N		804	0.00266	N	N		804	-0.00628	N	N		-65.7338	-336.182	-230.75		-31.392	-95.426
2415	0.00151	N	N		2415	-0.00157	N	N		2415	-0.0275138	N	N		805	-0.00079925	N	N		805	-0.01007	N	N		805	-0.01358	N	N		-65.8276	-343.186	-225.122		-33.644	-102.056
2418	0.000262511	N	N		2418	-0.000311879	N	N		2418	-0.021462	N	N		806	0.00101	N	N		806	-0.02087	N	N		806	-0.00896	N	N		-65.7963	-344.812	-223.62		-41.272	-116.062
2421	0.00176	N	N		2421	0.00656	N	N		2421	-0.0260789	N	N		807	0.00344	N	N		807	-0.00627	N	N		807	-0.00353	N	N		-65.7963	-330.304	-226.248		-41.148	-96.552
2424	-0.00117	N	N		2424	-0.00622	N	N		2424	-0.0234585	N	N		808	-0.00155	N	N		808	-0.0019	N	N		808	0.000399431	N	N		-65.8588	-340.184	-213.366		-35.52	-96.552
2427	0.000761562	N	N		2427	0.01344	N	N		2427	-0.0184049	N	N		809	0.000384221	N	N		809	-0.00209	N	N		809	0.00102	N	N		-65.7651	-343.31	-225.872		-30.892	-92.926
2430	0.00363	N	N		2430	0.00534	N	N		2430	-0.0235209	N	N		810	-0.00411	N	N		810	-0.00247	N	N		810	0.000835632	N	N		-65.7338	-345.436	-230.124		-56.53	-97.928
2433	0.000761514	N	N		2433	0.00347	N	N		2433	-0.030259	N	N		811	-0.00411	N	N		811	-0.01065	N	N		811	-0.00135	N	N		-65.7963	-355.068	-213.866		-44.024	-97.052
2436	0.00257	N	N		2436	0.0066	N	N		2436	-0.0260789	N	N		812	-0.000989842	N	N		812	-0.01652	N	N		812	-0.00272	N	N		-65.89	-350.69	-224.622		-44.774	-99.178
2439	-0.000112003	N	N		2439	0.000994108	N	N		2439	-0.0233961	N	N		813	-0.00573	N	N		813	-0.01159	N	N		813	0.00177	N	N		-65.8588	-362.32	-229.75		-36.894	-97.178
2442	-0.00217	N	N		2442	0.00693	N	N		2442	-0.0244567	N	N		814	-0.000179741	N	N		814	-0.00492	N	N		814	0.01169	N	N		-65.7338	-344.186	-227.374		-34.894	-96.802
2445	-0.000673567	N	N		2445	-0.00367	N	N		2445	-0.0222731	N	N		815	-0.00542	N	N		815	-0.02002	N	N		815	0.01225	N	N		-65.7963	-346.438	-216.116		-39.146	-99.178
2448	0.00151	N	N		2448	0.00164	N	N		2448	-0.0238328	N	N		816	-0.00449	N	N		816	-0.02064	N	N		816	0.01001	N	N		-65.7651	-343.436	-209.114		-41.522	-96.178
2451	-0.00167	N	N		2451	0.00477	N	N		2451	-0.0266404	N	N		817	-0.000680329	N	N		817	-0.000994654	N	N		817	0.00832	N	N		-65.7651	-346.812	-209.238		-38.27	-95.426
2454	-0.000611249	N	N		2454	0.00353	N	N		2454	-0.0255174	N	N		818	-0.00499	N	N		818	-0.00986	N	N		818	0.000271885	N	N		-65.7963	-334.18	-212.74		-43.774	-100.18
2457	0.000137414	N	N		2457	0.00759	N	N		2457	-0.0267028	N	N		819	-0.00411	N	N		819	-0.00599	N	N		819	0.00539	N	N		-65.7338	-334.682	-213.74		-38.77	-97.302
2460	-0.000236954	N	N		2460	0.00854	N	N		2460	-0.0234585	N	N		820	-0.00324	N	N		820	-0.01797	N	N		820	0.000895243	N	N		-65.7651	-324.176	-216.618		-47.276	-102.306
2463	-0.00142	N	N		2463	0.00262	N	N		2463	-0.0238328	N	N		821	-0.000807065	N	N		821	-0.00968	N	N		821	-0.00029045	N	N		-65.7026	-312.418	-199.108		-31.392	-88.672
2466	-0.000548955	N	N		2466	0.0098	N	N		2466	-0.020651	N	N		822	0.000377872	N	N		822	-0.00344	N	N		822	0.000395561	N	N		-65.7651	-314.17	-193.23		-38.77	-99.054
2469	0.000386879	N	N		2469	0.00295	N	N		2469	-0.0256421	N	N		823	-0.00255	N	N		823	-0.01798	N	N		823	-0.01021	N	N		-65.6713	-321.298	-227.374		-35.018	-96.802
2472	-0.00304	N	N		2472	0.0014	N	N		2472	-0.0274514	N	N		824	-0.000683748	N	N		824	-0.0221	N	N		824	0.000956514	N	N		-65.6401	-315.67	-209.738		-41.522	-91.05
2475	0.00351	N	N		2475	0.00733	N	N		2475	-0.0194656	N	N		825	0.00293	N	N		825	-0.03128	N	N		825	-0.00166	N	N		-65.6401	-306.54	-208.988		-34.894	-85.046
2478	0.00157	N	N		2478	0.01233	N	N		2478	-0.0237705	N	N		826	-0.00306	N	N		826	-0.01999	N	N		826	-0.00241	N	N		-65.7651	-305.54	-228.248		-43.648	-102.556
2481	-0.00086103	N	N		2481	0.01109	N	N		2481	-0.0267028	N	N		827	-0.00418	N	N		827	-0.02617	N	N		827	-0.00422	N	N		-65.6401	-300.162	-227.374		-36.77	-95.552
2484	-0.00286	N	N		2484	-0.00169	N	N		2484	-0.0204638	N	N		828	-0.00399	N	N		828	-0.01488	N	N		828	0.00345	N	N		-65.7338	-295.034	-218.744		-29.516	-95.802
2487	7.47804e-05	N	N		2487	0.00581	N	N		2487	-0.0235209	N	N		829	-0.00493	N	N		829	-0.02075	N	N		829	0.00576	N	N		-65.6713	-303.54	-222.62		-30.516	-88.298
2490	-0.000299587	N	N		2490	-0.00323	N	N		2490	-0.024332	N	N		830	-0.000624287	N	N		830	-0.01151	N	N		830	0.00538	N	N		-65.6089	-306.54	-208.612		-43.898	-97.552
2493	0.000324295	N	N		2493	-0.00104	N	N		2493	-0.0247687	N	N		831	-0.00218	N	N		831	-0.01227	N	N		831	-0.00304	N	N		-65.6401	-306.79	-207.488		-40.146	-97.678
2496	0.00294	N	N		2496	-9.58396e-05	N	N		2496	-0.0235833	N	N		832	-0.00381	N	N		832	-0.01514	N	N		832	0.00457	N	N		-65.7026	-312.168	-208.238		-42.648	-101.304
2499	0.00232	N	N		2499	0.00334	N	N		2499	-0.0247687	N	N		833	-0.00786	N	N		833	-0.0318	N	N		833	0.00102	N	N		-65.6089	-299.286	-199.734		-41.648	-97.178
2502	-0.000237294	N	N		2502	0.00959	N	N		2502	-0.0232713	N	N		834	-0.00537	N	N		834	-0.03492	N	N		834	-0.00341	N	N		-65.7026	-304.79	-204.61		-39.522	-100.68
2505	-0.00161	N	N		2505	0.0043	N	N		2505	-0.0255798	N	N		835	-0.00281	N	N		835	-0.03274	N	N		835	0.00663	N	N		-65.6713	-304.29	-206.236		-43.648	-103.556
2508	0.000324173	N	N		2508	0.00399	N	N		2508	-0.0256421	N	N		836	-0.00418	N	N		836	-0.0305	N	N		836	0.0027	N	N		-65.6401	-318.798	-208.988		-36.27	-100.18
2511	-0.000798882	N	N		2511	-0.00629	N	N		2511	-0.0204638	N	N		837	-0.00256	N	N		837	-0.01547	N	N		837	0.00794	N	N		-65.5776	-306.79	-213.99		-33.518	-90.924
2514	0.000511297	N	N		2514	0.00994	N	N		2514	-0.0303838	N	N		838	-0.00525	N	N		838	-0.01235	N	N		838	0.00201	N	N		-65.6089	-298.286	-210.114		-38.896	-96.178
2517	0.00226	N	N		2517	0.00807	N	N		2517	-0.0268275	N	N		839	-0.00899	N	N		839	-0.00749	N	N		839	0.00145	N	N		-65.6089	-282.278	-204.986		-40.022	-95.676
2520	0.00069842	N	N		2520	0.00964	N	N		2520	-0.0248311	N	N		840	-0.00493	N	N		840	-0.01161	N	N		840	0.000889714	N	N		-65.5776	-291.908	-222.62		-35.644	-95.176
2523	0.000261661	N	N		2523	-2.10566e-05	N	N		2523	-0.0209629	N	N		841	-0.00518	N	N		841	-0.02115	N	N		841	-0.00273	N	N		-65.6089	-304.164	-216.492		-32.268	-89.048
2526	-0.00236	N	N		2526	0.00467	N	N		2526	-0.0273891	N	N		842	-0.00837	N	N		842	-0.01149	N	N		842	-0.00142	N	N		-65.6713	-296.66	-210.238		-42.022	-89.298
2529	-0.00155	N	N		2529	-0.000316349	N	N		2529	-0.030259	N	N		843	-0.00481	N	N		843	-0.02097	N	N		843	0.00251	N	N		-65.5464	-306.04	-222.12		-37.02	-99.554
2532	0.000323979	N	N		2532	0.000627813	N	N		2532	-0.0293231	N	N		844	-0.00144	N	N		844	-0.02541	N	N		844	0.00251	N	N		-65.6089	-315.296	-225.872		-41.398	-94.05
2535	0.000136783	N	N		2535	0.00532	N	N		2535	-0.0238952	N	N		845	-0.00294	N	N		845	-0.02778	N	N		845	0.00501	N	N		-65.5464	-313.544	-231.5		-34.394	-97.802
2538	0.00151	N	N		2538	0.00314	N	N		2538	-0.0240824	N	N		846	-0.00388	N	N		846	-0.02678	N	N		846	0.009	N	N		-65.6713	-314.294	-237.378		-34.268	-100.43
2541	0.000136734	N	N		2541	0.0044	N	N		2541	-0.025143	N	N		847	-0.00182	N	N		847	-0.02398	N	N		847	0.00451	N	N		-65.6713	-305.166	-234.626		-30.266	-101.806
2544	0.000199101	N	N		2544	0.00565	N	N		2544	-0.0215244	N	N		848	-0.00431	N	N		848	-0.04576	N	N		848	0.00494	N	N		-65.5464	-307.042	-226.872		-29.14	-97.302
2547	-0.00161	N	N		2547	0.00909	N	N		2547	-0.0212125	N	N		849	-0.00194	N	N		849	-0.03422	N	N		849	0.01174	N	N		-65.6089	-317.046	-230.374		-25.388	-88.924
2550	-0.000861588	N	N		2550	0.00224	N	N		2550	-0.0215868	N	N		850	-0.00138	N	N		850	-0.0306	N	N		850	0.01324	N	N		-65.5464	-319.298	-239.254		-30.142	-100.68
2553	-0.000112925	N	N		2553	-0.00618	N	N		2553	-0.0225227	N	N		851	-0.00588	N	N		851	-0.02175	N	N		851	0.00725	N	N		-65.5151	-317.672	-215.742		-29.39	-100.304
2556	0.000760519	N	N		2556	0.01411	N	N		2556	-0.0257669	N	N		852	-0.00606	N	N		852	-0.01021	N	N		852	0.00494	N	N		-65.5776	-301.664	-207.112		-35.52	-98.054
2559	0.00338	N	N		2559	0.00694	N	N		2559	-0.0275138	N	N		853	-0.00818	N	N		853	-0.00553	N	N		853	0.00806	N	N		-65.5464	-318.922	-217.242		-32.892	-96.552
2562	-0.00242	N	N		2562	0.01069	N	N		2562	-0.0230842	N	N		854	-0.00401	N	N		854	0.01131	N	N		854	0.00712	N	N		-65.5776	-318.298	-220.494		-30.642	-107.808
2565	-0.00167	N	N		2565	0.00665	N	N		2565	-0.0210253	N	N		855	-0.00463	N	N		855	0.00744	N	N		855	0.00363	N	N		-65.5464	-303.414	-208.488		-27.39	-98.054
2568	0.00113	N	N		2568	0.0104	N	N		2568	-0.0244567	N	N		856	0.00136	N	N		856	0.00432	N	N		856	0.00925	N	N		-65.5776	-314.17	-224.122		-26.514	-90.548
2571	0.000261273	N	N		2571	0.00791	N	N		2571	-0.0287616	N	N		857	-0.00213	N	N		857	0.01224	N	N		857	0.006	N	N		-65.4839	-320.298	-228.998		-27.766	-104.182
2574	0.00326	N	N		2574	0.00449	N	N		2574	-0.02402	N	N		858	0.000173114	N	N		858	0.00544	N	N		858	0.00238	N	N		-65.4526	-321.548	-238.504		-40.646	-106.058
2577	1.16624e-05	N	N		2577	0.00387	N	N		2577	-0.0250806	N	N		859	-0.00313	N	N		859	0.00412	N	N		859	0.00219	N	N		-65.4526	-312.794	-232.5		-32.642	-101.806
2580	0.00413	N	N		2580	0.00201	N	N		2580	-0.0200271	N	N		860	-7.74272e-05	N	N		860	-0.00499	N	N		860	0.000634621	N	N		-65.4526	-305.166	-217.992		-30.392	-102.056
2583	-0.00342	N	N		2583	0.00358	N	N		2583	-0.0297599	N	N		861	-0.00326	N	N		861	0.002	N	N		861	-0.00941	N	N		-65.5151	-306.916	-229.5		-40.522	-109.81
2586	0.000323543	N	N		2586	0.00421	N	N		2586	-0.0229594	N	N		862	-0.00101	N	N		862	0.00817	N	N		862	-0.000738538	N	N		-65.5464	-303.038	-231.5		-22.012	-91.3
2589	0.00226	N	N		2589	-0.00296	N	N		2589	-0.0272019	N	N		863	-0.0022	N	N		863	0.00436	N	N		863	9.87985e-06	N	N		-65.4839	-301.414	-222.37		-28.64	-91.924
2592	-0.000238022	N	N		2592	0.00485	N	N		2592	-0.0272643	N	N		864	-0.00339	N	N		864	-0.000133911	N	N		864	0.00332	N	N		-65.4839	-318.172	-227.624		-35.644	-92.3
2595	0.00307	N	N		2595	0.01765	N	N		2595	-0.0273891	N	N		865	-0.00226	N	N		865	0.01097	N	N		865	0.00912	N	N		-65.5151	-302.038	-221.494		-39.396	-94.05
2598	0.00319	N	N		2598	0.00237	N	N		2598	-0.0261413	N	N		866	-0.00233	N	N		866	0.00404	N	N		866	0.01037	N	N		-65.4839	-325.426	-234.626		-38.02	-98.178
2601	0.000261031	N	N		2601	0.00456	N	N		2601	-0.0240824	N	N		867	0.000106327	N	N		867	-0.00308	N	N		867	0.00706	N	N		-65.5151	-327.552	-237.128		-32.392	-97.678
2604	-0.00386	N	N		2604	-0.00073256	N	N		2604	-0.0250182	N	N		868	0.00304	N	N		868	-0.00295	N	N		868	0.00556	N	N		-65.4526	-321.424	-223.496		-39.896	-102.306
2607	0.000198591	N	N		2607	0.000523572	N	N		2607	-0.025455	N	N		869	-0.00389	N	N		869	-0.02055	N	N		869	0.00419	N	N		-65.4526	-323.8	-246.258		-34.268	-90.174
2610	0.000822473	N	N		2610	0.00521	N	N		2610	-0.0250182	N	N		870	-0.00326	N	N		870	-0.00221	N	N		870	0.0035	N	N		-65.4839	-332.304	-234.752		-32.768	-88.548
2613	0.00145	N	N		2613	0.00148	N	N		2613	-0.0292607	N	N		871	-0.0057	N	N		871	-0.000965478	N	N		871	0.00219	N	N		-65.4526	-326.426	-232.126		-44.9	-96.802
2616	0.00163	N	N		2616	-0.00631	N	N		2616	-0.0244567	N	N		872	-0.00383	N	N		872	-0.01613	N	N		872	0.00138	N	N		-65.4526	-325.802	-247.384		-36.27	-97.802
2619	0.000947181	N	N		2619	0.01023	N	N		2619	-0.0237081	N	N		873	-0.00888	N	N		873	-0.00958	N	N		873	0.00612	N	N		-65.4214	-314.296	-239.88		-46.9	-94.926
2622	-0.00105	N	N		2622	0.01242	N	N		2622	-0.0215868	N	N		874	-0.00389	N	N		874	-0.0049	N	N		874	0.0025	N	N		-65.4214	-302.788	-209.738		-36.144	-95.676
2625	-0.00186	N	N		2625	0.0065	N	N		2625	-0.0221483	N	N		875	-0.00221	N	N		875	-0.01221	N	N		875	0.00494	N	N		-65.4526	-319.048	-232.5		-41.648	-93.05
2628	-0.000862218	N	N		2628	0.00682	N	N		2628	-0.0285745	N	N		876	-0.00233	N	N		876	-0.01758	N	N		876	0.01061	N	N		-65.3902	-327.552	-220.994		-36.52	-79.042
2631	-0.000987024	N	N		2631	0.0112	N	N		2631	-0.0258293	N	N		877	-0.00851	N	N		877	-0.01527	N	N		877	0.00924	N	N		-65.2964	-327.428	-225.496		-38.77	-94.552
2634	0.00126	N	N		2634	0.01308	N	N		2634	-0.026266	N	N		878	0.000100954	N	N		878	-0.01764	N	N		878	-0.000992496	N	N		-65.2964	-334.18	-240.506		-49.026	-96.302
2637	-0.000612729	N	N		2637	0.00997	N	N		2637	-0.0277634	N	N		879	-0.00215	N	N		879	-0.01665	N	N		879	0.00774	N	N		-65.3277	-328.302	-230.5		-40.522	-92.676
2640	-0.000176019	N	N		2640	0.000614974	N	N		2640	-0.0290736	N	N		880	-0.00171	N	N		880	-0.00442	N	N		880	0.00531	N	N		-65.2964	-335.682	-235.752		-38.396	-100.054
2643	0.00176	N	N		2643	-5.98734e-07	N	N		2643	-0.0237081	N	N		881	0.000286663	N	N		881	-0.00649	N	N		881	0.000441657	N	N		-65.4214	-327.928	-233.502		-35.394	-91.3
2646	-0.00199	N	N		2646	0.00219	N	N		2646	-0.0252678	N	N		882	-0.00308	N	N		882	-0.01104	N	N		882	-0.00143	N	N		-65.3589	-333.806	-231.626		-40.772	-91.174
2649	-0.00311	N	N		2649	-0.00279	N	N		2649	-0.0230218	N	N		883	-0.00364	N	N		883	-0.01005	N	N		883	0.00163	N	N		-65.3277	-335.806	-229.124		-38.146	-90.048
2652	0.00113	N	N		2652	0.00408	N	N		2652	-0.0273891	N	N		884	-0.00464	N	N		884	-0.00225	N	N		884	0.00362	N	N		-65.3277	-335.682	-224.746		-43.398	-88.172
2655	0.00094689	N	N		2655	0.00721	N	N		2655	-0.0221483	N	N		885	-0.00202	N	N		885	0.000802889	N	N		885	0.00062771	N	N		-65.2964	-336.306	-231.25		-49.152	-93.176
2658	-0.000176165	N	N		2658	0.00815	N	N		2658	-0.02402	N	N		886	0.000221829	N	N		886	-0.00132	N	N		886	0.00163	N	N		-65.2964	-326.176	-210.238		-42.898	-97.178
2661	0.000447717	N	N		2661	-0.00182	N	N		2661	-0.0265156	N	N		887	0.00297	N	N		887	-0.01075	N	N		887	0.00524	N	N		-65.3589	-336.306	-211.49		-48.526	-93.8
2664	-0.00511	N	N		2664	0.00162	N	N		2664	-0.0201519	N	N		888	-0.00652	N	N		888	-0.00445	N	N		888	0.01036	N	N		-65.3589	-336.306	-222.746		-42.148	-90.298
2667	-0.000612972	N	N		2667	-0.000558066	N	N		2667	-0.0223979	N	N		889	-0.00277	N	N		889	-0.01687	N	N		889	0.00905	N	N		-65.3902	-346.812	-226.122		-36.52	-94.302
2670	-0.00317	N	N		2670	-0.01615	N	N		2670	-0.0218364	N	N		890	0.000219876	N	N		890	-0.01425	N	N		890	0.00481	N	N		-65.3277	-349.814	-218.868		-37.896	-84.796
2673	0.000572401	N	N		2673	-0.00678	N	N		2673	-0.0227722	N	N		891	-0.000529299	N	N		891	-0.00146	N	N		891	0.00468	N	N		-65.2964	-329.678	-233.376		-35.52	-88.048
2676	0.00107	N	N		2676	0.00134	N	N		2676	-0.0259541	N	N		892	-0.00215	N	N		892	0.00309	N	N		892	0.00456	N	N		-65.2964	-334.306	-234.376		-39.146	-99.304
2679	0.00207	N	N		2679	-0.00333	N	N		2679	-0.0224603	N	N		893	-0.00334	N	N		893	0.01026	N	N		893	0.0025	N	N		-65.2652	-327.302	-228.998		-35.018	-86.922
2682	-0.00305	N	N		2682	-0.00364	N	N		2682	-0.0245815	N	N		894	-0.00328	N	N		894	0.00177	N	N		894	0.00686	N	N		-65.2964	-321.548	-226.748		-35.77	-83.42
2685	-0.000238774	N	N		2685	-0.000508211	N	N		2685	-0.0243944	N	N		895	-0.00446	N	N		895	-0.00484	N	N		895	0.00505	N	N		-65.2964	-317.422	-219.868		-37.02	-89.674
2688	-0.000613142	N	N		2688	-0.00955	N	N		2688	-0.020339	N	N		896	-0.00527	N	N		896	0.00751	N	N		896	0.00643	N	N		-65.2652	-333.93	-226.248		-36.644	-84.92
2691	-0.000862728	N	N		2691	-0.00392	N	N		2691	-0.0224603	N	N		897	-0.000719403	N	N		897	0.02335	N	N		897	0.00811	N	N		-65.1714	-329.554	-222.12		-39.022	-84.42
2694	0.00113	N	N		2694	-0.00485	N	N		2694	-0.0241448	N	N		898	-0.00378	N	N		898	0.01081	N	N		898	0.00586	N	N		-65.2339	-332.43	-226.248		-37.52	-91.174
2697	0.00238	N	N		2697	-0.000786945	N	N		2697	-0.0273267	N	N		899	-0.00128	N	N		899	0.01193	N	N		899	0.00543	N	N		-65.2652	-331.43	-230.624		-40.772	-96.928
2700	0.00176	N	N		2700	0.000469188	N	N		2700	-0.0242072	N	N		900	-0.00347	N	N		900	0.000821392	N	N		900	-0.000686637	N	N		-65.2964	-333.68	-236.252		-41.648	-94.926
2703	-0.00167	N	N		2703	-0.00451	N	N		2703	-0.0255174	N	N		901	-0.00222	N	N		901	0.00544	N	N		901	-0.00331	N	N		-65.2027	-317.296	-241.63		-31.392	-92.926
2706	-0.0023	N	N		2706	-0.0095	N	N		2706	-0.0252054	N	N		902	-0.00422	N	N		902	0.00955	N	N		902	-0.00256	N	N		-65.2027	-333.556	-238.004		-28.14	-87.798
2709	-0.000675702	N	N		2709	-0.00419	N	N		2709	-0.0305085	N	N		903	-0.00297	N	N		903	0.00973	N	N		903	0.000560357	N	N		-65.1714	-318.548	-233.126		-29.016	-88.048
2712	0.000821648	N	N		2712	-0.00667	N	N		2712	-0.0222731	N	N		904	-0.00303	N	N		904	-0.00156	N	N		904	0.0058	N	N		-65.1402	-306.166	-225.372		-32.768	-86.672
2715	-0.00186	N	N		2715	-0.0051	N	N		2715	-0.0295103	N	N		905	0.000898844	N	N		905	-0.00986	N	N		905	0.000559804	N	N		-65.2339	-312.544	-223.12		-36.894	-93.55
2718	0.0008216	N	N		2718	-0.00946	N	N		2718	-0.0282625	N	N		906	0.00289	N	N		906	-0.00986	N	N		906	0.00518	N	N		-65.2027	-298.536	-213.866		-39.646	-105.182
2721	0.00157	N	N		2721	-0.00353	N	N		2721	-0.0275138	N	N		907	-0.0054	N	N		907	-0.00968	N	N		907	0.000933569	N	N		-65.1402	-295.66	-212.74		-32.018	-84.67
2724	-0.00211	N	N		2724	0.00241	N	N		2724	-0.021462	N	N		908	-0.00403	N	N		908	-1.30852e-05	N	N		908	0.00243	N	N		-65.1402	-301.914	-209.864		-29.016	-88.298
2727	-0.00242	N	N		2727	-0.000703853	N	N		2727	-0.0211501	N	N		909	-0.00129	N	N		909	-0.00894	N	N		909	5.95693e-05	N	N		-65.1402	-306.416	-223.872		-26.764	-84.546
2730	0.000634331	N	N		2730	-0.00506	N	N		2730	-0.0272019	N	N		910	-0.00291	N	N		910	0.00060496	N	N		910	0.00393	N	N		-65.2027	-305.54	-223.872		-48.902	-88.548
2733	-0.00118	N	N		2733	-0.00162	N	N		2733	-0.0213996	N	N		911	-0.00984	N	N		911	0.000976381	N	N		911	-0.000377737	N	N		-65.2339	-314.92	-223.746		-37.146	-87.548
2736	0.00257	N	N		2736	-0.00785	N	N		2736	-0.0232713	N	N		912	-0.00397	N	N		912	-0.01076	N	N		912	0.01048	N	N		-65.1402	-304.29	-222.87		-33.018	-97.678
2739	0.000759039	N	N		2739	0.000577208	N	N		2739	-0.0237081	N	N		913	-0.00697	N	N		913	-0.00327	N	N		913	0.0043	N	N		-65.1402	-301.038	-223.622		-39.772	-98.678
2742	-0.00323	N	N		2742	0.00121	N	N		2742	-0.0248935	N	N		914	-0.00441	N	N		914	-0.000904117	N	N		914	0.00804	N	N		-65.1402	-303.54	-222.246		-25.764	-96.178
2745	-0.00298	N	N		2745	0.00933	N	N		2745	-0.0187169	N	N		915	-0.00528	N	N		915	-0.01002	N	N		915	0.00848	N	N		-65.1402	-309.168	-225.748		-27.89	-98.304
2748	0.00013506	N	N		2748	0.000602135	N	N		2748	-0.0257045	N	N		916	-0.00329	N	N		916	-0.00272	N	N		916	0.00249	N	N		-65.0465	-292.908	-209.114		-31.016	-96.428
2751	-0.00124	N	N		2751	-0.00625	N	N		2751	-0.0232089	N	N		917	0.00158	N	N		917	-0.000788112	N	N		917	0.0038	N	N		-65.0777	-314.67	-214.366		-28.14	-96.678
2754	0.000509356	N	N		2754	-0.00062907	N	N		2754	-0.0233337	N	N		918	-0.00385	N	N		918	0.00713	N	N		918	0.00155	N	N		-65.1402	-299.412	-210.74		-32.892	-95.426
2757	0.00126	N	N		2757	0.00655	N	N		2757	-0.0226474	N	N		919	-0.00229	N	N		919	0.00382	N	N		919	0.000493528	N	N		-65.0465	-302.538	-206.862		-25.764	-101.18
2760	0.00151	N	N		2760	1.14903e-05	N	N		2760	-0.0247687	N	N		920	-0.00591	N	N		920	0.000450919	N	N		920	0.00474	N	N		-65.109	-297.16	-224.622		-36.27	-107.684
2763	-0.00286	N	N		2763	-0.00622	N	N		2763	-0.0258293	N	N		921	-0.00554	N	N		921	0.00538	N	N		921	0.00155	N	N		-65.109	-304.79	-212.866		-29.266	-97.052
2766	-0.00149	N	N		2766	-0.000283862	N	N		2766	-0.0232089	N	N		922	-0.00778	N	N		922	-0.00567	N	N		922	-0.00207	N	N		-65.0777	-310.544	-199.108		-32.518	-107.058
2769	-0.000301843	N	N		2769	0.00378	N	N		2769	-0.0222731	N	N		923	-0.00242	N	N		923	-0.01877	N	N		923	-0.00637	N	N		-65.0777	-320.924	-214.742		-29.266	-101.68
2772	-0.000426649	N	N		2772	0.000356698	N	N		2772	-0.0235209	N	N		924	-0.00398	N	N		924	-0.01884	N	N		924	0.00149	N	N		-65.0465	-323.174	-211.49		-30.016	-106.308
2775	-0.000426673	N	N		2775	0.000676918	N	N		2775	-0.0267652	N	N		925	-0.000171567	N	N		925	-0.02483	N	N		925	0.00199	N	N		-65.0777	-325.426	-212.616		-25.264	-105.056
2778	0.00394	N	N		2778	-0.00524	N	N		2778	-0.0256421	N	N		926	-0.000421612	N	N		926	-0.02122	N	N		926	0.00461	N	N		-65.0465	-321.298	-223.872		-37.896	-114.562
2781	-0.00136	N	N		2781	-0.00399	N	N		2781	-0.025455	N	N		927	-0.00329	N	N		927	-0.02852	N	N		927	0.00243	N	N		-65.1402	-305.916	-207.238		-29.266	-114.186
2784	0.000696285	N	N		2784	0.00445	N	N		2784	-0.0255798	N	N		928	-0.00254	N	N		928	-0.02915	N	N		928	-0.00119	N	N		-65.0777	-305.79	-208.988		-32.392	-115.438
2787	0.000321917	N	N		2787	0.000710155	N	N		2787	-0.029136	N	N		929	0.000263218	N	N		929	-0.02784	N	N		929	0.00255	N	N		-65.0465	-320.674	-213.616		-28.39	-104.682
2790	0.00269	N	N		2790	0.00883	N	N		2790	-0.0272643	N	N		930	-0.000735522	N	N		930	-0.0246	N	N		930	0.00205	N	N		-65.0465	-312.42	-205.862		-34.644	-114.062
2793	0.000321869	N	N		2793	0.00603	N	N		2793	-0.0230218	N	N		931	-0.00073601	N	N		931	-0.02672	N	N		931	0.00398	N	N		-65.0777	-310.544	-208.112		-39.896	-118.44
2796	0.000571407	N	N		2796	0.00261	N	N		2796	-0.0258293	N	N		932	-0.00223	N	N		932	-0.02754	N	N		932	0.00648	N	N		-65.0152	-313.794	-210.864		-38.02	-117.938
2799	0.00101	N	N		2799	0.00106	N	N		2799	-0.0236457	N	N		933	-0.00779	N	N		933	-0.02167	N	N		933	0.00192	N	N		-65.0465	-310.668	-209.864		-32.268	-114.312
2802	0.00251	N	N		2802	-0.01048	N	N		2802	-0.0279506	N	N		934	-0.00592	N	N		934	-0.01332	N	N		934	0.00642	N	N		-65.0152	-314.546	-213.99		-28.266	-111.686
2805	-0.000426916	N	N		2805	0.00138	N	N		2805	-0.0273891	N	N		935	-0.00629	N	N		935	-0.01706	N	N		935	0.00529	N	N		-65.0152	-325.552	-222.496		-31.392	-106.932
2808	0.00113	N	N		2808	-0.00453	N	N		2808	-0.0282001	N	N		936	-0.00573	N	N		936	-0.01201	N	N		936	0.00648	N	N		-64.984	-323.424	-224.872		-30.516	-110.934
2811	0.00144	N	N		2811	0.000464718	N	N		2811	-0.0221483	N	N		937	-0.00642	N	N		937	-0.0074	N	N		937	0.00261	N	N		-65.0152	-317.796	-212.99		-36.894	-117.188
2814	0.00481	N	N		2814	0.0039	N	N		2814	-0.0253926	N	N		938	-0.00392	N	N		938	-0.01626	N	N		938	0.00298	N	N		-64.984	-305.29	-213.99		-29.516	-115.812
2817	0.00188	N	N		2817	0.00766	N	N		2817	-0.0273891	N	N		939	-0.00904	N	N		939	-0.01888	N	N		939	-0.00282	N	N		-64.984	-300.912	-204.61		-36.894	-114.688
2820	-0.000801381	N	N		2820	0.00174	N	N		2820	-0.0253302	N	N		940	-0.00648	N	N		940	-0.02294	N	N		940	0.000612505	N	N		-64.9528	-311.294	-220.494		-34.144	-115.438
2823	-0.000364671	N	N		2823	0.00362	N	N		2823	-0.0232089	N	N		941	-0.00873	N	N		941	-0.02806	N	N		941	-0.01006	N	N		-65.0152	-314.42	-216.492		-27.766	-115.188
2826	-0.0018	N	N		2826	-0.00199	N	N		2826	-0.0264532	N	N		942	-0.00424	N	N		942	-0.03018	N	N		942	-0.00369	N	N		-64.8903	-298.536	-200.358		-27.264	-103.43
2829	-0.00186	N	N		2829	0.00488	N	N		2829	-0.0257045	N	N		943	-0.00842	N	N		943	-0.01927	N	N		943	-0.00575	N	N		-64.9215	-307.666	-218.368		-36.77	-116.438
2832	-0.000427134	N	N		2832	0.00115	N	N		2832	-0.0282625	N	N		944	-0.00386	N	N		944	-0.01765	N	N		944	-1.25125e-05	N	N		-64.9528	-309.918	-221.12		-42.272	-122.942
2835	-0.00111	N	N		2835	0.000843103	N	N		2835	-0.0234585	N	N		945	0.000193012	N	N		945	-0.02458	N	N		945	-0.00238	N	N		-64.9215	-310.794	-212.24		-29.642	-116.938
2838	0.00213	N	N		2838	-0.00601	N	N		2838	-0.0255798	N	N		946	0.000192523	N	N		946	-0.01348	N	N		946	-0.00151	N	N		-64.8903	-312.168	-226.998		-31.392	-121.69
2841	-0.0043	N	N		2841	-0.00569	N	N		2841	-0.0259541	N	N		947	-0.00324	N	N		947	-0.02639	N	N		947	0.00535	N	N		-64.9215	-305.04	-224.122		-31.642	-122.942
2844	-0.00542	N	N		2844	-0.01036	N	N		2844	-0.0239576	N	N		948	0.00213	N	N		948	-0.02222	N	N		948	-0.00594	N	N		-64.984	-301.664	-221.494		-27.89	-115.438
2847	-0.00673	N	N		2847	-0.00848	N	N		2847	-0.0219612	N	N		949	-0.0043	N	N		949	-0.03439	N	N		949	-0.00345	N	N		-64.8903	-303.664	-219.368		-24.764	-113.186
2850	-0.00292	N	N		2850	-0.00379	N	N		2850	-0.0246439	N	N		950	-0.00299	N	N		950	-0.02865	N	N		950	0.00211	N	N		-64.8903	-303.664	-221.494		-30.016	-115.812
2853	-0.00205	N	N		2853	-0.00784	N	N		2853	-0.0267028	N	N		951	-0.00287	N	N		951	-0.04213	N	N		951	0.00198	N	N		-64.8903	-317.546	-216.992		-32.018	-118.314
2856	0.000570921	N	N		2856	0.00652	N	N		2856	-0.0226474	N	N		952	0.00113	N	N		952	-0.02516	N	N		952	0.00142	N	N		-64.859	-296.91	-212.24		-33.394	-121.316
2859	0.00238	N	N		2859	0.00247	N	N		2859	-0.0263284	N	N		953	-0.00293	N	N		953	-0.03028	N	N		953	-0.00139	N	N		-64.7965	-330.054	-224.246		-27.14	-121.066
2862	-0.00299	N	N		2862	0.00123	N	N		2862	-0.0278882	N	N		954	-0.00299	N	N		954	-0.02997	N	N		954	0.0031	N	N		-64.8903	-322.05	-219.244		-28.016	-123.192
2865	-0.00217	N	N		2865	-0.005	N	N		2865	-0.0260165	N	N		955	-0.00299	N	N		955	-0.03765	N	N		955	0.000234011	N	N		-64.7965	-322.8	-221.87		-28.766	-115.812
2868	-0.00398	N	N		2868	-0.00062523	N	N		2868	-0.0228346	N	N		956	-0.00206	N	N		956	-0.0374	N	N		956	0.00304	N	N		-64.7965	-337.182	-217.992		-29.266	-117.188
2871	-0.0018	N	N		2871	0.00562	N	N		2871	-0.0269523	N	N		957	-0.00187	N	N		957	-0.03603	N	N		957	0.00778	N	N		-64.9215	-348.438	-223.996		-24.138	-124.568
2874	0.000945119	N	N		2874	0.00469	N	N		2874	-0.0240824	N	N		958	-0.00343	N	N		958	-0.02848	N	N		958	0.00192	N	N		-64.9215	-347.814	-238.128		-38.896	-121.566
2877	0.00119	N	N		2877	-0.00528	N	N		2877	-0.0253302	N	N		959	-0.000375347	N	N		959	-0.02824	N	N		959	-0.0052	N	N		-64.7965	-335.806	-223.62		-29.516	-114.062
2880	0.000258774	N	N		2880	0.00783	N	N		2880	-0.0247063	N	N		960	-0.00381	N	N		960	-0.03417	N	N		960	-0.00264	N	N		-64.7965	-334.682	-207.112		-23.262	-125.068
2883	-0.00143	N	N		2883	0.00597	N	N		2883	-0.0236457	N	N		961	-0.00219	N	N		961	-0.04734	N	N		961	-0.00339	N	N		-64.8903	-337.682	-210.74		-29.766	-122.692
2886	-0.00417	N	N		2886	0.00691	N	N		2886	-0.0244567	N	N		962	-0.000813543	N	N		962	-0.03286	N	N		962	-0.00719	N	N		-64.7341	-331.43	-205.862		-12.132	-111.06
2889	-0.00211	N	N		2889	-0.00213	N	N		2889	-0.0266404	N	N		963	0.00274	N	N		963	-0.03287	N	N		963	-0.00857	N	N		-64.7965	-334.056	-202.984		-23.388	-108.558
2892	-0.00149	N	N		2892	-0.00461	N	N		2892	-0.0269523	N	N		964	0.000433288	N	N		964	-0.01353	N	N		964	-0.00308	N	N		-64.7965	-340.184	-200.734		-41.898	-119.314
2895	0.00144	N	N		2895	0.00631	N	N		2895	-0.0220235	N	N		965	0.000557582	N	N		965	-0.02039	N	N		965	-0.00345	N	N		-64.7965	-334.43	-191.728		-40.022	-118.188
2898	-0.000490059	N	N		2898	-0.000854109	N	N		2898	-0.0222107	N	N		966	0.0043	N	N		966	-0.03225	N	N		966	0.0031	N	N		-64.7965	-351.44	-213.24		-42.148	-122.066
2901	0.000632948	N	N		2901	0.00196	N	N		2901	-0.0257045	N	N		967	0.00318	N	N		967	-0.03537	N	N		967	0.0002931	N	N		-64.7965	-341.56	-211.364		-38.52	-120.44
2904	-0.00086445	N	N		2904	-0.00614	N	N		2904	-0.0210877	N	N		968	0.00305	N	N		968	-0.03525	N	N		968	-0.00457	N	N		-64.7965	-342.31	-206.736		-38.396	-119.314
2907	0.000258556	N	N		2907	-0.00114	N	N		2907	-0.0213373	N	N		969	0.00455	N	N		969	-0.03276	N	N		969	-0.00426	N	N		-64.7965	-350.19	-230		-40.022	-123.818
2910	0.00157	N	N		2910	0.000426951	N	N		2910	-0.0252678	N	N		970	-0.00256	N	N		970	-0.02715	N	N		970	-0.0017	N	N		-64.7965	-355.818	-200.734		-33.394	-117.438
2913	0.000133726	N	N		2913	-0.000500592	N	N		2913	-0.0223979	N	N		971	0.0013	N	N		971	-0.02734	N	N		971	-0.000269541	N	N		-64.6716	-345.186	-213.866		-43.524	-128.07
2916	-0.000115861	N	N		2916	-0.000180372	N	N		2916	-0.0218364	N	N		972	-0.00469	N	N		972	-0.03508	N	N		972	-0.000831323	N	N		-64.7653	-335.556	-221.37		-34.268	-118.69
2919	0.00169	N	N		2919	0.00076385	N	N		2919	-0.0220859	N	N		973	-0.00119	N	N		973	-0.01917	N	N		973	0.00129	N	N		-64.7341	-333.556	-226.748		-42.648	-121.19
2922	-0.000615034	N	N		2922	0.00701	N	N		2922	-0.0268275	N	N		974	-0.00163	N	N		974	-0.01474	N	N		974	0.00372	N	N		-64.859	-335.182	-206.988		-40.396	-127.57
2925	-0.00105	N	N		2925	0.00452	N	N		2925	-0.0236457	N	N		975	-0.00294	N	N		975	-0.01886	N	N		975	0.00173	N	N		-64.6716	-339.684	-220.244		-46.526	-121.19
2928	-0.0018	N	N		2928	0.00328	N	N		2928	-0.0221483	N	N		976	-0.00662	N	N		976	-0.0223	N	N		976	-0.000458082	N	N		-64.7965	-336.808	-213.24		-35.644	-116.438
2931	0.000757487	N	N		2931	-0.01043	N	N		2931	-0.0230218	N	N		977	-0.00612	N	N		977	-0.02305	N	N		977	0.00428	N	N		-64.6716	-344.062	-214.24		-43.898	-114.688
2934	0.00257	N	N		2934	0.00361	N	N		2934	-0.024332	N	N		978	-0.00263	N	N		978	-0.02536	N	N		978	0.00503	N	N		-64.7341	-344.562	-228.498		-38.02	-119.814
2937	-0.00124	N	N		2937	0.003	N	N		2937	-0.0227098	N	N		979	-0.000697064	N	N		979	-0.00758	N	N		979	0.00728	N	N		-64.6716	-339.184	-219.368		-43.024	-123.066
2940	-0.000927133	N	N		2940	0.00113	N	N		2940	-0.0216492	N	N		980	-0.00457	N	N		980	-0.01114	N	N		980	0.00815	N	N		-64.7341	-346.938	-228.498		-29.516	-121.316
2943	0.00107	N	N		2943	-0.00323	N	N		2943	-0.0293855	N	N		981	-0.00457	N	N		981	-0.00778	N	N		981	-0.00277	N	N		-64.7341	-333.68	-224.996		-42.272	-121.316
2946	7.10684e-05	N	N		2946	0.01145	N	N		2946	-0.0258917	N	N		982	-0.00313	N	N		982	-0.02113	N	N		982	-0.00539	N	N		-64.6716	-351.566	-239.38		-34.144	-109.934
2949	0.00132	N	N		2949	-0.00414	N	N		2949	-0.0266404	N	N		983	-0.00401	N	N		983	-0.01932	N	N		983	-0.00601	N	N		-64.7028	-352.566	-230.124		-35.27	-110.56
2952	0.00101	N	N		2952	-0.00102	N	N		2952	-0.0272019	N	N		984	-0.000761897	N	N		984	-0.03137	N	N		984	-0.00701	N	N		-64.7028	-348.938	-227.374		-45.65	-113.062
2955	-0.000365738	N	N		2955	0.0018	N	N		2955	-0.0258293	N	N		985	0.000797378	N	N		985	-0.03855	N	N		985	-0.00682	N	N		-64.6716	-350.814	-226.998		-47.526	-116.312
2958	-0.000989669	N	N		2958	0.00649	N	N		2958	-0.0249559	N	N		986	0.000672108	N	N		986	-0.03474	N	N		986	0.00116	N	N		-64.6716	-349.94	-227.374		-42.898	-109.434
2961	-0.00218	N	N		2961	0.00868	N	N		2961	-0.025455	N	N		987	-0.00326	N	N		987	-0.03238	N	N		987	0.00216	N	N		-64.6716	-342.06	-216.742		-39.396	-111.81
2964	-0.00236	N	N		2964	0.00775	N	N		2964	-0.0244567	N	N		988	-0.00226	N	N		988	-0.02258	N	N		988	0.000412077	N	N		-64.5778	-348.188	-232.626		-42.022	-108.184
2967	-0.000740179	N	N		2967	0.00807	N	N		2967	-0.0285745	N	N		989	-0.00488	N	N		989	-0.01766	N	N		989	-0.00171	N	N		-64.6716	-371.576	-236.252		-38.52	-107.684
2970	0.00138	N	N		2970	0.01058	N	N		2970	-0.0220235	N	N		990	-0.00126	N	N		990	-0.02596	N	N		990	0.00141	N	N		-64.6403	-371.952	-231		-34.268	-106.308
2973	0.00238	N	N		2973	0.00216	N	N		2973	-0.0242072	N	N		991	-0.00613	N	N		991	-0.02927	N	N		991	0.00203	N	N		-64.5778	-356.068	-236.002		-37.27	-103.556
2976	0.00332	N	N		2976	0.00498	N	N		2976	-0.0255798	N	N		992	-0.00382	N	N		992	-0.03751	N	N		992	0.00359	N	N		-64.5778	-348.688	-235.128		-41.772	-119.064
2979	0.00163	N	N		2979	0.01154	N	N		2979	-0.0231466	N	N		993	-0.00376	N	N		993	-0.02179	N	N		993	-0.000337999	N	N		-64.6403	-350.94	-234.126		-42.648	-111.56
2982	0.00151	N	N		2982	0.00624	N	N		2982	-0.0244567	N	N		994	-0.00482	N	N		994	-0.02123	N	N		994	0.00553	N	N		-64.5778	-337.932	-225.748		-31.142	-100.43
2985	-0.00155	N	N		2985	0.000946653	N	N		2985	-0.0227722	N	N		995	-0.00289	N	N		995	-0.01824	N	N		995	0.00709	N	N		-64.5778	-332.43	-222.496		-36.394	-105.558
2988	0.00157	N	N		2988	-0.000916803	N	N		2988	-0.0260789	N	N		996	-0.00333	N	N		996	-0.00857	N	N		996	0.00484	N	N		-64.5778	-339.058	-224.746		-46.15	-111.06
2991	0.00282	N	N		2991	0.0019	N	N		2991	-0.0224603	N	N		997	-8.19517e-05	N	N		997	-0.00932	N	N		997	-0.000713452	N	N		-64.5778	-346.438	-237.378		-40.898	-98.804
2994	-0.000241273	N	N		2994	0.01002	N	N		2994	-0.0267652	N	N		998	-0.00252	N	N		998	-0.00308	N	N		998	0.000534095	N	N		-64.5778	-345.812	-238.754		-34.518	-105.558
2997	0.00263	N	N		2997	0.0094	N	N		2997	-0.0233337	N	N		999	0.000478584	N	N		999	-0.00639	N	N		999	0.00122	N	N		-64.6091	-338.182	-246.008		-39.896	-113.686
3000	0.00269	N	N		3000	0.00411	N	N		3000	-0.0192784	N	N		1000	0.00235	N	N		1000	-0.01663	N	N		1000	0.00528	N	N		-64.6091	-348.064	-249.886		-47.526	-114.186
3003	-0.00168	N	N		3003	0.00942	N	N		3003	-0.0222731	N	N		1001	-0.00258	N	N		1001	-0.02094	N	N		1001	-0.00589	N	N		-64.5466	-341.56	-255.264		-27.39	-103.056
3006	-0.0013	N	N		3006	0.01036	N	N		3006	-0.020651	N	N		1002	-0.00108	N	N		1002	-0.02531	N	N		1002	0.00247	N	N		-64.5778	-341.184	-253.388		-34.518	-106.058
3009	0.000507293	N	N		3009	0.01131	N	N		3009	-0.0218364	N	N		1003	3.99e-05	N	N		1003	-0.01533	N	N		1003	-0.00383	N	N		-64.5466	-336.182	-244.258		-34.394	-107.808
3012	-0.00136	N	N		3012	0.01319	N	N		3012	-0.025455	N	N		1004	0.00129	N	N		1004	-0.02775	N	N		1004	-0.0039	N	N		-64.5778	-328.428	-244.508		-29.39	-103.556
3015	-0.000116661	N	N		3015	0.00103	N	N		3015	-0.0255174	N	N		1005	0.00222	N	N		1005	-0.02045	N	N		1005	-0.00851	N	N		-64.5778	-330.428	-237.878		-36.02	-111.06
3018	0.00406	N	N		3018	0.00385	N	N		3018	-0.0258293	N	N		1006	0.00166	N	N		1006	-0.03199	N	N		1006	-0.00071594	N	N		-64.5466	-315.42	-232		-29.39	-113.936
3021	-0.000740615	N	N		3021	0.00947	N	N		3021	-0.0255798	N	N		1007	0.00197	N	N		1007	-0.03256	N	N		1007	0.00203	N	N		-64.5466	-308.668	-226.622		-37.896	-109.184
3024	-0.00317	N	N		3024	-0.00394	N	N		3024	-0.0247687	N	N		1008	0.00422	N	N		1008	-0.01559	N	N		1008	0.000156983	N	N		-64.5778	-323.174	-224.746		-17.134	-100.804
3027	0.000444757	N	N		3027	0.00262	N	N		3027	-0.0230218	N	N		1009	-0.00165	N	N		1009	-0.02526	N	N		1009	0.01201	N	N		-64.5778	-319.548	-238.128		-25.888	-96.928
3030	0.00113	N	N		3030	0.00856	N	N		3030	-0.0242696	N	N		1010	0.000722776	N	N		1010	-0.02639	N	N		1010	0.00321	N	N		-64.4841	-328.678	-242.006		-48.902	-108.308
3033	0.00169	N	N		3033	0.00638	N	N		3033	-0.0257669	N	N		1011	-0.00265	N	N		1011	-0.02521	N	N		1011	0.00515	N	N		-64.5778	-327.176	-235.878		-41.022	-105.056
3036	0.00419	N	N		3036	0.0067	N	N		3036	-0.0230218	N	N		1012	0.00378	N	N		1012	-0.03164	N	N		1012	0.00908	N	N		-64.5154	-330.93	-240.506		-43.648	-112.06
3039	0.00101	N	N		3039	0.01201	N	N		3039	-0.0215244	N	N		1013	-0.00383	N	N		1013	-0.03488	N	N		1013	0.01438	N	N		-64.5154	-333.056	-246.384		-39.896	-113.312
3042	-0.0033	N	N		3042	0.01015	N	N		3042	-0.0230218	N	N		1014	0.000221701	N	N		1014	-0.02191	N	N		1014	0.01213	N	N		-64.4529	-324.05	-243.256		-30.516	-104.932
3045	-0.00174	N	N		3045	0.01047	N	N		3045	-0.0242696	N	N		1015	0.000408378	N	N		1015	-0.0206	N	N		1015	0.01338	N	N		-64.4841	-327.428	-245.008		-34.144	-103.682
3048	-0.00292	N	N		3048	-0.00169	N	N		3048	-0.0296351	N	N		1016	0.000719846	N	N		1016	-0.03078	N	N		1016	0.0122	N	N		-64.5154	-325.676	-236.754		-31.892	-101.68
3051	-0.000990421	N	N		3051	-0.000742309	N	N		3051	-0.0216492	N	N		1017	-0.00128	N	N		1017	-0.02148	N	N		1017	0.00745	N	N		-64.5154	-329.804	-234.878		-35.27	-96.928
3054	0.00056932	N	N		3054	-0.00791	N	N		3054	-0.0247687	N	N		1018	-0.0029	N	N		1018	-0.01113	N	N		1018	0.00196	N	N		-64.4841	-328.052	-234.502		-34.018	-95.926
3057	0.004	N	N		3057	0.00645	N	N		3057	-0.026266	N	N		1019	-0.00508	N	N		1019	-0.01756	N	N		1019	0.000278725	N	N		-64.4841	-328.302	-225.998		-35.894	-101.18
3060	-0.00136	N	N		3060	0.00178	N	N		3060	-0.0295727	N	N		1020	-0.00721	N	N		1020	-0.02205	N	N		1020	0.00539	N	N		-64.4216	-305.54	-230.5		-38.02	-102.18
3063	-0.000865736	N	N		3063	-0.00539	N	N		3063	-0.0255798	N	N		1021	-0.000592796	N	N		1021	-0.02555	N	N		1021	-0.00546	N	N		-64.4216	-314.796	-223.62		-27.64	-91.674
3066	-0.000553808	N	N		3066	0.00211	N	N		3066	-0.0272019	N	N		1022	-0.00652	N	N		1022	-0.04171	N	N		1022	0.00296	N	N		-64.4216	-318.172	-209.238		-30.766	-103.18
3069	-0.0028	N	N		3069	-0.00631	N	N		3069	-0.0293231	N	N		1023	-0.00515	N	N		1023	-0.04571	N	N		1023	-0.00228	N	N		-64.4529	-325.05	-228.248		-28.016	-91.3
3072	-0.000366684	N	N		3072	-0.00162	N	N		3072	-0.0277634	N	N		1024	-0.00253	N	N		1024	-0.03267	N	N		1024	-0.00272	N	N		-64.3904	-329.178	-222.746		-34.768	-96.428
3075	0.00213	N	N		3075	0.00899	N	N		3075	-0.0311948	N	N		1025	0.00215	N	N		1025	-0.03972	N	N		1025	-0.00758	N	N		-64.4529	-318.922	-219.618		-28.89	-96.428
3078	0.0035	N	N		3078	-0.00691	N	N		3078	-0.0235833	N	N		1026	0.00246	N	N		1026	-0.02925	N	N		1026	-0.0079	N	N		-64.4216	-313.294	-231.5		-41.272	-105.306
3081	-0.00168	N	N		3081	0.00152	N	N		3081	-0.0260165	N	N		1027	-0.00172	N	N		1027	-0.0343	N	N		1027	-0.00222	N	N		-64.3904	-305.666	-224.872		-33.894	-94.426
3084	-0.00168	N	N		3084	0.01027	N	N		3084	-0.0212749	N	N		1028	2.76891e-05	N	N		1028	-0.04572	N	N		1028	0.00471	N	N		-64.4216	-294.034	-207.112		-23.388	-94.676
3087	-0.00118	N	N		3087	0.0031	N	N		3087	-0.0220859	N	N		1029	-0.00172	N	N		1029	-0.04573	N	N		1029	0.00502	N	N		-64.3904	-314.796	-218.994		-40.146	-94.552
3090	0.000257076	N	N		3090	-0.00656	N	N		3090	-0.0218364	N	N		1030	-0.000597192	N	N		1030	-0.04854	N	N		1030	0.00477	N	N		-64.3591	-308.792	-209.238		-35.018	-86.672
3093	0.00126	N	N		3093	-0.00687	N	N		3093	-0.0269523	N	N		1031	-0.00185	N	N		1031	-0.03731	N	N		1031	0.00826	N	N		-64.4216	-313.294	-202.36		-45.65	-96.428
3096	-0.000928394	N	N		3096	0.000630153	N	N		3096	-0.0282625	N	N		1032	0.000712031	N	N		1032	-0.0229	N	N		1032	0.00433	N	N		-64.3591	-318.798	-207.612		-30.516	-88.798
3099	0.00157	N	N		3099	-0.00997	N	N		3099	-0.0263908	N	N		1033	-0.0011	N	N		1033	-0.01816	N	N		1033	0.0029	N	N		-64.4216	-307.666	-203.11		-35.018	-97.178
3102	-0.00211	N	N		3102	0.00127	N	N		3102	-0.0229594	N	N		1034	-0.00434	N	N		1034	-0.01242	N	N		1034	0.00576	N	N		-64.3904	-316.422	-202.984		-29.016	-88.672
3105	-0.00137	N	N		3105	-0.01463	N	N		3105	-0.0275138	N	N		1035	-0.000786808	N	N		1035	-0.01854	N	N		1035	0.00683	N	N		-64.4529	-320.424	-211.114		-28.89	-91.3
3108	-0.00236	N	N		3108	-0.00838	N	N		3108	-0.0258293	N	N		1036	-0.00303	N	N		1036	-0.03196	N	N		1036	0.00302	N	N		-64.3904	-326.552	-210.864		-29.39	-88.172
3111	-0.000803734	N	N		3111	-0.0065	N	N		3111	-0.0248311	N	N		1037	-0.000226271	N	N		1037	-0.0357	N	N		1037	-0.00272	N	N		-64.3904	-316.796	-208.612		-24.388	-88.672
3114	0.000444054	N	N		3114	-0.00213	N	N		3114	-0.0287616	N	N		1038	-0.00135	N	N		1038	-0.0304	N	N		1038	-0.0011	N	N		-64.3591	-317.172	-211.364		-31.892	-92.926
3117	0.00263	N	N		3117	0.00162	N	N		3117	-0.021774	N	N		1039	-0.00459	N	N		1039	-0.01331	N	N		1039	0.000834701	N	N		-64.3591	-311.294	-202.36		-39.022	-90.8
3120	-0.00293	N	N		3120	0.00475	N	N		3120	-0.0218988	N	N		1040	-0.00291	N	N		1040	-0.01681	N	N		1040	0.00133	N	N		-64.3279	-322.3	-214.492		-38.146	-91.424
3123	0.00194	N	N		3123	-0.000542888	N	N		3123	-0.0275762	N	N		1041	-0.00385	N	N		1041	-0.02174	N	N		1041	-0.01102	N	N		-64.3591	-320.298	-214.616		-35.77	-94.176
3126	-0.00124	N	N		3126	0.000401274	N	N		3126	-0.0233337	N	N		1042	-0.0026	N	N		1042	-0.02842	N	N		1042	-0.00672	N	N		-64.3904	-312.294	-207.488		-30.516	-82.044
3129	-0.00193	N	N		3129	0.00197	N	N		3129	-0.02402	N	N		1043	-0.0011	N	N		1043	-0.02979	N	N		1043	-0.00491	N	N		-64.3279	-323.55	-218.868		-43.024	-100.054
3132	7.17402e-06	N	N		3132	-0.000829871	N	N		3132	-0.0233337	N	N		1044	0.0022	N	N		1044	-0.03067	N	N		1044	-0.00478	N	N		-64.3904	-331.304	-228.998		-40.522	-96.302
3135	0.000131931	N	N		3135	0.00635	N	N		3135	-0.0261413	N	N		1045	-0.00179	N	N		1045	-0.03442	N	N		1045	-0.00378	N	N		-64.2967	-326.926	-230.624		-33.268	-87.422
3138	0.000256688	N	N		3138	0.00262	N	N		3138	-0.0265156	N	N		1046	-0.00179	N	N		1046	-0.01477	N	N		1046	-0.00771	N	N		-64.2967	-316.172	-227.122		-30.016	-93.676
3141	-0.00286	N	N		3141	0.000130909	N	N		3141	-0.0270147	N	N		1047	0.00245	N	N		1047	-0.02856	N	N		1047	-0.00553	N	N		-64.3279	-305.166	-229.874		-34.894	-96.802
3144	-0.00473	N	N		3144	0.00451	N	N		3144	-0.0224603	N	N		1048	0.00332	N	N		1048	-0.02875	N	N		1048	-0.00485	N	N		-64.2967	-316.172	-223.996		-39.896	-96.802
3147	-0.00205	N	N		3147	-0.00516	N	N		3147	-0.0247687	N	N		1049	-0.00167	N	N		1049	-0.02438	N	N		1049	8.32428e-05	N	N		-64.2654	-319.548	-227.374		-26.39	-87.172
3150	0.00101	N	N		3150	0.00577	N	N		3150	-0.0217116	N	N		1050	-0.00161	N	N		1050	-0.02807	N	N		1050	-0.00123	N	N		-64.2654	-314.796	-225.498		-35.27	-87.048
3153	0.002	N	N		3153	0.00765	N	N		3153	-0.0253926	N	N		1051	0.0012	N	N		1051	-0.03525	N	N		1051	0.0022	N	N		-64.3591	-309.292	-216.492		-37.02	-90.674
3156	0.00319	N	N		3156	0.00329	N	N		3156	-0.0255174	N	N		1052	-0.00142	N	N		1052	-0.02608	N	N		1052	0.000581543	N	N		-64.2342	-299.036	-211.364		-43.898	-95.052
3159	0.00525	N	N		3159	0.01765	N	N		3159	-0.0253926	N	N		1053	-0.00423	N	N		1053	-0.03744	N	N		1053	-0.00029221	N	N		-64.3279	-312.294	-223.872		-44.024	-88.548
3162	-0.00118	N	N		3162	0.0108	N	N		3162	-0.024332	N	N		1054	-0.0031	N	N		1054	-0.02702	N	N		1054	0.000206643	N	N		-64.2967	-316.546	-224.996		-39.146	-92.05
3165	-0.00137	N	N		3165	0.00612	N	N		3165	-0.0237705	N	N		1055	-0.00766	N	N		1055	-0.00706	N	N		1055	0.00251	N	N		-64.3279	-311.544	-220.244		-38.146	-90.924
3168	-0.00105	N	N		3168	0.00582	N	N		3168	-0.0240824	N	N		1056	-0.00947	N	N		1056	-0.01055	N	N		1056	-0.00479	N	N		-64.2342	-325.3	-225.998		-33.518	-85.296
3171	0.00132	N	N		3171	0.00614	N	N		3171	-0.0282625	N	N		1057	-0.00573	N	N		1057	-0.00868	N	N		1057	0.00177	N	N		-64.2342	-330.304	-226.122		-42.648	-102.306
3174	0.00063074	N	N		3174	0.01052	N	N		3174	-0.0258293	N	N		1058	-0.00192	N	N		1058	-0.01942	N	N		1058	0.00245	N	N		-64.2342	-324.8	-240.63		-51.402	-96.802
3177	0.003	N	N		3177	0.00678	N	N		3177	-0.0222731	N	N		1059	-0.00604	N	N		1059	-0.01518	N	N		1059	0.00507	N	N		-64.2654	-329.304	-240.13		-36.394	-95.926
3180	0.00263	N	N		3180	0.00648	N	N		3180	-0.0199647	N	N		1060	-0.00448	N	N		1060	-0.00614	N	N		1060	-0.00373	N	N		-64.2654	-322.8	-219.118		-27.14	-98.054
3183	0.00182	N	N		3183	0.01179	N	N		3183	-0.0209629	N	N		1061	-0.00311	N	N		1061	-0.02111	N	N		1061	-0.00685	N	N		-64.1405	-329.304	-239.254		-38.02	-102.306
3186	-0.00349	N	N		3186	0.00244	N	N		3186	-0.0223355	N	N		1062	-0.00261	N	N		1062	-0.01937	N	N		1062	-0.00298	N	N		-64.2342	-334.682	-230.124		-26.264	-88.672
3189	-0.000991537	N	N		3189	0.00463	N	N		3189	-0.0242696	N	N		1063	-0.00061331	N	N		1063	-0.00209	N	N		1063	-0.00597	N	N		-64.1717	-342.06	-220.62		-30.016	-96.052
3192	0.00107	N	N		3192	0.0062	N	N		3192	-0.0272643	N	N		1064	-0.00504	N	N		1064	0.01238	N	N		1064	0.000203878	N	N		-64.2029	-338.182	-216.242		-41.898	-92.8
3195	0.00238	N	N		3195	0.00652	N	N		3195	-0.0253302	N	N		1065	-0.00255	N	N		1065	0.00015145	N	N		1065	-0.00448	N	N		-64.2342	-331.68	-210.99		-33.394	-87.798
3198	0.00288	N	N		3198	0.00497	N	N		3198	-0.0237705	N	N		1066	-0.0038	N	N		1066	-0.02269	N	N		1066	-0.00117	N	N		-64.1717	-344.312	-218.868		-39.022	-97.928
3201	-0.00193	N	N		3201	0.00404	N	N		3201	-0.0244567	N	N		1067	-0.000615264	N	N		1067	-0.02313	N	N		1067	-0.000483239	N	N		-64.1717	-332.806	-219.118		-30.016	-94.426
3204	0.00125	N	N		3204	0.00467	N	N		3204	-0.0204014	N	N		1068	-0.00267	N	N		1068	-0.02126	N	N		1068	-0.00273	N	N		-64.1405	-335.682	-207.112		-36.144	-97.802
3207	0.000380911	N	N		3207	1.74129e-06	N	N		3207	-0.0297599	N	N		1069	-0.00492	N	N		1069	-0.02357	N	N		1069	-0.00292	N	N		-64.1717	-339.184	-236.128		-29.516	-89.924
3210	0.000380886	N	N		3210	-0.00592	N	N		3210	-0.0281377	N	N		1070	-0.00118	N	N		1070	-0.02126	N	N		1070	0.000139843	N	N		-64.1717	-349.564	-209.988		-28.89	-90.174
3213	-0.00112	N	N		3213	-0.0031	N	N		3213	-0.028824	N	N		1071	-0.00523	N	N		1071	-0.02464	N	N		1071	0.00207	N	N		-64.1717	-340.934	-219.494		-36.27	-98.178
3216	0.001	N	N		3216	0.00471	N	N		3216	-0.0233961	N	N		1072	-0.00249	N	N		1072	-0.03119	N	N		1072	0.00675	N	N		-64.1717	-337.432	-223.746		-24.514	-93.426
3219	0.00132	N	N		3219	0.00721	N	N		3219	-0.0330665	N	N		1073	-0.00417	N	N		1073	-0.02059	N	N		1073	0.00469	N	N		-64.078	-329.804	-228.374		-44.524	-98.678
3222	-0.000243117	N	N		3222	0.00223	N	N		3222	-0.0277634	N	N		1074	-0.00486	N	N		1074	-0.02783	N	N		1074	0.01131	N	N		-64.1092	-336.432	-205.236		-31.266	-95.052
3225	-0.000118359	N	N		3225	0.00535	N	N		3225	-0.0241448	N	N		1075	-0.00574	N	N		1075	-0.02646	N	N		1075	0.01124	N	N		-64.1405	-341.81	-222.246		-43.648	-93.676
3228	-0.000367946	N	N		3228	-0.000252065	N	N		3228	-0.0240824	N	N		1076	-0.00061966	N	N		1076	-0.04206	N	N		1076	0.00912	N	N		-64.078	-339.684	-198.358		-30.142	-86.046
3231	0.00107	N	N		3231	0.0088	N	N		3231	-0.0246439	N	N		1077	-0.000370591	N	N		1077	-0.04119	N	N		1077	0.00625	N	N		-64.078	-344.186	-199.608		-36.644	-89.424
3234	0.00325	N	N		3234	0.00569	N	N		3234	-0.0267652	N	N		1078	-0.00231	N	N		1078	-0.0254	N	N		1078	0.00912	N	N		-64.1405	-354.066	-213.616		-46.65	-96.678
3237	0.000879793	N	N		3237	0.0082	N	N		3237	-0.024332	N	N		1079	-0.0038	N	N		1079	-0.0251	N	N		1079	0.00432	N	N		-64.1092	-348.814	-200.858		-45.024	-98.054
3240	0.00319	N	N		3240	0.00165	N	N		3240	-0.024332	N	N		1080	-0.0053	N	N		1080	-0.03109	N	N		1080	-0.000985962	N	N		-64.1405	-354.316	-216.618		-33.894	-95.926
3243	-0.00218	N	N		3243	0.01102	N	N		3243	-0.0244567	N	N		1081	0.00169	N	N		1081	-0.0251	N	N		1081	0.000885467	N	N		-64.1405	-349.44	-208.488		-32.392	-89.174
3246	-0.00386	N	N		3246	0.0051	N	N		3246	-0.0260165	N	N		1082	-0.000123469	N	N		1082	-0.03141	N	N		1082	-0.00236	N	N		-64.1092	-359.944	-212.99		-35.894	-94.802
3249	-0.000492897	N	N		3249	0.01104	N	N		3249	-0.0245815	N	N		1083	0.00169	N	N		1083	-0.02442	N	N		1083	0.000448191	N	N		-64.0467	-365.448	-213.116		-36.644	-93.8
3252	0.00169	N	N		3252	0.00855	N	N		3252	-0.0225851	N	N		1084	-0.00206	N	N		1084	-0.02043	N	N		1084	0.00369	N	N		-64.1092	-363.322	-211.99		-36.02	-91.55
3255	-0.000804899	N	N		3255	0.01012	N	N		3255	-0.0233961	N	N		1085	0.00268	N	N		1085	-0.01251	N	N		1085	-0.000113868	N	N		-64.078	-358.318	-206.988		-40.646	-95.302
3258	0.000255717	N	N		3258	0.00108	N	N		3258	-0.0253302	N	N		1086	0.00168	N	N		1086	-0.02075	N	N		1086	0.00301	N	N		-64.078	-362.07	-211.364		-32.018	-96.176
3261	-0.00212	N	N		3261	0.00889	N	N		3261	-0.020339	N	N		1087	0.00349	N	N		1087	-0.03504	N	N		1087	-0.00448	N	N		-64.0467	-360.82	-199.232		-42.398	-104.056
3264	-0.00243	N	N		3264	0.000783498	N	N		3264	-0.0237705	N	N		1088	0.00181	N	N		1088	-0.02999	N	N		1088	-0.000863391	N	N		-64.1092	-364.948	-205.236		-32.518	-94.802
3267	0.000130863	N	N		3267	0.00859	N	N		3267	-0.0266404	N	N		1089	-6.44967e-05	N	N		1089	-0.05183	N	N		1089	0.000945661	N	N		-64.0155	-377.58	-208.488		-35.27	-101.68
3270	-0.0023	N	N		3270	-0.000759618	N	N		3270	-0.0267652	N	N		1090	0.00131	N	N		1090	-0.04765	N	N		1090	0.00881	N	N		-64.078	-382.832	-198.232		-36.644	-98.428
3273	-0.000181138	N	N		3273	0.01048	N	N		3273	-0.0271395	N	N		1091	-0.00106	N	N		1091	-0.03954	N	N		1091	0.00806	N	N		-64.078	-369.074	-205.862		-29.642	-99.93
3276	-0.000368334	N	N		3276	0.00737	N	N		3276	-0.0283249	N	N		1092	0.00131	N	N		1092	-0.01902	N	N		1092	0.00562	N	N		-63.9843	-366.574	-215.242		-38.27	-111.186
3279	-0.00187	N	N		3279	0.00332	N	N		3279	-0.0270771	N	N		1093	-0.00175	N	N		1093	-0.01459	N	N		1093	7.1079e-05	N	N		-63.953	-363.322	-212.866		-37.27	-107.934
3282	-0.00118	N	N		3282	0.000521443	N	N		3282	-0.0272019	N	N		1094	0.00424	N	N		1094	-0.02701	N	N		1094	0.00444	N	N		-64.0467	-345.938	-208.362		-28.89	-92.926
3285	-0.000805141	N	N		3285	0.00583	N	N		3285	-0.0274514	N	N		1095	-0.00275	N	N		1095	-0.0277	N	N		1095	0.00831	N	N		-63.9843	-354.316	-205.736		-29.016	-98.178
3288	-0.00174	N	N		3288	-0.00352	N	N		3288	-0.0183426	N	N		1096	-0.00188	N	N		1096	-0.0171	N	N		1096	0.00831	N	N		-64.0155	-348.564	-202.984		-49.776	-99.93
3291	0.00025545	N	N		3291	-0.000389482	N	N		3291	-0.0257669	N	N		1097	-0.00263	N	N		1097	-0.00188	N	N		1097	7.597e-06	N	N		-63.9843	-355.442	-203.61		-42.522	-96.802
3294	0.000941722	N	N		3294	0.00399	N	N		3294	-0.0257669	N	N		1098	0.00162	N	N		1098	0.0091	N	N		1098	-0.00536	N	N		-63.9843	-358.318	-209.864		-27.39	-93.176
3297	0.00119	N	N		3297	-0.00193	N	N		3297	-0.0247687	N	N		1099	0.00261	N	N		1099	-0.01243	N	N		1099	-0.000679274	N	N		-64.0155	-349.69	-209.488		-36.52	-99.304
3300	0.00194	N	N		3300	0.00712	N	N		3300	-0.0263284	N	N		1100	0.00299	N	N		1100	-0.00794	N	N		1100	-0.00243	N	N		-63.9843	-365.948	-207.988		-31.892	-95.302
3303	-0.000368553	N	N		3303	-0.00379	N	N		3303	-0.0207758	N	N		1101	0.00211	N	N		1101	-0.01661	N	N		1101	-0.00061742	N	N		-63.953	-348.814	-218.244		-30.392	-94.426
3306	-0.00368	N	N		3306	-0.00347	N	N		3306	-0.0267652	N	N		1102	0.000553058	N	N		1102	-0.0135	N	N		1102	-0.00424	N	N		-63.953	-362.196	-208.488		-31.518	-97.178
3309	-0.00143	N	N		3309	0.00309	N	N		3309	-0.0228346	N	N		1103	-0.00176	N	N		1103	-0.01131	N	N		1103	0.00362	N	N		-63.953	-359.57	-205.862		-37.27	-101.43
3312	0.00125	N	N		3312	0.000604535	N	N		3312	-0.0210877	N	N		1104	-0.000882901	N	N		1104	-0.02685	N	N		1104	0.00387	N	N		-63.8593	-355.318	-215.116		-38.27	-98.678
3315	0.000192866	N	N		3315	0.00716	N	N		3315	-0.0230218	N	N		1105	0.0028	N	N		1105	-0.03721	N	N		1105	-0.00854	N	N		-63.8905	-365.948	-205.862		-38.146	-103.932
3318	0.00462	N	N		3318	0.00873	N	N		3318	-0.0235833	N	N		1106	0.00348	N	N		1106	-0.03372	N	N		1106	-0.00442	N	N		-63.9218	-351.566	-203.86		-37.896	-112.31
3321	-0.00112	N	N		3321	-0.00311	N	N		3321	-0.0277634	N	N		1107	-0.000510019	N	N		1107	-0.0316	N	N		1107	-0.000244732	N	N		-63.9218	-340.934	-206.862		-40.772	-96.552
3324	-0.00324	N	N		3324	0.00407	N	N		3324	-0.0213996	N	N		1108	-0.0012	N	N		1108	-0.04527	N	N		1108	0.000378903	N	N		-63.9218	-344.436	-188.728		-27.014	-94.926
3327	-0.000555918	N	N		3327	-0.00247	N	N		3327	-0.0218364	N	N		1109	-0.004	N	N		1109	-0.04184	N	N		1109	0.0025	N	N		-63.9843	-351.69	-200.234		-29.642	-93.8
3330	-0.000930287	N	N		3330	-0.00621	N	N		3330	-0.0258917	N	N		1110	0.00429	N	N		1110	-0.06424	N	N		1110	-0.00187	N	N		-63.953	-349.814	-195.48		-47.276	-94.426
3333	0.005	N	N		3333	3.8758e-05	N	N		3333	-0.0250182	N	N		1111	0.00473	N	N		1111	-0.06992	N	N		1111	-0.00505	N	N		-63.8593	-343.81	-195.356		-33.768	-98.678
3336	-0.000244039	N	N		3336	-0.00151	N	N		3336	-0.0239576	N	N		1112	-0.000949199	N	N		1112	-0.06219	N	N		1112	-0.000745244	N	N		-63.9218	-347.564	-206.486		-34.268	-101.18
3339	0.00132	N	N		3339	-0.00837	N	N		3339	-0.0256421	N	N		1113	-0.00101	N	N		1113	-0.04578	N	N		1113	0.00156	N	N		-63.9218	-341.56	-205.362		-39.396	-104.806
3342	-0.00399	N	N		3342	-0.00805	N	N		3342	-0.0193408	N	N		1114	0.00211	N	N		1114	-0.03811	N	N		1114	0.00275	N	N		-63.8905	-341.06	-203.36		-28.39	-98.554
3345	-0.00386	N	N		3345	-0.00398	N	N		3345	-0.0212125	N	N		1115	-0.0022	N	N		1115	-0.04136	N	N		1115	0.00549	N	N		-63.8905	-339.558	-208.238		-24.138	-99.678
3348	-0.00162	N	N		3348	-0.00709	N	N		3348	-0.0273891	N	N		1116	-0.00114	N	N		1116	-0.03868	N	N		1116	0.00799	N	N		-63.828	-331.68	-195.606		-42.648	-102.68
3351	-0.00268	N	N		3351	-0.000535269	N	N		3351	-0.0233961	N	N		1117	0.0041	N	N		1117	-0.03332	N	N		1117	0.00431	N	N		-63.8593	-342.186	-195.606		-33.894	-95.302
3354	0.00431	N	N		3354	-0.00083893	N	N		3354	-0.025143	N	N		1118	0.00342	N	N		1118	-0.04168	N	N		1118	0.00399	N	N		-63.8593	-333.806	-193.104		-37.146	-89.174
3357	0.00181	N	N		3357	-0.0027	N	N		3357	-0.0248311	N	N		1119	0.0021	N	N		1119	-0.04992	N	N		1119	-0.00355	N	N		-63.8905	-337.558	-199.858		-36.02	-99.054
3360	0.00219	N	N		3360	0.00916	N	N		3360	-0.0213996	N	N		1120	0.00366	N	N		1120	-0.05416	N	N		1120	0.00125	N	N		-63.9218	-318.798	-195.73		-39.896	-96.552
3363	-0.000431429	N	N		3363	-0.01392	N	N		3363	-0.0216492	N	N		1121	0.00504	N	N		1121	-0.04481	N	N		1121	-0.01204	N	N		-63.7968	-312.044	-188.476		-35.27	-91.424
3366	-0.000992968	N	N		3366	-0.01079	N	N		3366	-0.0202766	N	N		1122	-0.000954084	N	N		1122	-0.03601	N	N		1122	-0.00655	N	N		-63.7968	-316.172	-168.966		-39.522	-98.054
3369	5.25737e-06	N	N		3369	-0.000485413	N	N		3369	-0.0242072	N	N		1123	0.00372	N	N		1123	-0.03907	N	N		1123	-0.01011	N	N		-63.8593	-326.426	-201.734		-27.014	-87.922
3372	0.000691529	N	N		3372	0.00701	N	N		3372	-0.0301342	N	N		1124	0.00597	N	N		1124	-0.0271	N	N		1124	-0.00605	N	N		-63.8593	-325.426	-192.104		-31.392	-86.796
3375	0.000566724	N	N		3375	0.00109	N	N		3375	-0.0238328	N	N		1125	0.00684	N	N		1125	-0.05755	N	N		1125	-0.00225	N	N		-63.8905	-320.548	-190.604		-40.648	-94.552
3378	0.003	N	N		3378	0.00796	N	N		3378	-0.0227722	N	N		1126	0.00422	N	N		1126	-0.05443	N	N		1126	-0.00175	N	N		-63.7968	-312.794	-206.112		-44.774	-106.058
3381	-0.000493965	N	N		3381	0.00111	N	N		3381	-0.0238328	N	N		1127	0.00204	N	N		1127	-0.04626	N	N		1127	0.00125	N	N		-63.7655	-303.54	-211.614		-32.392	-93.55
3384	-0.00255	N	N		3384	-0.000755838	N	N		3384	-0.0200895	N	N		1128	0.00372	N	N		1128	-0.04807	N	N		1128	-0.000687291	N	N		-63.7968	-298.286	-194.606		-40.146	-98.678
3387	-0.000431623	N	N		3387	-0.00231	N	N		3387	-0.0245191	N	N		1129	0.00547	N	N		1129	-0.04546	N	N		1129	0.00574	N	N		-63.7968	-313.544	-206.986		-38.02	-94.426
3390	-0.000431647	N	N		3390	-0.00292	N	N		3390	-0.0218364	N	N		1130	-0.000396478	N	N		1130	-0.04727	N	N		1130	0.00393	N	N		-63.7968	-317.546	-202.86		-42.398	-89.674
3393	-0.00131	N	N		3393	0.00426	N	N		3393	-0.0278258	N	N		1131	0.00104	N	N		1131	-0.03866	N	N		1131	0.00486	N	N		-63.7343	-320.298	-211.614		-46.4	-92.55
3396	0.00281	N	N		3396	0.0024	N	N		3396	-0.0282625	N	N		1132	-0.00489	N	N		1132	-0.04902	N	N		1132	0.00349	N	N		-63.7655	-315.046	-208.488		-43.648	-100.054
3399	0.00231	N	N		3399	0.00708	N	N		3399	-0.0250182	N	N		1133	-0.00776	N	N		1133	-0.05015	N	N		1133	-0.00487	N	N		-63.7968	-304.29	-204.236		-38.646	-93.55
3402	-0.00355	N	N		3402	-0.01069	N	N		3402	-0.0245191	N	N		1134	0.000537428	N	N		1134	-0.02619	N	N		1134	0.0028	N	N		-63.7343	-305.54	-211.364		-40.772	-89.798
3405	-0.00131	N	N		3405	0.00273	N	N		3405	-0.0207134	N	N		1135	-0.00246	N	N		1135	-0.01341	N	N		1135	-0.0035	N	N		-63.7968	-317.296	-215.366		-42.398	-93.926
3408	0.000129723	N	N		3408	0.00773	N	N		3408	-0.0233337	N	N		1136	-0.00158	N	N		1136	-0.03206	N	N		1136	0.00461	N	N		-63.7031	-322.424	-222.746		-45.274	-95.302
3411	0.000940776	N	N		3411	0.00837	N	N		3411	-0.0263284	N	N		1137	-0.000711846	N	N		1137	-0.03213	N	N		1137	0.00542	N	N		-63.7655	-322.8	-211.49		-42.774	-92.424
3414	-0.0028	N	N		3414	0.009	N	N		3414	-0.0205262	N	N		1138	0.000348301	N	N		1138	-0.03063	N	N		1138	0.000932115	N	N		-63.7031	-318.798	-218.244		-38.77	-90.674
3417	0.00425	N	N		3417	0.00838	N	N		3417	-0.0255174	N	N		1139	0.000909333	N	N		1139	-0.02302	N	N		1139	-0.000440767	N	N		-63.7343	-312.294	-198.108		-41.272	-94.176
3420	0.00125	N	N		3420	0.00901	N	N		3420	-0.0237705	N	N		1140	0.00303	N	N		1140	-0.02421	N	N		1140	-0.00287	N	N		-63.7655	-326.552	-211.24		-49.026	-98.428
3423	-0.000494304	N	N		3423	0.00466	N	N		3423	-0.026578	N	N		1141	0.00128	N	N		1141	-0.01317	N	N		1141	-0.00899	N	N		-63.6718	-330.804	-205.11		-41.022	-85.796
3426	-0.00474	N	N		3426	0.00965	N	N		3426	-0.0262037	N	N		1142	0.00122	N	N		1142	-0.00644	N	N		1142	-0.01186	N	N		-63.7343	-314.67	-197.356		-42.774	-88.672
3429	4.77215e-06	N	N		3429	0.00873	N	N		3429	-0.0252054	N	N		1143	0.000345858	N	N		1143	-0.01642	N	N		1143	-0.00125	N	N		-63.7343	-335.056	-207.238		-50.902	-101.18
3432	-0.00262	N	N		3432	0.0103	N	N		3432	-0.0238328	N	N		1144	0.00521	N	N		1144	-0.01917	N	N		1144	-0.00425	N	N		-63.6718	-342.436	-215.242		-47.026	-98.054
3435	-0.00617	N	N		3435	0.0153	N	N		3435	-0.0266404	N	N		1145	0.000844011	N	N		1145	-0.02329	N	N		1145	-0.00456	N	N		-63.5781	-343.186	-221.494		-32.768	-85.546
3438	-0.00224	N	N		3438	0.00158	N	N		3438	-0.0252054	N	N		1146	0.00378	N	N		1146	-0.01793	N	N		1146	-0.00718	N	N		-63.6718	-332.18	-220.62		-31.768	-97.052
3441	-0.00324	N	N		3441	-0.00122	N	N		3441	-0.0267028	N	N		1147	0.000406296	N	N		1147	-0.02062	N	N		1147	-0.003	N	N		-63.6406	-337.182	-211.74		-39.022	-96.052
3444	-0.00205	N	N		3444	-0.00714	N	N		3444	-0.0242072	N	N		1148	0.00209	N	N		1148	-0.02873	N	N		1148	0.00517	N	N		-63.7031	-332.304	-200.608		-35.894	-89.424
3447	0.00113	N	N		3447	0.00535	N	N		3447	-0.0249559	N	N		1149	-0.000343367	N	N		1149	-0.02967	N	N		1149	0.00611	N	N		-63.6718	-344.186	-196.856		-32.142	-89.674
3450	6.69926e-05	N	N		3450	0.00504	N	N		3450	-0.0274514	N	N		1150	-0.000343856	N	N		1150	-0.02468	N	N		1150	0.00399	N	N		-63.6093	-332.43	-191.978		-39.522	-91.924
3453	0.000129359	N	N		3453	0.000995068	N	N		3453	-0.0241448	N	N		1151	-0.00259	N	N		1151	-0.03261	N	N		1151	0.00767	N	N		-63.6718	-342.186	-190.978		-42.648	-90.424
3456	-0.00036979	N	N		3456	0.00132	N	N		3456	-0.0240824	N	N		1152	0.000216688	N	N		1152	-0.02949	N	N		1152	0.00873	N	N		-63.6406	-327.176	-193.604		-43.274	-91.05
3459	0.00188	N	N		3459	-0.00211	N	N		3459	-0.025455	N	N		1153	-0.00265	N	N		1153	-0.03473	N	N		1153	0.00598	N	N		-63.7031	-343.686	-203.11		-40.898	-88.298
3462	-0.000931354	N	N		3462	-0.00148	N	N		3462	-0.0270771	N	N		1154	-0.00234	N	N		1154	-0.04378	N	N		1154	0.00598	N	N		-63.6093	-339.808	-194.606		-41.772	-95.052
3465	-0.00324	N	N		3465	-0.00272	N	N		3465	-0.0278882	N	N		1155	-0.000907811	N	N		1155	-0.03829	N	N		1155	0.01197	N	N		-63.6406	-338.182	-196.232		-40.022	-87.922
3468	-0.00224	N	N		3468	0.00135	N	N		3468	-0.0250806	N	N		1156	-0.000222004	N	N		1156	-0.05221	N	N		1156	0.01172	N	N		-63.5781	-351.816	-200.484		-33.268	-78.918
3471	4.43249e-06	N	N		3471	-0.00831	N	N		3471	-0.0263908	N	N		1157	0.000276637	N	N		1157	-0.04479	N	N		1157	0.00286	N	N		-63.5469	-360.696	-205.986		-36.644	-96.928
3474	-0.00080667	N	N		3474	-0.01142	N	N		3474	-0.0247063	N	N		1158	0.00177	N	N		1158	-0.05303	N	N		1158	0.00199	N	N		-63.6406	-365.698	-216.618		-49.776	-96.928
3477	0.00225	N	N		3477	-0.00923	N	N		3477	-0.0253926	N	N		1159	-0.00534	N	N		1159	-0.05596	N	N		1159	0.00542	N	N		-63.6093	-346.562	-211.114		-33.394	-87.422
3480	0.00138	N	N		3480	-0.00517	N	N		3480	-0.026266	N	N		1160	-0.0021	N	N		1160	-0.03681	N	N		1160	-0.00444	N	N		-63.5469	-351.19	-201.484		-32.392	-102.93
3483	-0.00293	N	N		3483	-0.0089	N	N		3483	-0.026266	N	N		1161	-0.000224446	N	N		1161	-0.02321	N	N		1161	-0.00344	N	N		-63.6093	-357.818	-206.862		-41.272	-100.054
3486	-0.0028	N	N		3486	-0.000473324	N	N		3486	-0.0243944	N	N		1162	0.00102	N	N		1162	-0.01542	N	N		1162	-0.0035	N	N		-63.6093	-353.692	-210.364		-21.262	-84.046
3489	0.000503412	N	N		3489	-0.000153044	N	N		3489	-0.0230842	N	N		1163	0.00221	N	N		1163	-0.02752	N	N		1163	-0.00188	N	N		-63.6093	-355.568	-194.73		-31.142	-86.296
3492	0.000253825	N	N		3492	0.000167236	N	N		3492	-0.028824	N	N		1164	0.00433	N	N		1164	-0.04412	N	N		1164	-0.000759619	N	N		-63.5781	-365.072	-196.482		-46.024	-97.302
3495	-0.00181	N	N		3495	-0.00294	N	N		3495	-0.0261413	N	N		1165	0.00277	N	N		1165	-0.04612	N	N		1165	-0.00519	N	N		-63.5469	-355.192	-193.48		-34.518	-85.046
3498	0.00231	N	N		3498	0.000807736	N	N		3498	-0.0221483	N	N		1166	0.00020985	N	N		1166	-0.0518	N	N		1166	-0.00363	N	N		-63.5469	-372.076	-208.738		-41.898	-96.428
3501	-0.000619717	N	N		3501	0.00238	N	N		3501	-0.0233961	N	N		1167	0.00158	N	N		1167	-0.03689	N	N		1167	0.00192	N	N		-63.6093	-363.072	-212.364		-43.024	-93.3
3504	-0.000307787	N	N		3504	-0.00604	N	N		3504	-0.02402	N	N		1168	0.00164	N	N		1168	-0.03534	N	N		1168	0.00535	N	N		-63.6093	-358.444	-202.61		-37.896	-94.3
3507	-0.00443	N	N		3507	-0.00322	N	N		3507	-0.0290736	N	N		1169	0.000957071	N	N		1169	-0.02642	N	N		1169	0.00292	N	N		-63.5781	-374.202	-223.872		-31.892	-87.672
3510	0.00163	N	N		3510	-0.00821	N	N		3510	-0.025143	N	N		1170	0.00127	N	N		1170	-0.02836	N	N		1170	0.00342	N	N		-63.4531	-375.704	-207.988		-34.144	-87.922
3513	-0.00030786	N	N		3513	-0.01132	N	N		3513	-0.0248311	N	N		1171	0.0057	N	N		1171	-0.01301	N	N		1171	0.00292	N	N		-63.4531	-370.95	-216.618		-44.524	-95.426
3516	0.000752755	N	N		3516	-0.00632	N	N		3516	-0.0225227	N	N		1172	-0.000728941	N	N		1172	-0.00472	N	N		1172	0.00148	N	N		-63.4531	-363.822	-219.744		-38.02	-90.548
3519	-0.00118	N	N		3519	0.00118	N	N		3519	-0.0225851	N	N		1173	-0.00391	N	N		1173	-0.01352	N	N		1173	0.000485716	N	N		-63.4219	-354.942	-231.5		-37.77	-88.924
3522	-0.00492	N	N		3522	0.00431	N	N		3522	-0.0250182	N	N		1174	-0.00996	N	N		1174	-0.01327	N	N		1174	-0.00145	N	N		-63.5781	-367.448	-203.11		-32.268	-94.676
3525	-5.83949e-05	N	N		3525	-0.00411	N	N		3525	-0.0269523	N	N		1175	-0.00341	N	N		1175	-0.02787	N	N		1175	0.00647	N	N		-63.5156	-372.202	-236.002		-38.646	-89.174
3528	-0.0033	N	N		3528	-0.0066	N	N		3528	-0.0256421	N	N		1176	-0.00104	N	N		1176	-0.02245	N	N		1176	0.000547263	N	N		-63.5156	-369.45	-214.24		-38.646	-80.294
3531	-0.00636	N	N		3531	-0.00659	N	N		3531	-0.0300718	N	N		1177	0.000703599	N	N		1177	-0.03586	N	N		1177	0.0046	N	N		-63.5781	-372.576	-219.618		-41.772	-89.798
3534	-0.00486	N	N		3534	0.00652	N	N		3534	-0.0283249	N	N		1178	-0.000295141	N	N		1178	-0.0149	N	N		1178	0.000172363	N	N		-63.4531	-376.454	-237.378		-52.278	-88.048
3537	0.00294	N	N		3537	0.00715	N	N		3537	-0.0269523	N	N		1179	0.00332	N	N		1179	-0.02464	N	N		1179	0.00292	N	N		-63.4844	-361.32	-226.122		-52.028	-90.674
3540	6.62647e-05	N	N		3540	0.01247	N	N		3540	-0.0220859	N	N		1180	0.00232	N	N		1180	-0.02751	N	N		1180	-0.000701666	N	N		-63.4531	-361.07	-227.998		-37.02	-89.424
3543	-0.00187	N	N		3543	-0.00125	N	N		3543	-0.0183426	N	N		1181	-4.70416e-05	N	N		1181	-0.01535	N	N		1181	0.000857822	N	N		-63.3906	-354.566	-230.624		-36.894	-90.048
3546	-0.0028	N	N		3546	-0.0053	N	N		3546	-0.0222107	N	N		1182	0.000950721	N	N		1182	-0.00406	N	N		1182	-0.00432	N	N		-63.4219	-365.822	-228.374		-33.518	-81.044
3549	-0.00112	N	N		3549	-0.000610742	N	N		3549	-0.0258293	N	N		1183	-0.00105	N	N		1183	-0.00182	N	N		1183	0.00485	N	N		-63.4531	-361.696	-222.87		-41.148	-85.046
3552	0.00163	N	N		3552	-0.00684	N	N		3552	-0.0236457	N	N		1184	0.00176	N	N		1184	-0.02203	N	N		1184	-0.00264	N	N		-63.4219	-358.318	-218.368		-42.022	-87.298
3555	0.00106	N	N		3555	0.00315	N	N		3555	-0.0247063	N	N		1185	0.000138178	N	N		1185	-0.02403	N	N		1185	-0.0075	N	N		-63.4219	-355.818	-217.742		-48.276	-81.168
3558	0.00237	N	N		3558	0.00222	N	N		3558	-0.0220235	N	N		1186	0.00057442	N	N		1186	-0.01019	N	N		1186	-0.00351	N	N		-63.3906	-342.81	-209.114		-51.278	-85.046
3561	-0.000308248	N	N		3561	0.00878	N	N		3561	-0.0267028	N	N		1187	0.00288	N	N		1187	-0.02891	N	N		1187	-0.00401	N	N		-63.4844	-341.684	-208.864		-40.022	-76.916
3564	-0.00524	N	N		3564	0.00411	N	N		3564	-0.0242072	N	N		1188	0.00101	N	N		1188	-0.013	N	N		1188	-0.00183	N	N		-63.3906	-344.936	-221.12		-39.022	-76.416
3567	-0.00168	N	N		3567	0.000998848	N	N		3567	-0.0222731	N	N		1189	0.000385782	N	N		1189	-0.02411	N	N		1189	-0.00538	N	N		-63.4844	-361.946	-224.372		-43.648	-80.044
3570	-0.000869836	N	N		3570	0.00693	N	N		3570	-0.026266	N	N		1190	0.00232	N	N		1190	-0.02436	N	N		1190	-0.00214	N	N		-63.3594	-364.698	-211.864		-43.648	-86.422
3573	-0.00112	N	N		3573	0.00601	N	N		3573	-0.027701	N	N		1191	0.00107	N	N		1191	-0.00633	N	N		1191	-0.00775	N	N		-63.3282	-346.438	-211.614		-39.396	-74.666
3576	-0.00174	N	N		3576	0.000711805	N	N		3576	-0.0280129	N	N		1192	0.00244	N	N		1192	-0.02412	N	N		1192	-0.00108	N	N		-63.3594	-350.564	-220.244		-42.648	-79.918
3579	0.00425	N	N		3579	-0.00739	N	N		3579	-0.024332	N	N		1193	-0.0023	N	N		1193	-0.02618	N	N		1193	-0.00813	N	N		-63.3906	-345.938	-216.992		-49.026	-85.046
3582	0.00368	N	N		3582	-0.0027	N	N		3582	-0.0247687	N	N		1194	0.000508122	N	N		1194	-0.03198	N	N		1194	0.00491	N	N		-63.3906	-346.188	-207.488		-37.646	-70.788
3585	-0.00418	N	N		3585	-0.00425	N	N		3585	-0.0276386	N	N		1195	-5.38797e-05	N	N		1195	-0.02718	N	N		1195	0.00628	N	N		-63.2969	-330.678	-199.858		-34.644	-76.542
3588	0.000752173	N	N		3588	-0.00331	N	N		3588	-0.0295103	N	N		1196	-0.000116759	N	N		1196	-0.02038	N	N		1196	-0.00108	N	N		-63.3594	-346.188	-204.736		-51.528	-73.664
3591	-0.00299	N	N		3591	-0.00237	N	N		3591	-0.0247687	N	N		1197	0.00325	N	N		1197	-0.02419	N	N		1197	-0.00202	N	N		-63.4219	-356.818	-198.108		-46.9	-72.914
3594	0.001	N	N		3594	-0.00454	N	N		3594	-0.0259541	N	N		1198	0.0035	N	N		1198	-0.01546	N	N		1198	-0.000145107	N	N		-63.4219	-356.318	-202.61		-43.524	-74.916
3597	-0.000932446	N	N		3597	-0.00297	N	N		3597	-0.0240824	N	N		1199	-0.00249	N	N		1199	-0.01578	N	N		1199	-0.00383	N	N		-63.4531	-359.07	-199.734		-52.654	-88.672
3600	-0.00343	N	N		3600	-0.00109	N	N		3600	-0.024332	N	N		1200	0.0004428	N	N		1200	-0.02701	N	N		1200	-0.00295	N	N		-63.3594	-365.448	-202.984		-46.9	-82.92
3603	-0.00474	N	N		3603	-0.00826	N	N		3603	-0.0268275	N	N		1201	-0.000930279	N	N		1201	-0.01784	N	N		1201	-0.00514	N	N		-63.2969	-365.948	-213.24		-41.522	-81.42
3606	-0.00143	N	N		3606	-0.00326	N	N		3606	-0.0303838	N	N		1202	0.00244	N	N		1202	-0.01298	N	N		1202	-0.00302	N	N		-63.4219	-370.826	-208.238		-37.146	-77.666
3609	0.000752003	N	N		3609	-0.00325	N	N		3609	-0.0283873	N	N		1203	0.00163	N	N		1203	-0.01286	N	N		1203	-0.00807	N	N		-63.3594	-372.326	-198.482		-40.898	-80.044
3612	-0.00149	N	N		3612	0.003	N	N		3612	-0.033628	N	N		1204	0.00256	N	N		1204	-0.00319	N	N		1204	-0.00726	N	N		-63.3282	-365.822	-208.738		-44.524	-82.794
3615	0.000440002	N	N		3615	-0.00105	N	N		3615	-0.0287616	N	N		1205	0.00219	N	N		1205	-0.01217	N	N		1205	-0.00327	N	N		-63.3594	-373.702	-203.36		-41.648	-81.794
3618	0.00131	N	N		3618	-0.00666	N	N		3618	-0.027701	N	N		1206	0.00481	N	N		1206	-0.01723	N	N		1206	-0.00545	N	N		-63.2969	-358.444	-193.73		-52.154	-97.678
3621	0.000564735	N	N		3621	-0.00665	N	N		3621	-0.0236457	N	N		1207	0.00406	N	N		1207	-0.01985	N	N		1207	-0.00352	N	N		-63.2969	-343.436	-189.102		-53.654	-85.422
3624	-0.00262	N	N		3624	-0.00758	N	N		3624	-0.0253926	N	N		1208	0.00187	N	N		1208	-0.02004	N	N		1208	-0.00239	N	N		-63.2969	-358.068	-174.344		-44.524	-88.548
3627	-0.000807907	N	N		3627	-0.00289	N	N		3627	-0.0267652	N	N		1209	0.00181	N	N		1209	-0.03377	N	N		1209	-0.00402	N	N		-63.2969	-357.194	-193.604		-40.898	-79.542
3630	-0.000121635	N	N		3630	-0.00351	N	N		3630	-0.0260165	N	N		1210	0.000937045	N	N		1210	-0.03715	N	N		1210	-0.00165	N	N		-63.2344	-354.816	-188.352		-60.408	-88.924
3633	0.000751809	N	N		3633	0.00118	N	N		3633	-0.0268899	N	N		1211	0.00293	N	N		1211	-0.03752	N	N		1211	-0.00183	N	N		-63.2657	-356.692	-183.1		-50.902	-86.796
3636	0.00325	N	N		3636	0.000566078	N	N		3636	-0.0301966	N	N		1212	-0.000686087	N	N		1212	-0.03447	N	N		1212	0.00397	N	N		-63.2657	-361.446	-193.48		-55.154	-97.178
3639	0.0035	N	N		3639	-0.0013	N	N		3639	-0.0291984	N	N		1213	-0.00231	N	N		1213	-0.04096	N	N		1213	-8.68771e-05	N	N		-63.2344	-354.316	-189.228		-52.778	-91.674
3642	-0.00305	N	N		3642	0.00308	N	N		3642	-0.026266	N	N		1214	-0.00137	N	N		1214	-0.03466	N	N		1214	-0.00133	N	N		-63.2032	-353.316	-190.478		-44.024	-89.548
3645	-0.00318	N	N		3645	-0.000344846	N	N		3645	-0.025143	N	N		1215	-0.00287	N	N		1215	-0.01963	N	N		1215	0.000224541	N	N		-63.2657	-351.566	-188.226		-43.898	-88.172
3648	-0.000433733	N	N		3648	-0.0072	N	N		3648	-0.025455	N	N		1216	0.00131	N	N		1216	-0.02213	N	N		1216	0.00241	N	N		-63.2657	-352.44	-187.726		-51.652	-90.048
3651	0.00362	N	N		3651	0.00123	N	N		3651	-0.0255174	N	N		1217	0.000684061	N	N		1217	-0.03517	N	N		1217	0.00185	N	N		-63.2657	-352.94	-182.474		-42.148	-90.424
3654	-5.94381e-05	N	N		3654	-0.0025	N	N		3654	-0.0273891	N	N		1218	-0.001	N	N		1218	-0.01408	N	N		1218	-0.00283	N	N		-63.2344	-342.686	-190.604		-53.154	-91.924
3657	0.000938787	N	N		3657	0.00873	N	N		3657	-0.0253926	N	N		1219	-3.21101e-06	N	N		1219	-0.02944	N	N		1219	-0.000961982	N	N		-63.2032	-329.054	-171.468		-48.526	-101.054
3660	-0.000683393	N	N		3660	0.00282	N	N		3660	-0.0260789	N	N		1220	0.00187	N	N		1220	-0.01621	N	N		1220	-0.0057	N	N		-63.172	-325.176	-191.228		-47.026	-93.8
3663	0.00219	N	N		3663	0.0022	N	N		3663	-0.0238952	N	N		1221	0.000370152	N	N		1221	-0.00249	N	N		1221	-0.0135	N	N		-63.2344	-327.176	-183.6		-41.148	-87.672
3666	0.00138	N	N		3666	0.00252	N	N		3666	-0.0242072	N	N		1222	-0.000129459	N	N		1222	6.64345e-05	N	N		1222	-0.01194	N	N		-63.172	-327.802	-177.846		-39.896	-91.924
3669	0.00093869	N	N		3669	0.00565	N	N		3669	-0.0252678	N	N		1223	-0.000317121	N	N		1223	0.00406	N	N		1223	-0.01394	N	N		-63.172	-345.062	-204.736		-44.148	-89.924
3672	0.00219	N	N		3672	0.00379	N	N		3672	-0.0285745	N	N		1224	-0.00113	N	N		1224	-0.01005	N	N		1224	-0.00658	N	N		-63.1407	-344.812	-201.484		-48.902	-84.17
3675	-5.9608e-05	N	N		3675	0.00161	N	N		3675	-0.0252678	N	N		1225	-0.002	N	N		1225	-0.01766	N	N		1225	-0.01063	N	N		-63.1095	-338.934	-188.852		-41.022	-95.176
3678	0.00456	N	N		3678	0.00474	N	N		3678	-0.0245815	N	N		1226	0.00523	N	N		1226	-0.01635	N	N		1226	-0.01014	N	N		-63.1407	-327.802	-210.864		-53.154	-105.808
3681	-0.00187	N	N		3681	0.00818	N	N		3681	-0.0285745	N	N		1227	0.00168	N	N		1227	-0.01979	N	N		1227	-0.00951	N	N		-63.1095	-336.558	-218.868		-49.526	-99.804
3684	-0.000870758	N	N		3684	0.01411	N	N		3684	-0.0263908	N	N		1228	0.0076	N	N		1228	-0.02054	N	N		1228	-0.01113	N	N		-63.1407	-318.172	-185.85		-37.27	-90.674
3687	-0.00137	N	N		3687	-0.000852459	N	N		3687	-0.0272019	N	N		1229	0.0023	N	N		1229	-0.02747	N	N		1229	-0.0092	N	N		-63.0782	-332.18	-200.858		-37.52	-84.296
3690	0.00093852	N	N		3690	0.00165	N	N		3690	-0.0240824	N	N		1230	-0.000694879	N	N		1230	-0.02822	N	N		1230	-0.00708	N	N		-63.1095	-332.43	-196.232		-46.65	-89.674
3693	0.00206	N	N		3693	0.00166	N	N		3693	-0.0301966	N	N		1231	-0.00375	N	N		1231	-0.01874	N	N		1231	-0.01457	N	N		-63.1095	-325.426	-196.106		-46.776	-87.298
3696	0.00212	N	N		3696	-0.000827531	N	N		3696	-0.0268275	N	N		1232	-0.00394	N	N		1232	-0.02717	N	N		1232	-0.01114	N	N		-63.1407	-329.052	-201.484		-48.402	-93.05
3699	-5.98021e-05	N	N		3699	0.00324	N	N		3699	-0.0270147	N	N		1233	0.000551464	N	N		1233	-0.02823	N	N		1233	-0.01157	N	N		-63.1095	-327.428	-206.236		-37.27	-88.172
3702	-0.0033	N	N		3702	0.00231	N	N		3702	-0.02402	N	N		1234	0.00523	N	N		1234	-0.0311	N	N		1234	-0.00533	N	N		-63.1095	-339.434	-207.488		-36.77	-87.922
3705	-0.00162	N	N		3705	0.00044522	N	N		3705	-0.0262037	N	N		1235	0.00105	N	N		1235	-0.03235	N	N		1235	-0.00153	N	N		-63.0782	-337.682	-208.738		-29.516	-90.048
3708	-0.00212	N	N		3708	0.0007655	N	N		3708	-0.025455	N	N		1236	0.000113268	N	N		1236	-0.01514	N	N		1236	0.00115	N	N		-63.172	-340.434	-210.364		-33.644	-81.044
3711	-0.00287	N	N		3711	-0.00266	N	N		3711	-0.0253926	N	N		1237	-0.00213	N	N		1237	-0.0273	N	N		1237	-0.00415	N	N		-63.1095	-340.81	-203.986		-32.768	-83.044
3714	0.00281	N	N		3714	0.00421	N	N		3714	-0.0259541	N	N		1238	0.00142	N	N		1238	-0.0288	N	N		1238	-0.0019	N	N		-63.1095	-335.932	-210.114		-37.02	-79.918
3717	0.001	N	N		3717	0.00672	N	N		3717	-0.0255798	N	N		1239	-0.00145	N	N		1239	-0.01477	N	N		1239	-0.00421	N	N		-63.047	-329.178	-196.106		-34.018	-80.294
3720	0.000314372	N	N		3720	0.00641	N	N		3720	-0.0252678	N	N		1240	-0.00257	N	N		1240	-0.02213	N	N		1240	-0.00758	N	N		-63.0782	-334.18	-200.358		-36.644	-75.54
3723	-0.000621512	N	N		3723	-0.002	N	N		3723	-0.0212125	N	N		1241	-0.00145	N	N		1241	-0.03424	N	N		1241	-0.01519	N	N		-63.1095	-341.934	-213.366		-32.392	-68.538
3726	-0.00143	N	N		3726	0.00487	N	N		3726	-0.0237081	N	N		1242	-0.00307	N	N		1242	-0.03917	N	N		1242	-0.00509	N	N		-63.1095	-338.308	-194.606		-37.77	-75.04
3729	0.00043908	N	N		3729	-0.0023	N	N		3729	-0.026266	N	N		1243	0.00236	N	N		1243	-0.02476	N	N		1243	-0.01182	N	N		-63.1407	-345.938	-204.36		-38.646	-79.168
3732	-0.00193	N	N		3732	0.00114	N	N		3732	-0.0268275	N	N		1244	-0.00164	N	N		1244	-0.02077	N	N		1244	-0.00802	N	N		-63.047	-344.936	-207.362		-41.522	-87.548
3735	0.001	N	N		3735	0.00178	N	N		3735	-0.0252054	N	N		1245	0.00142	N	N		1245	-0.0317	N	N		1245	-0.00658	N	N		-63.047	-349.44	-210.114		-31.892	-78.042
3738	0.00206	N	N		3738	-0.00508	N	N		3738	-0.025455	N	N		1246	0.00304	N	N		1246	-0.02097	N	N		1246	-0.0142	N	N		-62.9845	-341.31	-210.614		-36.394	-82.42
3741	-0.00218	N	N		3741	-0.00101	N	N		3741	-0.0282001	N	N		1247	-0.00233	N	N		1247	-0.02453	N	N		1247	-0.01033	N	N		-63.047	-348.438	-218.118		-31.892	-80.668
3744	-0.00605	N	N		3744	0.0018	N	N		3744	-0.0226474	N	N		1248	0.000419355	N	N		1248	-0.00825	N	N		1248	-0.00896	N	N		-63.0157	-346.062	-217.868		-23.388	-71.914
3747	0.001	N	N		3747	-0.00162	N	N		3747	-0.0252678	N	N		1249	0.00060604	N	N		1249	-0.01399	N	N		1249	-0.00802	N	N		-63.0157	-347.814	-219.994		-30.016	-75.666
3750	0.00106	N	N		3750	-0.00505	N	N		3750	-0.0263908	N	N		1250	-0.00127	N	N		1250	-0.00856	N	N		1250	-0.0044	N	N		-63.047	-347.312	-220.87		-33.894	-80.918
3753	-0.000496973	N	N		3753	0.00838	N	N		3753	-0.0236457	N	N		1251	-0.00152	N	N		1251	-0.02647	N	N		1251	-0.00802	N	N		-63.0157	-358.194	-211.24		-32.768	-74.79
3756	0.00306	N	N		3756	0.000274506	N	N		3756	-0.0252054	N	N		1252	-0.000206503	N	N		1252	-0.02716	N	N		1252	-0.00359	N	N		-63.0157	-321.298	-202.86		-36.52	-79.544
3759	-0.00030985	N	N		3759	0.0034	N	N		3759	-0.021774	N	N		1253	0.00142	N	N		1253	-0.02317	N	N		1253	-0.01014	N	N		-63.0157	-353.816	-216.242		-43.398	-79.918
3762	-0.00187	N	N		3762	-0.000644728	N	N		3762	-0.0240824	N	N		1254	0.000229258	N	N		1254	-0.02118	N	N		1254	-0.000722123	N	N		-62.9845	-358.694	-213.616		-31.642	-80.668
3765	-0.00231	N	N		3765	0.00186	N	N		3765	-0.0240824	N	N		1255	-0.00258	N	N		1255	-0.03241	N	N		1255	-0.000909558	N	N		-62.9845	-343.186	-211.114		-34.644	-78.042
3768	-0.00174	N	N		3768	-0.00437	N	N		3768	-0.0272019	N	N		1256	0.00216	N	N		1256	-0.0215	N	N		1256	-0.00116	N	N		-63.0157	-355.818	-212.114		-27.64	-67.536
3771	-0.00274	N	N		3771	0.01123	N	N		3771	-0.0222731	N	N		1257	-2.17716e-05	N	N		1257	-0.03067	N	N		1257	0.00321	N	N		-63.0782	-377.954	-231.376		-34.768	-93.676
3774	0.00331	N	N		3774	0.000948303	N	N		3774	-0.0284497	N	N		1258	-0.00314	N	N		1258	-0.04215	N	N		1258	-0.00216	N	N		-62.8908	-369.2	-233.502		-37.646	-82.794
3777	0.0015	N	N		3777	0.00844	N	N		3777	-0.0225851	N	N		1259	-0.00183	N	N		1259	-0.03273	N	N		1259	-0.00097304	N	N		-62.9532	-366.074	-239.88		-31.642	-84.796
3780	0.003	N	N		3780	0.00065295	N	N		3780	-0.0273891	N	N		1260	0.000288711	N	N		1260	-0.02974	N	N		1260	-0.00459	N	N		-62.8908	-362.946	-209.614		-29.39	-95.302
3783	-0.000434825	N	N		3783	0.00378	N	N		3783	-0.0296351	N	N		1261	0.00172	N	N		1261	-0.02163	N	N		1261	-0.01601	N	N		-63.0157	-363.072	-216.618		-34.144	-92.174
3786	-0.000871583	N	N		3786	-0.000890225	N	N		3786	-0.025143	N	N		1262	0.00203	N	N		1262	-0.03717	N	N		1262	-0.01551	N	N		-62.9845	-358.194	-212.74		-20.26	-78.542
3789	-0.00212	N	N		3789	0.0038	N	N		3789	-0.0253302	N	N		1263	3.7689e-05	N	N		1263	-0.02732	N	N		1263	-0.00753	N	N		-62.922	-368.324	-214.492		-29.266	-80.168
3792	-0.000996413	N	N		3792	-0.00275	N	N		3792	-0.0272019	N	N		1264	0.0026	N	N		1264	-0.02913	N	N		1264	-0.00952	N	N		-62.922	-377.454	-210.738		-39.522	-83.796
3795	0.00125	N	N		3795	0.00756	N	N		3795	-0.0232713	N	N		1265	0.00384	N	N		1265	-0.03244	N	N		1265	-0.00753	N	N		-62.9532	-362.446	-203.86		-34.644	-81.544
3798	0.00524	N	N		3798	0.00226	N	N		3798	-0.0274514	N	N		1266	0.00509	N	N		1266	-0.03874	N	N		1266	-0.00572	N	N		-62.9532	-378.58	-215.992		-26.14	-83.92
3801	-0.000746923	N	N		3801	0.00757	N	N		3801	-0.0275762	N	N		1267	0.00353	N	N		1267	-0.04274	N	N		1267	-0.00366	N	N		-62.922	-366.698	-213.616		-35.144	-88.048
3804	-0.0053	N	N		3804	0.00197	N	N		3804	-0.0212125	N	N		1268	0.000971107	N	N		1268	-0.02197	N	N		1268	-0.00154	N	N		-62.8908	-369.574	-196.856		-26.514	-81.044
3807	-0.0038	N	N		3807	-0.00395	N	N		3807	-0.0241448	N	N		1269	0.00134	N	N		1269	-0.01891	N	N		1269	-0.00902	N	N		-62.8595	-373.702	-222.62		-21.512	-74.916
3810	0.000126472	N	N		3810	-0.00238	N	N		3810	-0.0208381	N	N		1270	0.000221443	N	N		1270	-0.03202	N	N		1270	-0.00366	N	N		-62.922	-379.456	-203.36		-23.388	-76.792
3813	6.40569e-05	N	N		3813	-0.00113	N	N		3813	-0.0257669	N	N		1271	-2.86097e-05	N	N		1271	-0.0201	N	N		1271	-0.00166	N	N		-62.9532	-376.078	-202.11		-24.514	-81.544
3816	0.00231	N	N		3816	0.00481	N	N		3816	-0.0262037	N	N		1272	-0.000902567	N	N		1272	-0.01343	N	N		1272	0.000458348	N	N		-62.797	-367.198	-216.992		-37.146	-90.8
3819	-0.000185554	N	N		3819	0.00263	N	N		3819	-0.0245815	N	N		1273	-0.00122	N	N		1273	-0.012	N	N		1273	0.000582854	N	N		-62.797	-354.566	-217.492		-37.77	-81.42
3822	-0.000934266	N	N		3822	0.00794	N	N		3822	-0.0258293	N	N		1274	-0.000466813	N	N		1274	-0.0276	N	N		1274	-0.00216	N	N		-62.8595	-360.696	-199.108		-35.018	-94.676
3825	-0.00118	N	N		3825	-0.00141	N	N		3825	-0.0225227	N	N		1275	0.00278	N	N		1275	-0.01937	N	N		1275	-0.000915087	N	N		-62.8908	-362.446	-215.242		-30.766	-89.298
3828	-0.00199	N	N		3828	-0.00826	N	N		3828	-0.0273891	N	N		1276	0.000904808	N	N		1276	-0.01812	N	N		1276	0.00264	N	N		-62.8908	-351.816	-199.482		-27.264	-74.666
3831	0.000313474	N	N		3831	-0.000453616	N	N		3831	-0.0223355	N	N		1277	-0.00222	N	N		1277	-0.00434	N	N		1277	-0.00478	N	N		-62.8908	-367.824	-204.36		-35.018	-82.92
3834	-0.000123285	N	N		3834	0.00267	N	N		3834	-0.0345015	N	N		1278	0.00128	N	N		1278	-0.00284	N	N		1278	-0.01102	N	N		-62.8595	-364.572	-215.242		-43.024	-89.924
3837	0.000375816	N	N		3837	0.00643	N	N		3837	-0.0289488	N	N		1279	-0.000843595	N	N		1279	-0.01027	N	N		1279	-0.01258	N	N		-62.8595	-354.816	-212.24		-40.898	-85.422
3840	0.00106	N	N		3840	-0.00261	N	N		3840	-0.0268275	N	N		1280	9.17767e-05	N	N		1280	-0.01539	N	N		1280	-0.01246	N	N		-62.797	-352.066	-216.992		-32.392	-85.796
3843	0.000999673	N	N		3843	-0.00448	N	N		3843	-0.0270147	N	N		1281	-0.00602	N	N		1281	-0.01346	N	N		1281	-0.01558	N	N		-62.8908	-347.438	-213.99		-36.394	-83.044
3846	-0.00131	N	N		3846	-0.00759	N	N		3846	-0.0226474	N	N		1282	-0.00147	N	N		1282	-0.01727	N	N		1282	-0.01065	N	N		-62.8595	-355.192	-228.998		-35.144	-79.794
3849	-0.000996874	N	N		3849	0.00178	N	N		3849	-0.0237081	N	N		1283	-0.00153	N	N		1283	-0.02975	N	N		1283	-0.00734	N	N		-62.7658	-353.442	-225.748		-35.144	-77.416
3852	-0.000934508	N	N		3852	-0.00164	N	N		3852	-0.0236457	N	N		1284	-0.00216	N	N		1284	-0.02613	N	N		1284	-0.00553	N	N		-62.797	-360.194	-228.998		-41.772	-82.544
3855	0.00337	N	N		3855	0.00679	N	N		3855	-0.0232713	N	N		1285	2.69434e-05	N	N		1285	-0.02632	N	N		1285	-0.00641	N	N		-62.797	-353.816	-224.246		-44.274	-73.54
3858	0.00162	N	N		3858	0.000245108	N	N		3858	-0.0217116	N	N		1286	-0.00197	N	N		1286	-0.03044	N	N		1286	-0.00441	N	N		-62.7658	-355.068	-216.868		-39.272	-83.546
3861	6.36687e-05	N	N		3861	-0.01035	N	N		3861	-0.0224603	N	N		1287	-0.000285989	N	N		1287	-0.02283	N	N		1287	-0.00716	N	N		-62.7345	-350.19	-214.742		-40.022	-79.918
3864	-0.00043548	N	N		3864	-0.00941	N	N		3864	-0.0220859	N	N		1288	0.00134	N	N		1288	-0.04155	N	N		1288	-0.00678	N	N		-62.7658	-357.694	-218.994		-38.52	-78.918
3867	0.000874698	N	N		3867	-0.000977787	N	N		3867	-0.0186545	N	N		1289	-0.00166	N	N		1289	-0.03906	N	N		1289	-0.00491	N	N		-62.7345	-374.328	-218.244		-34.394	-78.418
3870	0.00131	N	N		3870	-0.00565	N	N		3870	-0.025143	N	N		1290	0.00289	N	N		1290	-0.0405	N	N		1290	-0.00516	N	N		-62.797	-380.706	-211.49		-38.77	-82.294
3873	-0.002	N	N		3873	-0.00689	N	N		3873	-0.0238952	N	N		1291	-0.000412725	N	N		1291	-0.01985	N	N		1291	-0.00429	N	N		-62.7658	-361.82	-208.988		-44.4	-85.296
3876	0.00206	N	N		3876	-0.01187	N	N		3876	-0.0227098	N	N		1292	-0.00241	N	N		1292	-0.01998	N	N		1292	-0.00753	N	N		-62.6408	-359.82	-221.62		-38.146	-84.546
3879	-0.000997117	N	N		3879	-0.01373	N	N		3879	-0.0264532	N	N		1293	-0.00509	N	N		1293	-0.02192	N	N		1293	-0.00928	N	N		-62.6721	-360.946	-209.114		-37.02	-82.17
3882	-0.00299	N	N		3882	-0.00437	N	N		3882	-0.0202142	N	N		1294	-0.000726139	N	N		1294	-0.01749	N	N		1294	-0.00654	N	N		-62.7658	-358.82	-212.99		-29.516	-79.292
3885	-0.00318	N	N		3885	-0.0212	N	N		3885	-0.0221483	N	N		1295	-0.00279	N	N		1295	-0.01924	N	N		1295	0.000514366	N	N		-62.6721	-353.442	-202.234		-26.014	-74.916
3888	0.000562576	N	N		3888	-0.01246	N	N		3888	-0.0229594	N	N		1296	-0.00053995	N	N		1296	-0.01868	N	N		1296	-0.00554	N	N		-62.7033	-361.32	-196.606		-49.152	-88.172
3891	0.000375379	N	N		3891	-0.0137	N	N		3891	-0.0257045	N	N		1297	-0.0026	N	N		1297	-0.02074	N	N		1297	0.0027	N	N		-62.6408	-354.066	-192.604		-37.646	-75.792
3894	0.00125	N	N		3894	-0.00683	N	N		3894	-0.030259	N	N		1298	0.00076928	N	N		1298	-0.03372	N	N		1298	-0.00541	N	N		-62.7033	-356.944	-196.356		-37.27	-81.168
3897	-0.00137	N	N		3897	-0.01805	N	N		3897	-0.0239576	N	N		1299	-0.00066619	N	N		1299	-0.01195	N	N		1299	-0.00604	N	N		-62.6096	-361.696	-197.606		-36.27	-83.044
3900	0.00187	N	N		3900	-0.0065	N	N		3900	-0.0223355	N	N		1300	-0.00198	N	N		1300	-0.00297	N	N		1300	-0.00192	N	N		-62.6408	-363.822	-203.61		-41.522	-83.92
3903	0.00306	N	N		3903	-0.01086	N	N		3903	-0.0232089	N	N		1301	-0.00316	N	N		1301	0.000147246	N	N		1301	-0.01178	N	N		-62.6721	-353.692	-207.862		-34.018	-80.794
3906	0.00156	N	N		3906	-0.00555	N	N		3906	-0.021462	N	N		1302	0.00164	N	N		1302	0.01256	N	N		1302	-0.01471	N	N		-62.6721	-364.322	-213.366		-29.516	-84.046
3909	0.00187	N	N		3909	-0.01272	N	N		3909	-0.0255798	N	N		1303	0.00301	N	N		1303	-0.0026	N	N		1303	-0.01334	N	N		-62.6408	-368.324	-205.736		-29.016	-79.794
3912	0.000811944	N	N		3912	-0.00117	N	N		3912	-0.0238952	N	N		1304	-0.00204	N	N		1304	-0.00354	N	N		1304	0.000449501	N	N		-62.6721	-355.192	-208.488		-26.014	-69.412
3915	0.000811919	N	N		3915	-0.00646	N	N		3915	-0.0252054	N	N		1305	0.00114	N	N		1305	-0.00629	N	N		1305	-0.00379	N	N		-62.7033	-363.196	-204.61		-30.642	-79.544
3918	0.000499942	N	N		3918	-0.00364	N	N		3918	-0.0243944	N	N		1306	0.00251	N	N		1306	-0.00898	N	N		1306	-0.00679	N	N		-62.6408	-351.44	-198.108		-31.768	-85.922
3921	-0.00368	N	N		3921	-0.00457	N	N		3921	-0.0268275	N	N		1307	-0.000670098	N	N		1307	-0.00436	N	N		1307	0.000635831	N	N		-62.5784	-339.308	-203.234		-34.518	-77.666
3924	0.000250331	N	N		3924	-0.00332	N	N		3924	-0.0257045	N	N		1308	0.00376	N	N		1308	-0.02321	N	N		1308	0.00138	N	N		-62.6096	-352.816	-193.854		-24.888	-76.792
3927	0.000499869	N	N		3927	-0.00112	N	N		3927	-0.0250806	N	N		1309	0.00313	N	N		1309	-0.02633	N	N		1309	-0.0013	N	N		-62.6408	-347.814	-202.734		-27.014	-76.292
3930	-0.000560795	N	N		3930	-0.00174	N	N		3930	-0.0247063	N	N		1310	0.0012	N	N		1310	-0.02066	N	N		1310	-0.000363257	N	N		-62.5784	-353.316	-210.364		-44.148	-74.79
3933	-0.00137	N	N		3933	0.00357	N	N		3933	-0.0278258	N	N		1311	-0.00217	N	N		1311	-0.01454	N	N		1311	-0.00174	N	N		-62.6096	-359.07	-205.11		-37.396	-88.298
3936	-0.00143	N	N		3936	0.0014	N	N		3936	-0.0223979	N	N		1312	-0.000610149	N	N		1312	-0.02166	N	N		1312	0.000946389	N	N		-62.5784	-352.816	-203.86		-40.898	-86.422
3939	0.00144	N	N		3939	0.000469457	N	N		3939	-0.0250806	N	N		1313	0.000824345	N	N		1313	-0.01418	N	N		1313	-0.00186	N	N		-62.6721	-362.696	-213.366		-40.396	-86.422
3942	-0.00249	N	N		3942	-0.00545	N	N		3942	-0.019528	N	N		1314	0.00351	N	N		1314	-0.0216	N	N		1314	-0.000239581	N	N		-62.6096	-358.318	-216.742		-34.268	-91.3
3945	-0.00293	N	N		3945	-0.00544	N	N		3945	-0.0229594	N	N		1315	-0.00142	N	N		1315	-0.02535	N	N		1315	0.00107	N	N		-62.6408	-354.692	-212.24		-40.022	-86.172
3948	0.000250137	N	N		3948	0.000806296	N	N		3948	-0.0230218	N	N		1316	-0.000736885	N	N		1316	-0.01899	N	N		1316	0.00182	N	N		-62.5784	-339.934	-195.73		-36.144	-81.168
3951	0.00181	N	N		3951	-0.00293	N	N		3951	-0.0237081	N	N		1317	-0.000425425	N	N		1317	-0.01537	N	N		1317	0.00244	N	N		-62.6096	-359.32	-200.234		-36.644	-87.298
3954	0.00505	N	N		3954	-0.00261	N	N		3954	-0.0261413	N	N		1318	0.00151	N	N		1318	-0.02729	N	N		1318	-0.00124	N	N		-62.5471	-350.314	-204.11		-38.646	-80.418
3957	0.000998751	N	N		3957	0.00208	N	N		3957	-0.0261413	N	N		1319	0.00307	N	N		1319	-0.02817	N	N		1319	-0.00211	N	N		-62.5784	-345.562	-201.358		-42.398	-88.924
3960	-0.000249085	N	N		3960	-0.00415	N	N		3960	-0.0216492	N	N		1320	0.00107	N	N		1320	-0.0321	N	N		1320	-0.00193	N	N		-62.5784	-327.802	-201.358		-41.272	-87.298
3963	-0.000186718	N	N		3963	-0.00446	N	N		3963	-0.0239576	N	N		1321	0.000134142	N	N		1321	-0.03273	N	N		1321	-0.00636	N	N		-62.5784	-332.304	-198.858		-32.518	-86.296
3966	0.000561945	N	N		3966	-0.00289	N	N		3966	-0.0252054	N	N		1322	0.0025	N	N		1322	-0.02899	N	N		1322	-0.01016	N	N		-62.6408	-335.806	-181.848		-37.27	-90.548
3969	0.002	N	N		3969	-0.00288	N	N		3969	-0.0240824	N	N		1323	0.00194	N	N		1323	-0.0245	N	N		1323	-0.01004	N	N		-62.5784	-355.818	-206.986		-31.142	-94.302
3972	0.000437115	N	N		3972	0.00524	N	N		3972	-0.0260165	N	N		1324	0.000257452	N	N		1324	-0.02394	N	N		1324	-0.00555	N	N		-62.5471	-357.568	-201.734		-35.27	-87.422
3975	0.00206	N	N		3975	0.00494	N	N		3975	-0.0252678	N	N		1325	0.00338	N	N		1325	-0.02426	N	N		1325	-0.00954	N	N		-62.5784	-347.814	-187.852		-35.77	-89.174
3978	-0.01834	N	N		3978	0.00463	N	N		3978	-0.0242072	N	N		1326	0.00462	N	N		1326	-0.02257	N	N		1326	-0.00848	N	N		-62.5471	-342.81	-207.238		-39.896	-100.93
3981	0.16228	N	N		3981	0.000585787	N	N		3981	-0.0240824	N	N		1327	-0.000243136	N	N		1327	-0.00342	N	N		1327	-0.00723	N	N		-62.5159	-341.934	-207.612		-38.27	-92.3
3984	-0.00518	N	N		3984	0.00559	N	N		3984	-0.0200895	N	N		1328	5.94064e-06	N	N		1328	-0.02033	N	N		1328	-0.00349	N	N		-62.5471	-337.182	-192.73		-28.266	-92.676
3987	-0.00106	N	N		3987	0.00466	N	N		3987	-0.0288864	N	N		1329	-0.00224	N	N		1329	-0.03862	N	N		1329	0.00319	N	N		-62.5471	-350.314	-205.11		-30.392	-84.546
3990	-0.000998014	N	N		3990	0.00966	N	N		3990	-0.025143	N	N		1330	0.000316912	N	N		1330	-0.02627	N	N		1330	-0.00343	N	N		-62.5159	-344.436	-197.356		-37.146	-86.546
3993	2.11021e-07	N	N		3993	0.00436	N	N		3993	-0.020651	N	N		1331	-0.00106	N	N		1331	-0.01991	N	N		1331	5.28434e-06	N	N		-62.4846	-351.69	-193.23		-42.398	-88.048
3996	0.00168	N	N		3996	0.0025	N	N		3996	-0.0264532	N	N		1332	-0.000682308	N	N		1332	-0.02278	N	N		1332	0.0035	N	N		-62.4846	-356.068	-193.604		-36.52	-87.672
3999	0.00193	N	N		3999	-0.00779	N	N		3999	-0.0250182	N	N		1333	-0.0028	N	N		1333	-0.02883	N	N		1333	-0.00124	N	N		-62.5159	-352.816	-201.86		-38.146	-89.798
4002	-0.002	N	N		4002	-0.00341	N	N		4002	-0.0232089	N	N		1334	-0.00393	N	N		1334	-0.01611	N	N		1334	0.000815525	N	N		-62.3909	-350.94	-194.356		-29.39	-91.424
4005	-0.00275	N	N		4005	-0.00621	N	N		4005	-0.0236457	N	N		1335	-0.00137	N	N		1335	-0.02179	N	N		1335	0.00412	N	N		-62.4221	-354.442	-190.854		-31.016	-86.796
4008	0.000748777	N	N		4008	-0.00527	N	N		4008	-0.021462	N	N		1336	-0.00199	N	N		1336	-0.02304	N	N		1336	0.00443	N	N		-62.4221	-349.814	-194.606		-31.892	-86.922
4011	-0.000311888	N	N		4011	-0.00526	N	N		4011	-0.0256421	N	N		1337	-0.00368	N	N		1337	-0.02554	N	N		1337	0.00718	N	N		-62.4534	-346.438	-194.606		-25.638	-77.792
4014	0.000623947	N	N		4014	0.000989099	N	N		4014	-0.0232089	N	N		1338	0.000936916	N	N		1338	-0.00121	N	N		1338	0.00468	N	N		-62.4221	-342.06	-185.35		-32.642	-81.418
4017	0.00412	N	N		4017	-0.00275	N	N		4017	-0.0213996	N	N		1339	0.00231	N	N		1339	0.00116	N	N		1339	0.00375	N	N		-62.5159	-341.81	-186.726		-31.392	-84.046
4020	0.00549	N	N		4020	-0.00461	N	N		4020	-0.0242696	N	N		1340	0.0015	N	N		1340	-0.00777	N	N		1340	0.00119	N	N		-62.4534	-354.066	-196.732		-36.02	-82.044
4023	-0.000249594	N	N		4023	7.81743e-05	N	N		4023	-0.020651	N	N		1341	0.00561	N	N		1341	-0.01001	N	N		1341	-0.00405	N	N		-62.3909	-358.194	-202.11		-25.388	-75.166
4026	-0.00381	N	N		4026	-0.00397	N	N		4026	-0.0216492	N	N		1342	0.00162	N	N		1342	-0.01014	N	N		1342	0.00219	N	N		-62.4221	-346.562	-184.85		-33.894	-78.418
4029	0.00181	N	N		4029	-0.00802	N	N		4029	-0.0257669	N	N		1343	0.0048	N	N		1343	-0.01096	N	N		1343	-0.00511	N	N		-62.4221	-356.692	-190.854		-32.768	-88.548
4032	-0.0015	N	N		4032	0.0026	N	N		4032	-0.0245815	N	N		1344	0.00511	N	N		1344	-0.01608	N	N		1344	-0.00543	N	N		-62.4534	-362.696	-196.856		-44.398	-90.174
4035	0.00106	N	N		4035	0.00261	N	N		4035	-0.0229594	N	N		1345	0.00855	N	N		1345	-0.02943	N	N		1345	-0.000684874	N	N		-62.3909	-370.076	-199.232		-29.892	-84.796
4038	0.00037419	N	N		4038	0.00449	N	N		4038	-0.0223355	N	N		1346	0.0078	N	N		1346	-0.01783	N	N		1346	-0.00137	N	N		-62.4534	-359.07	-194.106		-32.018	-83.17
4041	-0.00318	N	N		4041	0.00012803	N	N		4041	-0.0233961	N	N		1347	0.00449	N	N		1347	-0.02089	N	N		1347	-0.00118	N	N		-62.3597	-374.202	-198.358		-30.892	-86.172
4044	-0.00337	N	N		4044	-0.01234	N	N		4044	-0.0194032	N	N		1348	0.00561	N	N		1348	-0.02039	N	N		1348	-0.00256	N	N		-62.4534	-365.322	-188.602		-21.762	-76.792
4047	-0.000561741	N	N		4047	-0.00672	N	N		4047	-0.0257045	N	N		1349	0.00237	N	N		1349	-0.03231	N	N		1349	-0.00262	N	N		-62.4534	-370.45	-185.35		-20.136	-76.292
4050	6.21403e-05	N	N		4050	-0.00671	N	N		4050	-0.0221483	N	N		1350	-0.0006911	N	N		1350	-0.02271	N	N		1350	-0.00381	N	N		-62.4534	-367.824	-187.226		-29.642	-81.044
4053	-0.00256	N	N		4053	0.00422	N	N		4053	-0.0253926	N	N		1351	0.000992958	N	N		1351	-0.02389	N	N		1351	0.000498885	N	N		-62.2972	-377.954	-181.974		-26.764	-83.42
4056	-0.000873767	N	N		4056	0.00516	N	N		4056	-0.0257669	N	N		1352	0.00261	N	N		1352	-0.04218	N	N		1352	-0.00449	N	N		-62.2972	-354.566	-184.35		-29.516	-80.668
4059	0.000748364	N	N		4059	0.00798	N	N		4059	-0.0265156	N	N		1353	-0.00269	N	N		1353	-0.0292	N	N		1353	0.00287	N	N		-62.2972	-370.2	-191.478		-32.892	-81.794
4062	6.20432e-05	N	N		4062	0.0111	N	N		4062	-0.0202142	N	N		1354	0.00205	N	N		1354	-0.03501	N	N		1354	0.002	N	N		-62.3909	-363.072	-193.104		-35.144	-88.048
4065	-0.00112	N	N		4065	0.00113	N	N		4065	-0.0213373	N	N		1355	-0.000693542	N	N		1355	-0.02765	N	N		1355	0.0038	N	N		-62.3284	-362.196	-200.358		-21.262	-79.168
4068	0.00056112	N	N		4068	-0.00229	N	N		4068	-0.0208381	N	N		1356	0.00249	N	N		1356	-0.03321	N	N		1356	0.0116	N	N		-62.3909	-366.824	-196.732		-26.39	-63.16
4071	-0.00287	N	N		4071	0.000835063	N	N		4071	-0.0255798	N	N		1357	0.00249	N	N		1357	-0.02791	N	N		1357	0.000310067	N	N		-62.3597	-379.58	-206.612		-30.392	-88.172
4074	-0.000437178	N	N		4074	0.00178	N	N		4074	-0.0263284	N	N		1358	0.00542	N	N		1358	-0.03203	N	N		1358	0.00299	N	N		-62.3284	-380.956	-222.496		-34.018	-77.918
4077	-0.00187	N	N		4077	0.00022774	N	N		4077	-0.0232089	N	N		1359	0.00305	N	N		1359	-0.01805	N	N		1359	0.00206	N	N		-62.3284	-372.326	-221.37		-26.64	-82.67
4080	-0.000873961	N	N		4080	0.00523	N	N		4080	-0.0193408	N	N		1360	0.000614215	N	N		1360	-0.02486	N	N		1360	-0.00106	N	N		-62.2347	-373.452	-213.99		-20.26	-88.422
4083	0.000124264	N	N		4083	0.00524	N	N		4083	-0.0263284	N	N		1361	0.00267	N	N		1361	-0.0306	N	N		1361	-0.01167	N	N		-62.2034	-362.196	-207.738		-34.768	-90.674
4086	-0.00275	N	N		4086	-0.000683185	N	N		4086	-0.018093	N	N		1362	0.00535	N	N		1362	-0.02399	N	N		1362	-0.00861	N	N		-62.3284	-373.828	-214.24		-17.26	-79.168
4089	0.000997684	N	N		4089	0.00494	N	N		4089	-0.0204638	N	N		1363	0.00417	N	N		1363	-0.00908	N	N		1363	-0.0083	N	N		-62.2659	-378.704	-210.238		-29.016	-89.048
4092	-0.00156	N	N		4092	-0.0016	N	N		4092	-0.0273267	N	N		1364	0.000612261	N	N		1364	-0.00191	N	N		1364	-0.00687	N	N		-62.2659	-374.202	-202.36		-36.144	-91.424
4095	0.000186558	N	N		4095	-0.00222	N	N		4095	-0.0260789	N	N		1365	0.00217	N	N		1365	-0.000726312	N	N		1365	-0.00656	N	N		-62.2659	-369.2	-197.106		-32.268	-90.298
4098	-0.00106	N	N		4098	0.00403	N	N		4098	-0.0222107	N	N		1366	0.00435	N	N		1366	-0.00447	N	N		1366	-0.00549	N	N		-62.2972	-384.332	-222.246		-36.894	-91.674
4101	-0.000375006	N	N		4101	0.00154	N	N		4101	-0.0252054	N	N		1367	0.00279	N	N		1367	-0.00267	N	N		1367	-0.00437	N	N		-62.2347	-365.822	-202.984		-29.516	-97.302
4104	-0.00156	N	N		4104	0.00561	N	N		4104	-0.0227098	N	N		1368	0.00317	N	N		1368	-0.01802	N	N		1368	-0.00468	N	N		-62.2347	-368.95	-194.856		-35.018	-91.55
4107	-0.00218	N	N		4107	-0.000313049	N	N		4107	-0.0237705	N	N		1369	-0.000887554	N	N		1369	-0.01746	N	N		1369	-0.0083	N	N		-62.2972	-376.454	-220.87		-28.516	-85.296
4110	-0.00144	N	N		4110	-0.00155	N	N		4110	-0.0194032	N	N		1370	0.00335	N	N		1370	-0.01609	N	N		1370	-0.00762	N	N		-62.2034	-383.082	-201.86		-22.012	-81.42
4113	-0.00318	N	N		4113	-0.00217	N	N		4113	-0.0250182	N	N		1371	0.00223	N	N		1371	-0.02171	N	N		1371	0.0013	N	N		-62.2659	-378.83	-207.862		-29.14	-93.55
4116	0.00125	N	N		4116	-0.00341	N	N		4116	-0.0239576	N	N		1372	-1.55505e-05	N	N		1372	-0.02109	N	N		1372	0.00661	N	N		-62.1722	-365.198	-204.736		-29.642	-90.548
4119	0.000935051	N	N		4119	-0.00371	N	N		4119	-0.0213373	N	N		1373	-0.0012	N	N		1373	-0.01891	N	N		1373	0.0043	N	N		-62.2972	-365.822	-216.492		-36.144	-86.546
4122	-0.000188004	N	N		4122	-0.01181	N	N		4122	-0.0236457	N	N		1374	-0.00145	N	N		1374	-0.02895	N	N		1374	0.00455	N	N		-62.2347	-367.324	-191.604		-30.516	-95.802
4125	-0.00406	N	N		4125	-0.00557	N	N		4125	-0.0213996	N	N		1375	-0.00126	N	N		1375	-0.02053	N	N		1375	0.00511	N	N		-62.1409	-365.322	-213.74		-30.642	-93.176
4128	-0.000125662	N	N		4128	-0.00587	N	N		4128	-0.0265156	N	N		1376	0.0066	N	N		1376	-0.01966	N	N		1376	0.00355	N	N		-62.2034	-366.574	-201.358		-22.888	-73.664
4131	-0.00106	N	N		4131	-0.00617	N	N		4131	-0.0262037	N	N		1377	0.00547	N	N		1377	-0.02435	N	N		1377	0.00224	N	N		-62.2347	-369.574	-204.86		-35.27	-89.174
4134	0.00337	N	N		4134	-0.000550237	N	N		4134	-0.0236457	N	N		1378	-0.000704776	N	N		1378	-0.01642	N	N		1378	0.000117074	N	N		-62.1409	-381.956	-221.244		-32.018	-85.796
4137	0.000123827	N	N		4137	-0.00616	N	N		4137	-0.0250182	N	N		1379	0.00578	N	N		1379	-0.02161	N	N		1379	0.00155	N	N		-62.1722	-360.696	-213.616		-36.894	-86.796
4140	0.00118	N	N		4140	0.000402234	N	N		4140	-0.0247687	N	N		1380	0.000230099	N	N		1380	-0.01356	N	N		1380	-0.00444	N	N		-62.1097	-362.946	-212.114		-22.262	-82.67
4143	0.000872466	N	N		4143	-0.00552	N	N		4143	-0.0246439	N	N		1381	0.00603	N	N		1381	-0.0223	N	N		1381	-0.01586	N	N		-62.1097	-356.818	-210.99		-22.762	-83.796
4146	-0.00037537	N	N		4146	0.00291	N	N		4146	-0.0248935	N	N		1382	0.00279	N	N		1382	-0.02386	N	N		1382	-0.00937	N	N		-62.1722	-362.572	-218.744		-28.14	-80.168
4149	0.002	N	N		4149	-0.00519	N	N		4149	-0.0282001	N	N		1383	0.0031	N	N		1383	-0.02343	N	N		1383	-0.0103	N	N		-62.1409	-353.816	-217.742		-26.514	-83.42
4152	-0.0005002	N	N		4152	-0.00955	N	N		4152	-0.0269523	N	N		1384	0.00335	N	N		1384	-0.02724	N	N		1384	-0.01299	N	N		-62.1097	-349.44	-215.366		-31.768	-83.044
4155	0.00175	N	N		4155	-0.00143	N	N		4155	-0.0242696	N	N		1385	0.000976351	N	N		1385	-0.02318	N	N		1385	-0.01062	N	N		-62.1722	-346.188	-209.614		-29.766	-78.292
4158	0.00181	Y	N		4158	-0.00142	N	N		4158	-0.0250182	N	N		1386	-0.000459127	N	N		1386	-0.03192	N	N		1386	-0.01255	N	N		-62.2034	-348.564	-212.616		-28.016	-88.298
4161	-0.00162	Y	N		4161	-0.00703	N	N		4161	-0.0244567	N	N		1387	0.00122	N	N		1387	-0.02787	N	N		1387	-0.01006	N	N		-62.1409	-341.06	-194.48		-27.514	-89.048
4164	-0.00081225	Y	N		4164	-0.00951	N	N		4164	-0.0215868	N	N		1388	0.00191	N	N		1388	-0.025	N	N		1388	-0.00438	N	N		-62.0472	-349.314	-210.364		-29.766	-82.17
4167	-6.35868e-05	Y	N		4167	-0.00607	N	N		4167	-0.0232089	N	N		1389	0.00122	N	N		1389	-0.027	N	N		1389	-0.01055	N	N		-62.016	-359.57	-215.366		-29.14	-89.548
4170	-0.00406	Y	N		4170	-0.00295	N	N		4170	-0.026578	N	N		1390	0.00322	N	N		1390	-0.02601	N	N		1390	-0.01062	N	N		-62.1409	-368.574	-204.236		-32.892	-95.302
4173	0.00049788	Y	N		4173	-0.00855	N	N		4173	-0.0241448	N	N		1391	-0.000399178	N	N		1391	-0.03761	N	N		1391	-0.00138	N	N		-62.0472	-353.942	-207.362		-26.014	-87.548
4176	0.00093459	Y	N		4176	0.00175	N	N		4176	-0.02402	N	N		1392	0.00378	N	N		1392	-0.04292	N	N		1392	-0.00369	N	N		-62.0472	-353.942	-214.492		-27.39	-88.298
4179	0.00368	Y	N		4179	-0.00448	N	N		4179	-0.0257669	N	N		1393	-0.00327	N	N		1393	-0.02414	N	N		1393	0.00149	N	N		-62.1097	-345.686	-211.74		-25.264	-90.174
4182	-0.00194	Y	N		4182	0.00208	N	N		4182	-0.0233337	N	N		1394	0.00122	N	N		1394	-0.02751	N	N		1394	-0.00413	N	N		-62.0472	-339.058	-203.486		-24.764	-82.044
4185	-0.000625248	Y	N		4185	-0.00103	N	N		4185	-0.0258293	N	N		1395	-0.00595	N	N		1395	-0.03201	N	N		1395	-0.00557	N	N		-62.016	-335.932	-197.858		-27.89	-86.546
4188	0.00068493	Y	N		4188	-0.00165	N	N		4188	-0.0268275	N	N		1396	0.000783805	N	N		1396	-0.02677	N	N		1396	-0.00569	N	N		-62.1097	-333.43	-196.982		-33.768	-87.298
4191	0.00249	Y	N		4191	-0.00476	N	N		4191	-0.026266	N	N		1397	-0.00090123	N	N		1397	-0.01623	N	N		1397	-0.00394	N	N		-61.9535	-336.808	-201.734		-33.768	-79.292
4194	0.000248148	Y	N		4194	0.00367	N	N		4194	-0.0249559	N	N		1398	0.000283698	N	N		1398	-0.00918	N	N		1398	-0.006	N	N		-62.0785	-342.56	-206.736		-21.636	-75.29
4197	0.00218	Y	N		4197	0.00306	N	N		4197	-0.0267652	N	N		1399	0.00253	N	N		1399	-0.01667	N	N		1399	-0.00663	N	N		-62.0785	-331.68	-202.734		-39.022	-89.798
4200	0.000622443	Y	N		4200	0.0015	N	N		4200	-0.0180306	N	N		1400	-9.16179e-05	N	N		1400	-0.02872	N	N		1400	-0.00538	N	N		-62.0785	-340.058	-207.862		-32.268	-82.92
4203	0.000497637	Y	N		4203	-0.00441	N	N		4203	-0.0185297	N	N		1401	0.000843754	N	N		1401	-0.02298	N	N		1401	-0.01636	N	N		-62.0472	-329.054	-217.118		-27.264	-81.67
4206	-0.00593	Y	N		4206	-0.00628	N	N		4206	-0.022897	N	N		1402	-0.0024	N	N		1402	-0.01949	N	N		1402	-0.01374	N	N		-62.0785	-332.806	-213.116		-25.138	-81.67
4209	-0.000625442	Y	N		4209	-0.00814	N	N		4209	-0.0225851	N	N		1403	0.00271	N	N		1403	-0.02442	N	N		1403	-0.01936	N	N		-62.016	-336.056	-212.364		-26.014	-86.922
4212	0.000622345	Y	N		4212	-0.00221	N	N		4212	-0.0222107	N	N		1404	0.00040555	N	N		1404	-0.01756	N	N		1404	-0.00488	N	N		-62.016	-315.17	-210.238		-23.012	-78.042
4215	-0.00119	Y	N		4215	0.00123	N	N		4215	-0.020651	N	N		1405	-0.00259	N	N		1405	-0.02324	N	N		1405	-0.007	N	N		-62.0785	-321.674	-209.364		-22.012	-80.294
4218	0.00293	Y	N		4218	-0.00125	N	N		4218	-0.0275762	N	N		1406	0.00396	N	N		1406	-0.03329	N	N		1406	-0.01006	N	N		-62.016	-310.544	-206.236		-28.39	-88.172
4221	0.000123148	Y	N		4221	0.00437	N	N		4221	-0.0263284	N	N		1407	0.00271	N	N		1407	-0.02412	N	N		1407	-0.01112	N	N		-62.016	-293.158	-194.106		-27.14	-91.05
4224	-0.00793	Y	N		4224	-0.00248	N	N		4224	-0.0217116	N	N		1408	-3.31342e-05	N	N		1408	-0.02051	N	N		1408	-0.01012	N	N		-62.0785	-303.54	-187.352		-17.384	-76.666
4227	0.00287	Y	N		4227	-0.00684	N	N		4227	-0.0184049	N	N		1409	0.00153	N	N		1409	-0.02931	N	N		1409	-0.01112	N	N		-62.016	-309.668	-200.608		-14.132	-77.292
4230	-0.00175	Y	N		4230	-0.00621	N	N		4230	-0.0265156	N	N		1410	0.00096414	N	N		1410	-0.04316	N	N		1410	-0.00139	N	N		-61.9535	-303.79	-199.734		-43.274	-81.294
4233	-0.000313683	Y	N		4233	0.00846	N	N		4233	-0.0290736	N	N		1411	-0.00384	N	N		1411	-0.02744	N	N		1411	0.00117	N	N		-62.016	-316.172	-202.234		-27.264	-79.168
4236	0.00106	Y	N		4236	-0.00245	N	N		4236	-0.0263908	N	N		1412	-0.00015987	N	N		1412	-0.02457	N	N		1412	-0.00214	N	N		-62.0785	-314.294	-202.234		-17.884	-75.54
4239	0.00362	Y	N		4239	0.00723	N	N		4239	-0.0226474	N	N		1413	-0.00384	N	N		1413	-0.02364	N	N		1413	0.00373	N	N		-61.9535	-318.422	-205.362		-32.392	-81.168
4242	-0.000188975	Y	N		4242	-0.00493	N	N		4242	-0.0220235	N	N		1414	-0.00347	N	N		1414	-0.02501	N	N		1414	0.00267	N	N		-61.9535	-325.552	-213.24		-18.384	-82.294
4245	-0.00318	Y	N		4245	-0.00711	N	N		4245	-0.0219612	N	N		1415	-0.00178	N	N		1415	-0.02296	N	N		1415	0.00416	N	N		-61.9223	-329.304	-202.484		-28.39	-88.798
4248	-0.00162	Y	N		4248	-0.00554	N	N		4248	-0.0270147	N	N		1416	-0.00197	N	N		1416	-0.03669	N	N		1416	0.0021	N	N		-61.9535	-320.548	-193.354		-23.262	-78.542
4251	-0.00194	Y	N		4251	-0.0074	N	N		4251	-0.0188417	N	N		1417	0.00165	N	N		1417	-0.02902	N	N		1417	-0.00339	N	N		-61.9535	-332.18	-195.856		-18.01	-72.038
4254	0.000310053	Y	N		4254	-0.00521	N	N		4254	-0.0243944	N	N		1418	0.00109	N	N		1418	-0.02996	N	N		1418	-0.0017	N	N		-61.891	-329.054	-202.86		-23.012	-72.04
4257	0.00318	Y	N		4257	-0.0077	N	N		4257	-0.0228346	N	N		1419	0.000834962	N	N		1419	-0.02809	N	N		1419	0.00041771	N	N		-61.8598	-319.798	-186.6		-23.012	-80.044
4260	0.00187	Y	N		4260	-0.00956	N	N		4260	-0.0245191	N	N		1420	0.0047	N	N		1420	-0.03133	N	N		1420	-0.000456043	N	N		-61.9847	-309.668	-194.356		-24.638	-83.67
4263	-0.002	Y	N		4263	-0.01174	N	N		4263	-0.0295727	N	N		1421	-3.94839e-05	N	N		1421	-0.03065	N	N		1421	-0.00657	N	N		-61.9535	-322.05	-193.104		-22.888	-71.788
4266	0.000185175	Y	N		4266	-0.0058	N	N		4266	-0.020651	N	N		1422	-0.00266	N	N		1422	-0.04376	N	N		1422	-0.00682	N	N		-61.9223	-325.802	-187.476		-15.884	-80.794
4269	0.000684275	Y	N		4269	-0.01359	N	N		4269	-0.0234585	N	N		1423	0.000458661	N	N		1423	-0.04226	N	N		1423	-0.01119	N	N		-61.8598	-333.806	-204.61		-20.136	-77.042
4272	-0.000563561	Y	N		4272	0.000143958	N	N		4272	-0.0219612	N	N		1424	0.00146	N	N		1424	-0.04152	N	N		1424	-0.00969	N	N		-61.8285	-347.688	-214.616		-25.014	-75.666
4275	-0.00169	Y	N		4275	0.0014	N	N		4275	-0.028824	N	N		1425	0.000457684	N	N		1425	-0.04601	N	N		1425	-0.01081	N	N		-61.891	-326.552	-187.226		-19.01	-76.292
4278	0.000871375	Y	N		4278	0.01139	N	N		4278	-0.0237705	N	N		1426	0.00445	N	N		1426	-0.03622	N	N		1426	-0.00838	N	N		-61.891	-331.054	-210.238		-37.896	-95.176
4281	-0.003	Y	N		4281	0.00204	N	N		4281	-0.0272019	N	N		1427	0.0027	N	N		1427	-0.03048	N	N		1427	-0.00589	N	N		-61.8598	-320.174	-207.112		-15.384	-79.418
4284	-0.00805	Y	N		4284	-0.00201	N	N		4284	-0.0235209	N	N		1428	-0.000230076	N	N		1428	-0.03884	N	N		1428	-0.0067	N	N		-61.7973	-323.424	-195.73		-17.634	-71.414
4287	-0.00119	Y	N		4287	0.00299	N	N		4287	-0.0239576	N	N		1429	-0.000417738	N	N		1429	-0.04471	N	N		1429	-0.00214	N	N		-61.891	-318.922	-194.73		-26.014	-76.916
4290	-0.00368	Y	N		4290	0.00113	N	N		4290	-0.0227722	N	N		1430	-0.00366	N	N		1430	-0.05083	N	N		1430	-0.00664	N	N		-61.9223	-323.8	-188.226		-21.262	-72.038
4293	-0.000376559	Y	N		4293	0.00707	N	N		4293	-0.0250182	N	N		1431	-0.00298	N	N		1431	-0.04297	N	N		1431	-0.00102	N	N		-61.891	-328.302	-192.23		-26.14	-74.166
4296	-0.00231	Y	N		4296	-0.00603	N	N		4296	-0.0194656	N	N		1432	0.000516656	N	N		1432	-0.02706	N	N		1432	-0.00408	N	N		-61.8598	-325.676	-197.606		-26.764	-82.17
4299	-0.00212	Y	N		4299	0.000218741	N	N		4299	-0.0252678	N	N		1433	-0.00242	N	N		1433	-0.04996	N	N		1433	0.00285	N	N		-61.891	-324.3	-193.73		-20.886	-76.542
4302	-0.01098	Y	N		4302	-8.49205e-05	N	N		4302	-0.0231466	N	N		1434	-0.00597	N	N		1434	-0.05502	N	N		1434	-0.000647101	N	N		-61.7973	-319.298	-198.358		-16.634	-77.792
4305	-0.00674	Y	N		4305	-0.00351	N	N		4305	-0.0238328	N	N		1435	-0.00179	N	N		1435	-0.06114	N	N		1435	-0.00165	N	N		-61.8598	-330.178	-206.736		-19.26	-87.298
4308	-0.00724	Y	N		4308	-0.006	N	N		4308	-0.0224603	N	N		1436	0.000701876	N	N		1436	-0.06114	N	N		1436	0.00154	N	N		-61.7973	-320.548	-194.23		-22.388	-76.166
4311	-0.000251923	Y	N		4311	0.00867	N	N		4311	-0.0225227	N	N		1437	-0.00186	N	N		1437	-0.04355	N	N		1437	0.00353	N	N		-61.7973	-329.678	-202.11		-19.76	-78.042
4314	-0.00512	Y	N		4314	-0.00286	N	N		4314	-0.0248311	N	N		1438	0.000264161	N	N		1438	-0.03407	N	N		1438	0.00278	N	N		-61.7973	-324.676	-199.232		-15.634	-76.916
4317	-0.00144	Y	N		4317	0.00432	N	N		4317	-0.0209629	N	N		1439	0.00463	N	N		1439	-0.04025	N	N		1439	-2.45721e-05	N	N		-61.7973	-317.922	-189.352		-19.26	-69.288
4320	-0.000376777	Y	N		4320	0.00745	N	N		4320	-0.0227722	N	N		1440	0.000949487	N	N		1440	-0.0458	N	N		1440	0.00241	N	N		-61.7973	-331.68	-208.238		-24.638	-77.666
4323	-0.00637	Y	N		4323	0.00216	N	N		4323	-0.0225851	N	N		1441	-0.000361208	N	N		1441	-0.03414	N	N		1441	-0.01063	N	N		-61.7973	-336.182	-211.364		-21.886	-72.414
4326	-0.00599	Y	N		4326	-1.84467e-05	N	N		4326	-0.021462	N	N		1442	0.00263	N	N		1442	-0.03782	N	N		1442	-0.01044	N	N		-61.7036	-335.556	-202.234		-19.26	-66.912
4329	-0.00668	Y	N		4329	-0.00625	N	N		4329	-0.0236457	N	N		1443	0.000948022	N	N		1443	-0.03377	N	N		1443	-0.01113	N	N		-61.6723	-343.81	-204.86		-32.892	-85.046
4332	-0.00761	Y	N		4332	-0.00562	N	N		4332	-0.0260789	N	N		1444	0.00307	N	N		1444	-0.04694	N	N		1444	-0.00296	N	N		-61.7973	-353.316	-210.614		-30.516	-79.042
4335	-0.00524	Y	N		4335	0.00344	N	N		4335	-0.0245191	N	N		1445	0.00556	N	N		1445	-0.05056	N	N		1445	-0.0082	N	N		-61.7348	-350.064	-208.988		-16.76	-74.666
4338	-0.00749	Y	N		4338	0.00157	N	N		4338	-0.0210253	N	N		1446	0.00419	N	N		1446	-0.04713	N	N		1446	-0.00876	N	N		-61.766	-345.312	-215.492		-22.762	-79.042
4341	-0.0093	Y	N		4341	-0.00715	N	N		4341	-0.0282001	N	N		1447	0.00338	N	N		1447	-0.05132	N	N		1447	-0.01463	N	N		-61.7348	-347.938	-211.114		-23.638	-84.17
4344	-0.00805	Y	N		4344	-0.00215	N	N		4344	-0.0207134	N	N		1448	-0.000177454	N	N		1448	-0.05562	N	N		1448	-0.01488	N	N		-61.7348	-345.436	-213.116		-18.26	-73.164
4347	-0.01086	Y	N		4347	-0.00339	N	N		4347	-0.0196527	N	N		1449	-0.00155	N	N		1449	-0.05051	N	N		1449	-0.01294	N	N		-61.7036	-345.312	-215.242		-16.508	-74.79
4350	-0.01017	Y	N		4350	-0.00276	N	N		4350	-0.0253926	N	N		1450	-0.00423	N	N		1450	-0.0517	N	N		1450	-0.00458	N	N		-61.766	-344.062	-212.24		-20.762	-75.792
4353	-0.01304	Y	N		4353	0.00224	N	N		4353	-0.0227722	N	N		1451	0.00138	N	N		1451	-0.03698	N	N		1451	-0.00321	N	N		-61.7036	-354.442	-211.614		-30.642	-81.42
4356	-0.01466	Y	N		4356	6.46455e-05	N	N		4356	-0.0223355	N	N		1452	0.00331	N	N		1452	-0.05426	N	N		1452	-0.0024	N	N		-61.6723	-332.43	-204.11		-21.386	-72.414
4359	-0.01304	Y	N		4359	-0.0018	N	N		4359	-0.0234585	N	N		1453	-0.00236	N	N		1453	-0.05726	N	N		1453	-0.00521	N	N		-61.7036	-348.688	-213.116		-19.76	-72.914
4362	-0.01398	Y	N		4362	-0.00148	N	N		4362	-0.0223979	N	N		1454	-0.0043	N	N		1454	-0.06381	N	N		1454	-0.00895	N	N		-61.7036	-346.562	-211.49		-30.266	-85.422
4365	-0.01042	Y	N		4365	-0.000534309	N	N		4365	-0.0252054	N	N		1455	-0.00374	N	N		1455	-0.05284	N	N		1455	-0.00027856	N	N		-61.6723	-345.436	-212.49		-22.012	-72.914
4368	-0.00443	Y	N		4368	-0.00083797	N	N		4368	-0.0247063	N	N		1456	-0.00218	N	N		1456	-0.06095	N	N		1456	-0.0014	N	N		-61.7348	-357.068	-217.242		-19.386	-69.912
4371	-0.00549	Y	N		4371	-0.00863	N	N		4371	-0.0255798	N	N		1457	-0.000680972	N	N		1457	-0.034	N	N		1457	-0.00683	N	N		-61.7036	-366.824	-225.622		-23.512	-84.92
4374	-0.00986	Y	N		4374	-0.00456	N	N		4374	-0.0242072	N	N		1458	0.00175	N	N		1458	-0.03712	N	N		1458	-0.00708	N	N		-61.6411	-361.696	-229.124		-34.894	-84.42
4377	-0.00562	Y	N		4377	0.00106	N	N		4377	-0.0270147	N	N		1459	0.00119	N	N		1459	-0.04068	N	N		1459	-0.00496	N	N		-61.6098	-356.068	-226.372		-22.136	-72.664
4380	-0.01005	Y	N		4380	-0.00361	N	N		4380	-0.022897	N	N		1460	0.00106	N	N		1460	-0.02858	N	N		1460	-0.00196	N	N		-61.6411	-349.44	-217.868		-18.51	-90.924
4383	-0.01523	Y	N		4383	-0.00766	N	N		4383	-0.0211501	N	N		1461	-0.00162	N	N		1461	-0.02422	N	N		1461	-0.01295	N	N		-61.5786	-341.56	-222.246		-32.768	-80.794
4386	-0.01791	Y	N		4386	-0.01264	N	N		4386	-0.0200895	N	N		1462	0.00113	N	N		1462	-0.03495	N	N		1462	-0.0107	N	N		-61.6098	-336.558	-210.74		-21.262	-73.79
4389	-0.01236	Y	N		4389	-0.01638	N	N		4389	-0.0248935	N	N		1463	0.0025	N	N		1463	-0.04774	N	N		1463	-0.00852	N	N		-61.6098	-339.434	-209.488		-20.136	-73.29
4392	-0.01217	Y	N		4392	-0.00327	N	N		4392	-0.0196527	N	N		1464	0.00281	N	N		1464	-0.04332	N	N		1464	9.3299e-05	N	N		-61.6098	-336.432	-208.362		-32.768	-81.544
4395	-0.00437	Y	N		4395	-0.00451	N	N		4395	-0.0223355	N	N		1465	-0.00131	N	N		1465	-0.04875	N	N		1465	-0.01301	N	N		-61.6411	-329.178	-207.862		-32.768	-81.794
4398	-0.00712	Y	N		4398	-0.0098	N	N		4398	-0.0222107	N	N		1466	0.00106	N	N		1466	-0.03827	N	N		1466	-0.00671	N	N		-61.6098	-336.932	-213.74		-26.764	-85.922
4401	-0.01548	Y	N		4401	-0.01291	N	N		4401	-0.0243944	N	N		1467	0.00418	N	N		1467	-0.04108	N	N		1467	-0.00927	N	N		-61.6098	-333.056	-218.868		-29.016	-92.426
4404	-0.01622	Y	N		4404	-0.01353	N	N		4404	-0.0182178	N	N		1468	0.00281	N	N		1468	-0.02605	N	N		1468	-0.00777	N	N		-61.5786	-330.804	-201.984		-25.764	-86.546
4407	-0.01042	Y	N		4407	-0.00978	N	N		4407	-0.020339	N	N		1469	-6.29288e-05	N	N		1469	-0.02412	N	N		1469	-0.000407213	N	N		-61.6098	-341.684	-235.252		-29.892	-79.668
4410	-0.01716	Y	N		4410	-0.00665	N	N		4410	-0.0242072	N	N		1470	6.13651e-05	N	N		1470	-0.03666	N	N		1470	-0.00247	N	N		-61.6411	-348.064	-211.114		-19.886	-82.92
4413	-0.01491	Y	N		4413	-0.0082	N	N		4413	-0.0231466	N	N		1471	0.00355	N	N		1471	-0.02125	N	N		1471	0.00215	N	N		-61.6098	-345.186	-217.492		-33.768	-93.926
4416	-0.01498	Y	N		4416	-0.0032	N	N		4416	-0.0238328	N	N		1472	0.000185163	N	N		1472	-0.03872	N	N		1472	-0.0024	N	N		-61.6098	-332.43	-220.87		-25.264	-88.048
4419	-0.0166	Y	N		4419	0.000863021	N	N		4419	-0.0245815	N	N		1473	-0.001	N	N		1473	-0.03561	N	N		1473	-0.00203	N	N		-61.5474	-326.676	-226.498		-33.268	-86.172
4422	-0.01866	Y	N		4422	-0.00162	N	N		4422	-0.0194032	N	N		1474	0.000745707	N	N		1474	-0.03006	N	N		1474	0.00352	N	N		-61.5786	-331.554	-205.736		-30.892	-94.426
4425	-0.02184	Y	N		4425	-0.01316	N	N		4425	-0.0215244	N	N		1475	5.89229e-05	N	N		1475	-0.03162	N	N		1475	0.00146	N	N		-61.5786	-322.05	-211.364		-26.764	-82.17
4428	-0.01997	Y	N		4428	-0.0013	N	N		4428	-0.0231466	N	N		1476	0.0038	N	N		1476	-0.03187	N	N		1476	0.00371	N	N		-61.6098	-322.424	-193.23		-26.514	-77.918
4431	-0.0186	Y	N		4431	-0.00191	N	N		4431	-0.0215868	N	N		1477	0.00187	N	N		1477	-0.01266	N	N		1477	0.00371	N	N		-61.5786	-330.804	-199.608		-28.516	-87.048
4434	-0.01959	Y	N		4434	-0.00377	N	N		4434	-0.0250806	N	N		1478	0.00274	N	N		1478	-0.00536	N	N		1478	0.00315	N	N		-61.5786	-337.058	-216.992		-37.396	-86.172
4437	-0.01897	Y	N		4437	-0.01032	N	N		4437	-0.0239576	N	N		1479	0.00249	N	N		1479	-0.01491	N	N		1479	-0.000909106	N	N		-61.5786	-337.058	-202.86		-31.642	-91.8
4440	-0.02789	Y	N		4440	-0.00438	N	N		4440	-0.0270771	N	N		1480	0.000243647	N	N		1480	-0.01547	N	N		1480	0.00776	N	N		-61.5161	-347.062	-212.74		-23.512	-84.546
4443	-0.02421	Y	N		4443	-0.00562	N	N		4443	-0.0190912	N	N		1481	0.0023	N	N		1481	-0.00475	N	N		1481	-0.00359	N	N		-61.5786	-339.684	-200.734		-28.266	-91.174
4446	-0.02215	Y	N		4446	-0.01092	N	N		4446	-0.0236457	N	N		1482	0.00255	N	N		1482	0.00511	N	N		1482	-0.00309	N	N		-61.4849	-345.812	-200.734		-25.764	-83.546
4449	-0.02165	Y	N		4449	-0.00311	N	N		4449	-0.0282625	N	N		1483	0.0033	N	N		1483	0.00267	N	N		1483	-0.00359	N	N		-61.5161	-348.938	-194.98		-23.888	-85.672
4452	-0.02402	Y	N		4452	-0.00903	N	N		4452	-0.0252054	N	N		1484	0.00317	N	N		1484	-0.01112	N	N		1484	-0.00341	N	N		-61.5161	-356.068	-197.232		-34.894	-85.296
4455	-0.02072	Y	N		4455	-0.00996	N	N		4455	-0.0253302	N	N		1485	0.00161	N	N		1485	-0.02067	N	N		1485	-0.00104	N	N		-61.5161	-346.438	-188.476		-31.016	-86.422
4458	-0.01635	Y	N		4458	-0.00464	N	N		4458	-0.0249559	N	N		1486	0.00255	N	N		1486	-0.01	N	N		1486	-0.00297	N	N		-61.5474	-349.69	-191.854		-39.522	-89.048
4461	-0.01928	Y	N		4461	-0.00557	N	N		4461	-0.0256421	N	N		1487	0.000864139	N	N		1487	-0.03215	N	N		1487	-0.0026	N	N		-61.5474	-346.188	-177.972		-34.644	-86.922
4464	-0.02477	Y	N		4464	-0.01024	N	N		4464	-0.0229594	N	N		1488	0.00654	N	N		1488	-0.01862	N	N		1488	-0.000412465	N	N		-61.5474	-362.07	-195.606		-30.392	-84.17
4467	-0.02159	Y	N		4467	-0.01741	N	N		4467	-0.0280753	N	N		1489	-0.00319	N	N		1489	-0.0248	N	N		1489	0.00108	N	N		-61.4536	-379.456	-203.986		-29.14	-83.42
4470	-0.01473	Y	N		4470	-0.01147	N	N		4470	-0.0237705	N	N		1490	-0.00157	N	N		1490	-0.02773	N	N		1490	0.00395	N	N		-61.4224	-379.706	-189.852		-29.642	-87.422
4473	-0.02053	Y	N		4473	-0.00491	N	N		4473	-0.0200895	N	N		1491	-0.000884752	N	N		1491	-0.0288	N	N		1491	0.00408	N	N		-61.4849	-351.816	-190.728		-34.518	-89.548
4476	-0.01516	Y	N		4476	-0.00959	N	N		4476	-0.0259541	N	N		1492	-0.00238	N	N		1492	-0.04215	N	N		1492	0.00221	N	N		-61.4536	-355.568	-201.484		-35.018	-101.68
4479	-0.02658	Y	N		4479	-0.00927	N	N		4479	-0.0252054	N	N		1493	-0.00238	N	N		1493	-0.02793	N	N		1493	-0.00347	N	N		-61.4224	-360.446	-201.358		-23.012	-91.55
4482	-0.02883	Y	N		4482	-0.00083419	N	N		4482	-0.0235209	N	N		1494	-0.0017	N	N		1494	-0.02681	N	N		1494	0.00033457	N	N		-61.4224	-347.564	-198.232		-23.512	-84.17
4485	-0.02596	Y	N		4485	-0.00894	N	N		4485	-0.0225227	N	N		1495	-0.00482	N	N		1495	-0.01689	N	N		1495	0.000958205	N	N		-61.3911	-339.684	-187.602		-21.512	-86.546
4488	-0.01853	Y	N		4488	-0.01049	N	N		4488	-0.0238328	N	N		1496	-0.00357	N	N		1496	-0.00598	N	N		1496	0.00533	N	N		-61.2662	-346.438	-185.726		-32.142	-88.798
4491	-0.03582	Y	N		4491	-0.01204	N	N		4491	-0.025455	N	N		1497	-0.000263779	N	N		1497	-0.01172	N	N		1497	-0.000851676	N	N		-61.4536	-350.94	-186.976		-26.64	-81.42
4494	-0.03213	Y	N		4494	-0.01203	N	N		4494	-0.0259541	N	N		1498	-0.000763389	N	N		1498	-0.00436	N	N		1498	-0.00173	N	N		-61.4224	-352.44	-199.232		-21.512	-85.546
4497	-0.03363	Y	N		4497	-0.00859	N	N		4497	-0.0268899	N	N		1499	-0.000826268	N	N		1499	-0.00711	N	N		1499	-0.00553	N	N		-61.3911	-337.308	-191.728		-29.14	-90.548
4500	-0.01729	Y	N		4500	-0.01014	N	N		4500	-0.0235833	N	N		1500	-0.00108	N	N		1500	0.00356	N	N		1500	-0.0021	N	N		-61.4224	-346.688	-206.362		-31.016	-96.302
4503	-0.0249	Y	N		4503	-0.00795	N	N		4503	-0.0257669	N	N		1501	0.00217	N	N		1501	-0.01622	N	N		1501	-0.00871	N	N		-61.3287	-331.804	-198.482		-30.642	-94.676
4506	-0.02253	Y	N		4506	-0.00981	N	N		4506	-0.0247687	N	N		1502	-1.6656e-05	N	N		1502	-0.0108	N	N		1502	-0.0011	N	N		-61.2974	-341.184	-200.858		-26.64	-99.554
4509	-0.02739	Y	N		4509	-0.00669	N	N		4509	-0.02402	N	N		1503	0.00235	N	N		1503	-0.02484	N	N		1503	-0.00584	N	N		-61.4224	-331.18	-193.98		-29.766	-96.178
4512	-0.03731	Y	N		4512	-0.00262	N	N		4512	-0.0273267	N	N		1504	0.00472	N	N		1504	-0.00918	N	N		1504	-0.00634	N	N		-61.2974	-333.68	-205.236		-21.136	-78.542
4515	-0.03875	Y	N		4515	-0.00667	N	N		4515	-0.0247063	N	N		1505	0.00142	N	N		1505	-0.03115	N	N		1505	-0.00154	N	N		-61.4224	-334.056	-200.608		-25.888	-88.548
4518	-0.02434	Y	N		4518	-0.000422509	N	N		4518	-0.0273267	N	N		1506	0.0026	N	N		1506	-0.04575	N	N		1506	-0.00597	N	N		-61.3599	-316.17	-194.104		-24.888	-91.55
4521	-0.03201	Y	N		4521	-0.01539	N	N		4521	-0.0255798	N	N		1507	0.0084	N	N		1507	-0.03377	N	N		1507	-0.01302	N	N		-61.3911	-303.414	-194.73		-26.14	-87.172
4524	-0.02621	Y	N		4524	-0.01382	N	N		4524	-0.0220235	N	N		1508	0.00485	N	N		1508	-0.02984	N	N		1508	-0.0009795	N	N		-61.2974	-313.294	-193.854		-16.008	-77.292
4527	-0.02396	Y	N		4527	-0.01288	N	N		4527	-0.0197151	N	N		1509	-0.00121	N	N		1509	-0.0238	N	N		1509	-0.000231082	N	N		-61.2974	-313.17	-209.238		-18.636	-77.166
4530	-0.03008	Y	N		4530	-0.01505	N	N		4530	-0.0258917	N	N		1510	0.000228994	N	N		1510	-0.03322	N	N		1510	0.0027	N	N		-61.3599	-318.672	-212.616		-45.024	-85.922
4533	-0.03014	Y	N		4533	-0.00724	N	N		4533	-0.02402	N	N		1511	0.000727635	N	N		1511	-0.03834	N	N		1511	-0.000543606	N	N		-61.3599	-306.416	-191.728		-31.392	-85.296
4536	-0.03095	Y	N		4536	-0.00692	N	N		4536	-0.0272019	N	N		1512	0.00447	N	N		1512	-0.02842	N	N		1512	-0.000918229	N	N		-61.3287	-310.292	-204.86		-35.52	-90.298
4539	-0.01541	Y	N		4539	-0.00972	N	N		4539	-0.0237705	N	N		1513	0.00179	N	N		1513	-0.03173	N	N		1513	-0.000731317	N	N		-61.2662	-311.918	-210.614		-39.396	-99.554
4542	-0.02596	Y	N		4542	-0.00753	N	N		4542	-0.0248311	N	N		1514	0.00328	N	N		1514	-0.03735	N	N		1514	-0.0051	N	N		-61.2349	-308.918	-209.114		-23.262	-92.05
4545	-0.02796	Y	N		4545	-0.01002	N	N		4545	-0.0223355	N	N		1515	-0.00302	N	N		1515	-0.02082	N	N		1515	-0.000232741	N	N		-61.4224	-310.418	-207.988		-25.138	-89.048
4548	-0.03139	Y	N		4548	-0.00876	N	N		4548	-0.0241448	N	N		1516	-0.00289	N	N		1516	-0.02432	N	N		1516	0.00557	N	N		-61.2974	-307.292	-199.734		-32.018	-94.3
4551	-0.02209	Y	N		4551	-0.00657	N	N		4551	-0.027701	N	N		1517	-0.000959843	N	N		1517	-0.02394	N	N		1517	-0.000732423	N	N		-61.2974	-325.3	-198.858		-27.014	-91.3
4554	-0.03276	Y	N		4554	-0.00126	N	N		4554	-0.0258293	N	N		1518	-0.000710766	N	N		1518	-0.01122	N	N		1518	0.0022	N	N		-61.2662	-315.67	-200.984		-32.892	-92.55
4557	-0.0327	Y	N		4557	0.000309393	N	N		4557	-0.0252054	N	N		1519	-0.00283	N	N		1519	-0.00598	N	N		1519	-0.00441	N	N		-61.2974	-313.044	-188.602		-33.142	-92.8
4560	-0.02964	Y	N		4560	-0.00405	N	N		4560	-0.0275138	N	N		1520	0.000161718	N	N		1520	-0.01416	N	N		1520	-0.01053	N	N		-61.3287	-299.788	-192.854		-35.77	-98.304
4563	-0.01828	Y	N		4563	-0.0265	N	N		4563	-0.02402	N	N		1521	-0.00227	N	N		1521	-0.0063	N	N		1521	-0.00822	N	N		-61.2974	-304.29	-186.35		-27.264	-92.426
4566	-0.02783	Y	N		4566	-0.0031	N	N		4566	-0.0258917	N	N		1522	0.000847044	N	N		1522	-0.01897	N	N		1522	-0.01196	N	N		-61.2974	-310.668	-180.598		-27.014	-92.05
4569	-0.02147	Y	N		4569	-0.00558	N	N		4569	-0.0259541	N	N		1523	-0.00196	N	N		1523	-0.0327	N	N		1523	-0.01103	N	N		-61.2349	-320.298	-200.734		-24.012	-91.05
4572	-0.03956	Y	N		4572	-0.00308	N	N		4572	-0.0282625	N	N		1524	0.000846067	N	N		1524	-0.02515	N	N		1524	-0.0081	N	N		-61.2349	-315.42	-189.978		-36.02	-89.048
4575	-0.02827	Y	N		4575	-0.00401	N	N		4575	-0.0213373	N	N		1525	0.00141	N	N		1525	-0.02397	N	N		1525	-0.00186	N	N		-61.2349	-310.168	-186.976		-17.634	-88.548
4578	-0.03781	Y	N		4578	-0.004	N	N		4578	-0.0304461	N	N		1526	-0.0014	N	N		1526	-0.01848	N	N		1526	-0.00835	N	N		-61.2349	-310.794	-200.358		-34.394	-105.056
4581	-0.03763	Y	N		4581	-0.00898	N	N		4581	-0.0263284	N	N		1527	0.00371	N	N		1527	-0.02154	N	N		1527	-0.00872	N	N		-61.2662	-292.034	-194.23		-26.764	-98.928
4584	-0.03638	Y	N		4584	-0.01428	N	N		4584	-0.0227098	N	N		1528	-0.000715651	N	N		1528	-0.02042	N	N		1528	-0.01003	N	N		-61.2349	-292.908	-184.1		-21.136	-86.296
4587	-0.02845	Y	N		4587	-0.00616	N	N		4587	-0.0242072	N	N		1529	-0.00421	N	N		1529	-0.01581	N	N		1529	-0.01147	N	N		-61.2349	-303.164	-194.73		-33.518	-103.932
4590	-0.03575	Y	N		4590	-0.00365	N	N		4590	-0.0246439	N	N		1530	-0.00315	N	N		1530	-0.02623	N	N		1530	-0.00548	N	N		-61.1724	-302.788	-191.604		-27.014	-85.422
4593	-0.03544	Y	N		4593	-0.00427	N	N		4593	-0.0237081	N	N		1531	0.000156345	N	N		1531	-0.01581	N	N		1531	-0.00273	N	N		-61.1724	-300.662	-188.728		-28.89	-92.676
4596	-0.03519	Y	N		4596	0.000417413	N	N		4596	-0.0312572	N	N		1532	-0.00103	N	N		1532	-0.0253	N	N		1532	-0.00504	N	N		-61.2037	-312.92	-181.848		-38.52	-101.18
4599	-0.03033	Y	N		4599	-0.0055	N	N		4599	-0.0245191	N	N		1533	-0.00484	N	N		1533	-0.02543	N	N		1533	-0.00298	N	N		-61.2037	-302.414	-187.102		-34.518	-92.3
4602	-0.03195	Y	N		4602	-0.00206	N	N		4602	-0.0248311	N	N		1534	-0.00178	N	N		1534	-0.0142	N	N		1534	0.00351	N	N		-61.1412	-312.418	-197.982		-26.264	-98.428
4605	-0.03844	Y	N		4605	-0.01079	N	N		4605	-0.0230218	N	N		1535	-0.00384	N	N		1535	8.64889e-05	N	N		1535	-5.11111e-05	N	N		-61.2037	-313.92	-200.234		-15.384	-91.8
4608	-0.04231	Y	N		4608	-0.01172	N	N		4608	-0.0231466	N	N		1536	-0.00134	N	N		1536	-0.00385	N	N		1536	0.00588	N	N		-61.0787	-320.174	-200.858		-29.14	-95.426
4611	-0.04149	Y	N		4611	-0.00328	N	N		4611	-0.0305085	N	N		1537	-0.00453	N	N		1537	-0.02119	N	N		1537	-0.00149	N	N		-61.1099	-307.042	-195.982		-35.27	-96.178
4614	-0.04206	Y	N		4614	-0.00952	N	N		4614	-0.0282625	N	N		1538	-0.00128	N	N		1538	-0.02107	N	N		1538	-0.00904	N	N		-61.2037	-305.54	-196.982		-28.39	-94.302
4617	-0.04212	Y	N		4617	0.00297	N	N		4617	-0.0250806	N	N		1539	0.00109	N	N		1539	-0.02738	N	N		1539	-0.00766	N	N		-61.1724	-289.656	-192.104		-25.014	-90.048
4620	-0.04424	Y	N		4620	-0.00139	N	N		4620	-0.0252678	N	N		1540	-0.00122	N	N		1540	-0.03131	N	N		1540	-0.00741	N	N		-61.0787	-298.412	-203.36		-32.642	-99.554
4623	-0.03962	Y	N		4623	-0.00606	N	N		4623	-0.0205886	N	N		1541	0.00102	N	N		1541	-0.02688	N	N		1541	-0.01203	N	N		-61.2037	-305.54	-201.734		-30.892	-86.046
4626	-0.05516	Y	N		4626	-0.00667	N	N		4626	-0.024332	N	N		1542	0.000837275	N	N		1542	-0.00929	N	N		1542	-0.01234	N	N		-61.1099	-305.54	-196.856		-36.02	-89.424
4629	-0.04979	Y	N		4629	-0.00729	N	N		4629	-0.0244567	N	N		1543	0.00302	N	N		1543	-0.00649	N	N		1543	-0.00997	N	N		-61.1099	-302.038	-197.732		-39.896	-99.678
4632	-0.03981	Y	N		4632	-0.00635	N	N		4632	-0.0282001	N	N		1544	0.00433	N	N		1544	-0.01129	N	N		1544	-0.00492	N	N		-61.0787	-303.038	-205.362		-38.646	-99.93
4635	-0.04511	Y	N		4635	-0.00634	N	N		4635	-0.0192784	N	N		1545	0.00358	N	N		1545	-0.00606	N	N		1545	0.00050766	N	N		-61.1412	-298.162	-214.616		-23.638	-90.298
4638	-0.03856	Y	N		4638	-0.00882	N	N		4638	-0.0249559	N	N		1546	0.00196	N	N		1546	-0.00737	N	N		1546	-0.00161	N	N		-61.1412	-304.414	-209.364		-25.264	-92.8
4641	-0.0546	Y	N		4641	-0.0032	N	N		4641	-0.0300094	N	N		1547	0.0047	N	N		1547	-0.01218	N	N		1547	-5.44285e-05	N	N		-61.1412	-303.79	-214.616		-25.388	-96.802
4644	-0.04156	Y	N		4644	-0.00662	N	N		4644	-0.0259541	N	N		1548	-0.000226298	N	N		1548	-0.000825009	N	N		1548	0.0035	N	N		-61.1099	-302.414	-212.49		-30.642	-94.176
4647	-0.04923	Y	N		4647	-0.00849	N	N		4647	-0.0283873	N	N		1549	0.00333	N	N		1549	-0.01512	N	N		1549	0.002	N	N		-61.1099	-301.162	-211.49		-22.638	-88.422
4650	-0.04667	Y	N		4650	-0.00162	N	N		4650	-0.0273267	N	N		1550	0.00327	N	N		1550	-0.00607	N	N		1550	-0.00436	N	N		-61.0475	-305.29	-216.742		-27.89	-93.05
4653	-0.03501	Y	N		4653	-0.0013	N	N		4653	-0.0235209	N	N		1551	0.00139	N	N		1551	-0.02092	N	N		1551	0.00469	N	N		-61.0787	-315.42	-210.614		-27.14	-89.924
4656	-0.03707	Y	N		4656	-0.00222	N	N		4656	-0.025143	N	N		1552	-0.00241	N	N		1552	-0.03328	N	N		1552	0.00587	N	N		-61.0475	-291.658	-206.736		-32.518	-95.052
4659	-0.04543	Y	N		4659	-0.00908	N	N		4659	-0.0253302	N	N		1553	-0.00329	N	N		1553	-0.02736	N	N		1553	0.00537	N	N		-61.1412	-306.166	-211.74		-29.892	-90.924
4662	-0.04418	Y	N		4662	-0.00845	N	N		4662	-0.0253302	N	N		1554	-0.00285	N	N		1554	-0.03622	N	N		1554	-0.0013	N	N		-61.0787	-316.672	-219.118		-28.89	-96.552
4665	-0.04699	Y	N		4665	-0.01218	N	N		4665	-0.0235833	N	N		1555	-0.00322	N	N		1555	-0.02736	N	N		1555	0.0025	N	N		-61.1412	-299.538	-208.612		-27.014	-93.8
4668	-0.05204	Y	N		4668	-0.01467	N	N		4668	-0.0250182	N	N		1556	-0.00347	N	N		1556	-0.02624	N	N		1556	0.00624	N	N		-61.0787	-324.676	-212.74		-17.134	-79.918
4671	-0.06077	Y	N		4671	-0.01341	N	N		4671	-0.024332	N	N		1557	0.000517993	N	N		1557	-0.02119	N	N		1557	0.00163	N	N		-61.0787	-333.806	-210.99		-25.014	-102.556
4674	-0.06614	Y	N		4674	-0.00311	N	N		4674	-0.0223979	N	N		1558	-0.000355964	N	N		1558	-0.01021	N	N		1558	0.000940789	N	N		-61.0475	-323.926	-217.618		-32.392	-97.928
4677	-0.04655	Y	N		4677	-0.00154	N	N		4677	-0.0277634	N	N		1559	-0.000106888	N	N		1559	-0.01645	N	N		1559	-0.00467	N	N		-61.0475	-322.424	-215.492		-25.764	-93.3
4680	-0.04711	Y	N		4680	-0.00465	N	N		4680	-0.0275138	N	N		1560	0.0012	N	N		1560	-0.01739	N	N		1560	6.676e-05	N	N		-61.0162	-317.422	-202.234		-17.134	-102.18
4683	-0.05285	Y	N		4683	-0.01619	N	N		4683	-0.0235833	N	N		1561	-0.00154	N	N		1561	-0.01702	N	N		1561	-0.01297	N	N		-61.0475	-320.174	-203.486		-25.888	-98.804
4686	-0.06371	Y	N		4686	-0.01493	N	N		4686	-0.0228346	N	N		1562	-0.000233136	N	N		1562	-0.03088	N	N		1562	-0.00911	N	N		-61.0162	-325.176	-207.112		-9.13	-87.548
4689	-0.05429	Y	N		4689	-0.00338	N	N		4689	-0.0238328	N	N		1563	7.83317e-05	N	N		1563	-0.01853	N	N		1563	-0.01116	N	N		-60.985	-338.308	-203.11		-19.01	-88.924
4692	-0.04418	Y	N		4692	-0.0093	N	N		4692	-0.026578	N	N		1564	-0.00198	N	N		1564	-0.01691	N	N		1564	-0.00992	N	N		-61.0475	-327.428	-191.728		-33.644	-101.43
4695	-0.04873	Y	N		4695	-0.00368	N	N		4695	-0.0278882	N	N		1565	-0.000296992	N	N		1565	-0.02552	N	N		1565	-0.01035	N	N		-60.985	-330.928	-191.104		-30.016	-92.676
4698	-0.05092	Y	N		4698	-0.00897	N	N		4698	-0.0246439	N	N		1566	-4.79159e-05	N	N		1566	-0.02359	N	N		1566	0.00025229	N	N		-60.985	-342.81	-202.234		-29.266	-101.43
4701	-0.05822	Y	N		4701	-0.0074	N	N		4701	-0.0261413	N	N		1567	0.00114	N	N		1567	-0.02846	N	N		1567	-0.00524	N	N		-61.0162	-327.678	-197.732		-24.764	-93.05
4704	-0.06795	Y	N		4704	-0.01644	N	N		4704	-0.0256421	N	N		1568	0.00226	N	N		1568	-0.03114	N	N		1568	-0.00368	N	N		-60.9537	-333.556	-189.352		-21.262	-87.422
4707	-0.05859	Y	N		4707	-0.01238	N	N		4707	-0.0280753	N	N		1569	0.00263	N	N		1569	-0.02484	N	N		1569	-0.000372451	N	N		-60.985	-333.556	-216.242		-17.884	-85.422
4710	-0.073	Y	N		4710	-0.00613	N	N		4710	-0.0300094	N	N		1570	0.00151	N	N		1570	-0.02223	N	N		1570	-0.00206	N	N		-60.9537	-338.684	-193.354		-13.758	-85.922
4713	-0.06134	Y	N		4713	-0.01236	N	N		4713	-0.0237705	N	N		1571	7.44242e-05	N	N		1571	-0.01761	N	N		1571	-0.0038	N	N		-60.985	-334.932	-199.608		-32.018	-101.304
4716	-0.04243	Y	N		4716	-0.01578	N	N		4716	-0.0255798	N	N		1572	-0.00354	N	N		1572	-0.01306	N	N		1572	0.00218	N	N		-60.9537	-328.678	-204.36		-25.138	-94.05
4719	-0.04237	Y	N		4719	-0.00985	N	N		4719	-0.0279506	N	N		1573	-0.00273	N	N		1573	-0.02211	N	N		1573	-0.00331	N	N		-60.985	-319.548	-213.49		-24.138	-94.676
4722	-0.0599	Y	N		4722	-0.00111	N	N		4722	-0.0297599	N	N		1574	-0.00317	N	N		1574	-0.02916	N	N		1574	0.00175	N	N		-60.9225	-315.92	-194.606		-25.764	-99.93
4725	-0.06315	Y	N		4725	-0.01513	N	N		4725	-0.0223979	N	N		1575	-0.00442	N	N		1575	-0.02312	N	N		1575	-0.00119	N	N		-60.9225	-321.048	-200.608		-32.768	-104.556
4728	-0.06577	Y	N		4728	-0.01669	N	N		4728	-0.0270147	N	N		1576	-0.00386	N	N		1576	-0.02012	N	N		1576	-0.00162	N	N		-60.9225	-328.302	-201.234		-20.386	-89.674
4731	-0.07051	Y	N		4731	-0.00295	N	N		4731	-0.0260165	N	N		1577	-0.00324	N	N		1577	-0.02468	N	N		1577	-0.00767	N	N		-60.86	-325.552	-196.356		-25.638	-92.05
4734	-0.05797	Y	N		4734	-0.0045	N	N		4734	-0.0290112	N	N		1578	-0.00442	N	N		1578	-0.01682	N	N		1578	-0.00287	N	N		-60.7975	-327.552	-213.99		-30.766	-98.178
4737	-0.05734	Y	N		4737	0.00268	N	N		4737	-0.0247063	N	N		1579	-5.42656e-05	N	N		1579	-0.03436	N	N		1579	-0.00749	N	N		-60.86	-316.422	-213.616		-31.642	-100.18
4740	-0.05466	Y	N		4740	-0.000119597	N	N		4740	-0.0247687	N	N		1580	-0.0048	N	N		1580	-0.04016	N	N		1580	-0.000375492	N	N		-60.9225	-309.042	-210.614		-24.138	-103.18
4743	-0.06695	Y	N		4743	-0.00167	N	N		4743	-0.0185297	N	N		1581	-0.00405	N	N		1581	-0.03074	N	N		1581	-0.00374	N	N		-60.86	-323.05	-215.866		-21.762	-96.552
4746	-0.07587	Y	N		4746	-0.00572	N	N		4746	-0.0213996	N	N		1582	-0.00474	N	N		1582	-0.02451	N	N		1582	-0.00306	N	N		-60.8913	-318.548	-218.618		-23.262	-96.178
4749	-0.06963	Y	N		4749	-0.00727	N	N		4749	-0.0236457	N	N		1583	0.00113	N	N		1583	-0.02195	N	N		1583	-0.00755	N	N		-60.9537	-322.424	-216.116		-21.386	-92.174
4752	-0.07662	Y	N		4752	-0.01381	N	N		4752	-0.0271395	N	N		1584	0.00238	N	N		1584	-0.02514	N	N		1584	-0.00799	N	N		-60.7975	-329.554	-214.616		-22.262	-90.174
4755	-0.06826	Y	N		4755	-0.000389962	N	N		4755	-0.0263908	N	N		1585	-0.00137	N	N		1585	-0.01728	N	N		1585	-0.00437	N	N		-60.7663	-320.924	-197.982		-24.012	-88.048
4758	-0.05566	Y	N		4758	-0.00319	N	N		4758	-0.0210877	N	N		1586	-0.00224	N	N		1586	-0.02015	N	N		1586	-0.00306	N	N		-60.7975	-319.548	-208.612		-30.142	-93.676
4761	-0.07213	Y	N		4761	-0.01285	N	N		4761	-0.021462	N	N		1587	0.002	N	N		1587	-0.0171	N	N		1587	-0.00761	N	N		-60.8288	-332.554	-214.24		-35.018	-99.178
4764	-0.07556	Y	N		4764	-0.0091	N	N		4764	-0.0222731	N	N		1588	0.00106	N	N		1588	-0.01529	N	N		1588	-0.00406	N	N		-60.7975	-321.174	-205.986		-24.388	-87.298
4767	-0.05167	Y	N		4767	-0.01221	N	N		4767	-0.0258293	N	N		1589	0.00287	N	N		1589	-0.0143	N	N		1589	-0.00643	N	N		-60.9225	-339.558	-208.988		-26.764	-96.552
4770	-0.06683	Y	N		4770	-0.01283	N	N		4770	-0.0278258	N	N		1590	-0.000433985	N	N		1590	-0.01474	N	N		1590	0.000432814	N	N		-60.7975	-339.934	-195.106		-27.39	-96.802
4773	-0.06995	Y	N		4773	0.000595746	N	N		4773	-0.0245815	N	N		1591	-0.0015	N	N		1591	0.02145	N	N		1591	-0.0035	N	N		-60.7975	-322.55	-203.86		-24.888	-91.3
4776	-0.06889	Y	N		4776	0.000604055	N	N		4776	-0.0225227	N	N		1592	1.77589e-06	N	N		1592	0.00953	N	N		1592	0.000182696	N	N		-60.7351	-329.928	-205.486		-28.516	-98.928
4779	-0.06988	Y	N		4779	-0.0075	N	N		4779	-0.0253926	N	N		1593	-0.000996964	N	N		1593	-0.00445	N	N		1593	-0.00206	N	N		-60.9537	-323.174	-195.856		-28.016	-92.55
4782	-0.06864	Y	N		4782	0.0028	N	N		4782	-0.0257045	N	N		1594	0.00231	N	N		1594	-0.01082	N	N		1594	-0.00643	N	N		-60.7351	-318.672	-200.234		-27.89	-82.42
4785	-0.07057	Y	N		4785	-0.000618841	N	N		4785	-0.0235833	N	N		1595	0.000686606	N	N		1595	-0.01731	N	N		1595	0.00262	N	N		-60.7663	-316.422	-198.608		-26.64	-88.422
4788	-0.06533	Y	N		4788	0.00625	N	N		4788	-0.0266404	N	N		1596	0.00462	N	N		1596	-0.02237	N	N		1596	0.000493561	N	N		-60.8913	-322.05	-194.73		-39.896	-87.798
4791	-0.08193	Y	N		4791	-0.00372	N	N		4791	-0.0221483	N	N		1597	-0.00549	N	N		1597	-0.03004	N	N		1597	-0.00737	N	N		-60.7038	-325.426	-197.356		-37.27	-84.546
4794	-0.06951	Y	N		4794	0.00409	N	N		4794	-0.0273267	N	N		1598	0.002	N	N		1598	-0.03142	N	N		1598	-0.00581	N	N		-60.7663	-331.93	-205.612		-27.764	-81.168
4797	-0.06552	Y	N		4797	0.00378	N	N		4797	-0.0229594	N	N		1599	0.000372696	N	N		1599	-0.02425	N	N		1599	-0.00587	N	N		-60.7975	-321.048	-207.238		-35.27	-95.676
4800	-0.0672	Y	N		4800	0.00691	N	N		4800	-0.0232089	N	N		1600	0.00293	N	N		1600	-0.01252	N	N		1600	-0.00525	N	N		-60.7351	-326.426	-214.116		-38.646	-92.426
4803	-0.06901	Y	N		4803	0.000366867	N	N		4803	-0.0265156	N	N		1601	-0.00312	N	N		1601	-0.00678	N	N		1601	-0.01142	N	N		-60.7663	-320.174	-223.37		-21.636	-82.17
4806	-0.07026	Y	N		4806	-0.000560676	N	N		4806	-0.0258917	N	N		1602	-0.00194	N	N		1602	-0.01309	N	N		1602	-0.00824	N	N		-60.7975	-323.8	-218.868		-25.514	-80.168
4809	-0.07063	Y	N		4809	0.00444	N	N		4809	-0.0241448	N	N		1603	0.00237	N	N		1603	-0.02064	N	N		1603	-0.00937	N	N		-60.7663	-321.048	-199.984		-24.514	-85.546
4812	-0.07731	Y	N		4812	-0.00398	N	N		4812	-0.0238328	N	N		1604	-0.000316041	N	N		1604	-0.01465	N	N		1604	-0.00462	N	N		-60.7038	-317.172	-204.11		-23.762	-80.918
4815	-0.05853	Y	N		4815	-0.0021	N	N		4815	-0.0259541	N	N		1605	-6.69649e-05	N	N		1605	-0.02364	N	N		1605	-0.00849	N	N		-60.6726	-326.052	-206.236		-29.766	-85.546
4818	-0.07238	Y	N		4818	0.0079	N	N		4818	-0.0257045	N	N		1606	0.000806015	N	N		1606	-0.02208	N	N		1606	-0.00737	N	N		-60.7038	-314.92	-190.102		-33.768	-94.176
4821	-0.06683	Y	N		4821	-0.00114	N	N		4821	-0.0286368	N	N		1607	-0.00213	N	N		1607	-0.03513	N	N		1607	-0.00556	N	N		-60.6726	-303.164	-190.728		-25.014	-85.296
4824	-0.0707	Y	N		4824	-0.00831	N	N		4824	-0.0250182	N	N		1608	-0.00238	N	N		1608	-0.02346	N	N		1608	-0.00681	N	N		-60.6726	-317.422	-182.098		-25.388	-80.794
4827	-0.07475	Y	N		4827	-0.00737	N	N		4827	-0.0247063	N	N		1609	-0.00275	N	N		1609	-0.02883	N	N		1609	-0.000445915	N	N		-60.7663	-315.67	-195.106		-24.012	-82.544
4830	-0.07537	Y	N		4830	-0.00673	N	N		4830	-0.0218988	N	N		1610	0.00399	N	N		1610	-0.01816	N	N		1610	-0.00631	N	N		-60.7038	-318.048	-192.604		-46.65	-89.674
4833	-0.08193	Y	N		4833	-0.000797864	N	N		4833	-0.0202766	N	N		1611	0.00236	N	N		1611	-0.01736	N	N		1611	-0.00332	N	N		-60.6726	-326.676	-191.478		-29.766	-90.674
4836	-0.06421	Y	N		4836	-0.00391	N	N		4836	-0.0289488	N	N		1612	0.00299	N	N		1612	-0.02684	N	N		1612	-0.00313	N	N		-60.7038	-321.048	-188.602		-29.14	-99.804
4839	-0.07481	Y	N		4839	0.00639	N	N		4839	-0.0253926	N	N		1613	-0.00275	N	N		1613	-0.03059	N	N		1613	-0.00094615	N	N		-60.6413	-310.794	-190.604		-39.396	-98.304
4842	-0.0687	Y	N		4842	-0.000460965	N	N		4842	-0.0286992	N	N		1614	0.00217	N	N		1614	-0.0168	N	N		1614	-0.00338	N	N		-60.6413	-308.416	-187.476		-21.512	-93.926
4845	-0.06233	Y	N		4845	-0.01231	N	N		4845	-0.0264532	N	N		1615	-0.00363	N	N		1615	-0.00614	N	N		1615	0.00404	N	N		-60.6726	-312.168	-180.472		-23.388	-92.3
4848	-0.07026	Y	N		4848	-0.00169	N	N		4848	-0.0269523	N	N		1616	0.000239611	N	N		1616	0.01694	N	N		1616	0.00579	N	N		-60.6101	-302.414	-180.598		-29.892	-93.55
4851	-0.07831	Y	N		4851	0.000811786	N	N		4851	-0.0210253	N	N		1617	-0.0012	N	N		1617	0.01008	N	N		1617	-0.0022	N	N		-60.6413	-310.168	-178.722		-29.892	-87.672
4854	-0.07094	Y	N		4854	-0.00417	N	N		4854	-0.0248311	N	N		1618	-0.00438	N	N		1618	0.00165	N	N		1618	-0.00351	N	N		-60.6101	-307.542	-188.226		-32.642	-87.422
4857	-0.06714	Y	N		4857	0.00301	N	N		4857	-0.0246439	N	N		1619	0.00117	N	N		1619	0.00652	N	N		1619	-0.000760621	N	N		-60.6101	-305.04	-171.218		-31.266	-85.922
4860	-0.05946	Y	N		4860	-0.00384	N	N		4860	-0.0241448	N	N		1620	-0.00294	N	N		1620	0.00545	N	N		1620	-0.000199392	N	N		-60.6101	-294.534	-195.606		-42.398	-94.802
4863	-0.0589	Y	N		4863	-0.00352	N	N		4863	-0.0238328	N	N		1621	-0.00195	N	N		1621	0.00146	N	N		1621	-0.00912	N	N		-60.6413	-291.658	-185.226		-30.516	-84.17
4866	-0.07144	Y	N		4866	-0.00164	N	N		4866	-0.0227098	N	N		1622	-0.00438	N	N		1622	-0.00142	N	N		1622	-0.005	N	N		-60.6413	-297.41	-174.72		-32.768	-87.672
4869	-0.07007	Y	N		4869	0.00991	N	N		4869	-0.0210877	N	N		1623	0.00367	N	N		1623	-0.0114	N	N		1623	-0.0095	N	N		-60.5164	-308.666	-196.982		-21.886	-86.546
4872	-0.07743	Y	N		4872	0.00586	N	N		4872	-0.025455	N	N		1624	0.00186	N	N		1624	-0.01159	N	N		1624	-0.00189	N	N		-60.6413	-303.79	-193.604		-45.9	-87.798
4875	-0.06439	Y	N		4875	0.00306	N	N		4875	-0.0234585	N	N		1625	0.00292	N	N		1625	-0.01496	N	N		1625	-0.00482	N	N		-60.6413	-302.914	-192.98		-21.886	-78.418
4878	-0.08405	Y	N		4878	0.00463	N	N		4878	-0.0277634	N	N		1626	0.000921022	N	N		1626	-0.00742	N	N		1626	0.000422861	N	N		-60.5164	-296.91	-208.238		-39.022	-97.802
4881	-0.07219	Y	N		4881	0.00682	N	N		4881	-0.0268275	N	N		1627	-0.00264	N	N		1627	-0.02589	N	N		1627	-0.00681	N	N		-60.6413	-297.16	-219.494		-32.392	-86.422
4884	-0.07718	Y	N		4884	0.00964	N	N		4884	-0.0246439	N	N		1628	0.000608096	N	N		1628	-0.03057	N	N		1628	-0.000263979	N	N		-60.5164	-286.03	-195.606		-21.386	-80.918
4887	-0.06907	Y	N		4887	0.01526	N	N		4887	-0.0315068	N	N		1629	-0.00201	N	N		1629	0.00112	N	N		1629	-0.00638	N	N		-60.6413	-298.536	-212.49		-29.266	-88.422
4890	-0.07188	Y	N		4890	0.00498	N	N		4890	-0.0239576	N	N		1630	-0.000515914	N	N		1630	-0.00967	N	N		1630	-0.00013975	N	N		-60.5476	-287.03	-199.108		-34.518	-87.672
4893	-0.08985	Y	N		4893	0.00997	N	N		4893	-0.0246439	N	N		1631	-0.00426	N	N		1631	-0.0161	N	N		1631	0.00635	N	N		-60.5164	-295.16	-199.108		-41.148	-89.548
4896	-0.08161	Y	N		4896	0.0025	N	N		4896	-0.0255174	N	N		1632	0.00354	N	N		1632	-0.00918	N	N		1632	0.00641	N	N		-60.5164	-295.786	-198.858		-34.768	-90.548
4899	-0.08598	Y	N		4899	0.00656	N	N		4899	-0.026266	N	N		1633	0.00148	N	N		1633	-0.00463	N	N		1633	0.00192	N	N		-60.5476	-296.286	-198.858		-32.892	-93.176
4902	-0.07612	Y	N		4902	0.00126	N	N		4902	-0.0257669	N	N		1634	-0.00251	N	N		1634	-0.01561	N	N		1634	0.00491	N	N		-60.5476	-299.036	-195.106		-25.388	-87.422
4905	-0.09191	Y	N		4905	0.00564	N	N		4905	-0.0249559	N	N		1635	-0.00195	N	N		1635	-0.01219	N	N		1635	0.00616	N	N		-60.5476	-303.414	-211.49		-25.514	-89.548
4908	-0.0969	Y	N		4908	0.0044	N	N		4908	-0.0248311	N	N		1636	0.000229842	N	N		1636	-0.01025	N	N		1636	0.00691	N	N		-60.5476	-311.044	-213.616		-27.39	-86.672
4911	-0.0692	Y	N		4911	0.00691	N	N		4911	-0.0273891	N	N		1637	0.0006037	N	N		1637	-0.01082	N	N		1637	0.00903	N	N		-60.5788	-304.54	-219.368		-22.136	-93.676
4914	-0.07756	Y	N		4914	0.00723	N	N		4914	-0.0303838	N	N		1638	-0.00171	N	N		1638	0.00615	N	N		1638	0.00535	N	N		-60.5164	-305.666	-215.742		-27.264	-92.174
4917	-0.06658	Y	N		4917	-0.000253235	N	N		4917	-0.0261413	N	N		1639	-8.35718e-05	N	N		1639	0.00702	N	N		1639	0.00267	N	N		-60.4851	-297.16	-203.11		-24.764	-91.674
4920	-0.08305	Y	N		4920	0.00194	N	N		4920	-0.0287616	N	N		1640	0.00372	N	N		1640	-0.000782233	N	N		1640	0.00335	N	N		-60.5476	-305.54	-219.244		-26.514	-87.798
4923	-0.10027	Y	N		4923	0.01349	N	N		4923	-0.0204014	N	N		1641	-0.000770844	N	N		1641	0.00377	N	N		1641	-0.00152	N	N		-60.4851	-299.036	-226.122		-21.886	-76.166
4926	-0.09147	Y	N		4926	-0.00834	N	N		4926	-0.0243944	N	N		1642	-0.00408	N	N		1642	-0.00859	N	N		1642	-0.00788	N	N		-60.4851	-296.41	-213.616		-26.014	-82.794
4929	-0.09284	Y	N		4929	0.00477	N	N		4929	-0.0238952	N	N		1643	0.000912718	N	N		1643	-0.02157	N	N		1643	-0.00407	N	N		-60.4851	-298.662	-218.244		-30.142	-88.548
4932	-0.07762	Y	N		4932	-0.00645	N	N		4932	-0.0235209	N	N		1644	-0.00158	N	N		1644	-0.01833	N	N		1644	-0.0027	N	N		-60.4851	-308.166	-221.62		-33.268	-93.3
4935	-0.07831	Y	N		4935	0.00323	N	N		4935	-0.0261413	N	N		1645	-0.00271	N	N		1645	-0.02931	N	N		1645	-0.00127	N	N		-60.5164	-309.918	-220.744		-23.762	-80.668
4938	-0.09571	Y	N		4938	-0.00987	N	N		4938	-0.0261413	N	N		1646	-0.000648511	N	N		1646	-0.01072	N	N		1646	0.00148	N	N		-60.5164	-307.292	-228.498		-27.766	-87.422
4941	-0.09334	Y	N		4941	0.00387	N	N		4941	-0.024332	N	N		1647	0.0021	N	N		1647	-0.00611	N	N		1647	0.00235	N	N		-60.4226	-312.67	-226.122		-29.642	-91.924
4944	-0.08436	Y	N		4944	0.00169	N	N		4944	-0.021774	N	N		1648	-0.00233	N	N		1648	-0.00673	N	N		1648	0.00235	N	N		-60.4539	-308.292	-209.864		-24.264	-85.172
4947	-0.0886	Y	N		4947	0.00451	N	N		4947	-0.0215868	N	N		1649	-0.00296	N	N		1649	-0.0106	N	N		1649	-0.00208	N	N		-60.4539	-307.916	-202.86		-18.26	-82.294
4950	-0.09228	Y	N		4950	0.00389	N	N		4950	-0.0237081	N	N		1650	-0.00246	N	N		1650	0.00106	N	N		1650	0.00372	N	N		-60.4851	-310.042	-205.612		-23.388	-82.92
4953	-0.11231	Y	N		4953	0.00297	N	N		4953	-0.0222107	N	N		1651	-0.00371	N	N		1651	-0.000502462	N	N		1651	0.00329	N	N		-60.4226	-316.422	-199.358		-32.518	-80.918
4956	-0.09659	Y	N		4956	0.0011	N	N		4956	-0.0213996	N	N		1652	-0.00265	N	N		1652	-0.0113	N	N		1652	0.000290891	N	N		-60.3289	-300.412	-201.358		-31.142	-88.672
4959	-0.10252	Y	N		4959	0.00392	N	N		4959	-0.0268275	N	N		1653	-0.0044	N	N		1653	-0.01055	N	N		1653	0.00622	N	N		-60.3601	-318.298	-206.362		-33.644	-86.296
4962	-0.09016	Y	N		4962	-0.000752538	N	N		4962	-0.0223355	N	N		1654	-0.0039	N	N		1654	-0.00781	N	N		1654	0.00653	N	N		-60.3601	-319.924	-207.988		-26.264	-92.926
4965	-0.1067	Y	N		4965	-0.000432258	N	N		4965	-0.0231466	N	N		1655	-0.00346	N	N		1655	0.00198	N	N		1655	0.0046	N	N		-60.4851	-309.792	-204.61		-30.766	-87.048
4968	-0.09309	Y	N		4968	-0.00354	N	N		4968	-0.025143	N	N		1656	-0.01032	N	N		1656	0.01209	N	N		1656	0.00459	N	N		-60.4226	-321.924	-206.986		-28.016	-80.918
4971	-0.10039	Y	N		4971	0.000208302	N	N		4971	-0.026266	N	N		1657	-0.00165	N	N		1657	-0.00177	N	N		1657	0.00116	N	N		-60.3914	-331.304	-216.868		-32.268	-99.054
4974	-0.09197	Y	N		4974	0.00302	N	N		4974	-0.0290112	N	N		1658	-0.00246	N	N		1658	-0.01076	N	N		1658	-0.00121	N	N		-60.2977	-333.18	-232.376		-43.274	-100.68
4977	-0.10819	Y	N		4977	0.00584	N	N		4977	-0.0263284	N	N		1659	0.00159	N	N		1659	-0.02018	N	N		1659	-0.00314	N	N		-60.3289	-327.678	-222.62		-21.636	-86.422
4980	-0.09297	Y	N		4980	0.00304	N	N		4980	-0.029136	N	N		1660	-0.00396	N	N		1660	-0.02124	N	N		1660	-0.00314	N	N		-60.3914	-314.42	-210.99		-19.51	-97.928
4983	-0.10227	Y	N		4983	-0.00101	N	N		4983	-0.028824	N	N		1661	-0.00296	N	N		1661	-0.00615	N	N		1661	-0.01419	N	N		-60.3601	-310.042	-210.114		-31.392	-102.056
4986	-0.10632	Y	N		4986	0.00275	N	N		4986	-0.0270771	N	N		1662	-0.000219588	N	N		1662	-0.00241	N	N		1662	-0.00795	N	N		-60.3601	-314.67	-214.24		-11.882	-87.298
4989	-0.11312	Y	N		4989	0.00151	N	N		4989	-0.0237081	N	N		1663	0.000715783	N	N		1663	-0.00671	N	N		1663	-0.00676	N	N		-60.3914	-319.924	-213.866		-20.762	-93.3
4992	-0.111	Y	N		4992	-0.00753	N	N		4992	-0.0252054	N	N		1664	-0.00116	N	N		1664	-0.0177	N	N		1664	0.00147	N	N		-60.3601	-323.424	-224.872		-32.892	-92.424
4995	-0.09584	Y	N		4995	0.00433	N	N		4995	-0.0234585	N	N		1665	-0.00209	N	N		1665	-0.01483	N	N		1665	-0.000960526	N	N		-60.3601	-314.044	-212.114		-36.644	-91.674
4998	-0.11063	Y	N		4998	0.00559	N	N		4998	-0.0233337	N	N		1666	-0.000845446	N	N		1666	-0.01228	N	N		1666	9.98625e-05	N	N		-60.4226	-321.924	-218.118		-30.266	-96.178
5001	-0.11487	Y	N		5001	-0.0047	N	N		5001	-0.0242696	N	N		1667	-0.00446	N	N		1667	-0.01846	N	N		1667	-0.00676	N	N		-60.3289	-320.424	-224.496		-30.392	-94.802
5004	-0.10595	Y	N		5004	-0.00251	N	N		5004	-0.02402	N	N		1668	-3.53452e-05	N	N		1668	-0.02283	N	N		1668	-0.0019	N	N		-60.2977	-314.42	-213.366		-23.012	-95.302
5007	-0.11549	Y	N		5007	-0.00967	N	N		5007	-0.0236457	N	N		1669	-0.000347789	N	N		1669	-0.02882	N	N		1669	-0.00421	N	N		-60.3914	-334.682	-245.382		-24.264	-95.552
5010	-0.11599	Y	N		5010	-0.00030762	N	N		5010	-0.0234585	N	N		1670	-0.00116	N	N		1670	-0.02795	N	N		1670	-0.00302	N	N		-60.3914	-337.058	-229.624		-18.26	-94.802
5013	-0.13115	Y	N		5013	0.00126	N	N		5013	-0.0245815	N	N		1671	-0.00391	N	N		1671	-0.02988	N	N		1671	0.00103	N	N		-60.3601	-336.558	-230.374		-27.014	-102.93
5016	-0.12155	Y	N		5016	0.00033294	N	N		5016	-0.0221483	N	N		1672	-0.00284	N	N		1672	-0.00874	N	N		1672	0.000410145	N	N		-60.2664	-322.8	-233.876		-26.39	-99.554
5019	-0.12785	Y	N		5019	2.92788e-05	N	N		5019	-0.0235209	N	N		1673	-0.00678	N	N		1673	-0.01604	N	N		1673	0.0059	N	N		-60.2977	-313.794	-241.38		-28.14	-97.052
5022	-0.12048	Y	N		5022	-0.00839	N	N		5022	-0.02402	N	N		1674	-0.00447	N	N		1674	-0.01866	N	N		1674	0.00565	N	N		-60.2664	-311.918	-214.116		-24.514	-106.682
5025	-0.11281	Y	N		5025	-0.00588	N	N		5025	-0.0222731	N	N		1675	-0.00253	N	N		1675	-0.02753	N	N		1675	0.00484	N	N		-60.2664	-319.172	-222.246		-33.018	-102.556
5028	-0.11718	Y	N		5028	-0.00307	N	N		5028	-0.0255798	N	N		1676	-0.00085033	N	N		1676	-0.01224	N	N		1676	0.00384	N	N		-60.2664	-324.176	-219.244		-21.262	-93.676
5031	-0.11811	Y	N		5031	6.25157e-05	N	N		5031	-0.0260165	N	N		1677	0.00133	N	N		1677	-0.00682	N	N		1677	0.00116	N	N		-60.2664	-330.428	-216.868		-25.014	-101.18
5034	-0.09796	Y	N		5034	0.00257	N	N		5034	-0.0285121	N	N		1678	-0.00216	N	N		1678	0.00223	N	N		1678	-0.00577	N	N		-60.2664	-332.18	-227.998		-31.016	-99.304
5037	-0.11712	Y	N		5037	-0.00179	N	N		5037	-0.0232089	N	N		1679	-0.00472	N	N		1679	0.00484	N	N		1679	0.00103	N	N		-60.2664	-315.92	-207.362		-29.266	-96.302
5040	-0.08249	Y	N		5040	-0.00428	N	N		5040	-0.0243944	N	N		1680	-0.00173	N	N		1680	-0.00227	N	N		1680	0.00428	N	N		-60.2352	-321.8	-221.244		-21.262	-101.304
5043	-0.10121	Y	N		5043	-0.00334	N	N		5043	-0.0250182	N	N		1681	-0.00634	N	N		1681	-0.00227	N	N		1681	-0.00153	N	N		-60.1727	-319.924	-216.242		-13.008	-96.802
5046	-0.10171	Y	N		5046	0.0026	N	N		5046	-0.0268275	N	N		1682	-0.00628	N	N		1682	0.00552	N	N		1682	3.30333e-05	N	N		-60.2039	-324.8	-219.744		-13.758	-87.172
5049	-0.10277	Y	N		5049	-0.00238	N	N		5049	-0.029136	N	N		1683	-0.00179	N	N		1683	-0.00627	N	N		1683	-0.00664	N	N		-60.2352	-329.928	-216.492		-21.012	-91.674
5052	-0.10776	Y	N		5052	-0.00425	N	N		5052	-0.024332	N	N		1684	-0.00229	N	N		1684	-0.00572	N	N		1684	-0.00465	N	N		-60.1727	-328.428	-212.866		-21.636	-91.55
5055	-0.10582	Y	N		5055	-0.000806863	N	N		5055	-0.0260165	N	N		1685	-0.00123	N	N		1685	-0.00709	N	N		1685	-0.00246	N	N		-60.2664	-317.672	-198.982		-23.762	-93.05
5058	-0.11662	Y	N		5058	0.00887	N	N		5058	-0.0269523	N	N		1686	-0.00285	N	N		1686	-0.00815	N	N		1686	0.0014	N	N		-60.1102	-326.176	-211.24		-31.392	-96.178
5061	-0.10526	Y	N		5061	-0.00266	N	N		5061	-0.0231466	N	N		1687	-0.00129	N	N		1687	-0.00604	N	N		1687	-0.00203	N	N		-60.2352	-328.178	-215.992		-25.014	-97.052
5064	-0.13683	Y	N		5064	-0.00297	N	N		5064	-0.0250806	N	N		1688	-0.0026	N	N		1688	-0.00136	N	N		1688	0.00296	N	N		-60.1414	-329.554	-218.868		-26.764	-92.05
5067	-0.13271	Y	N		5067	-0.00483	N	N		5067	-0.0289488	N	N		1689	-0.00279	N	N		1689	-0.00966	N	N		1689	-0.000592813	N	N		-60.1727	-345.688	-218.994		-22.638	-91.424
5070	-0.13115	Y	N		5070	-0.00981	N	N		5070	-0.0283249	N	N		1690	-0.0026	N	N		1690	-0.00954	N	N		1690	0.000779516	N	N		-60.2664	-350.564	-204.486		-29.266	-95.302
5073	-0.11375	Y	N		5073	-0.00325	N	N		5073	-0.0225851	N	N		1691	-0.00192	N	N		1691	-0.01784	N	N		1691	9.29513e-05	N	N		-60.2039	-313.294	-198.608		-22.262	-88.048
5076	-0.11649	Y	N		5076	0.00705	N	N		5076	-0.0193408	N	N		1692	-0.00223	N	N		1692	-0.01266	N	N		1692	0.00496	N	N		-60.1727	-326.176	-220.494		-24.138	-99.054
5079	-0.11718	Y	N		5079	0.00487	N	N		5079	-0.0242072	N	N		1693	-0.00304	N	N		1693	-0.00356	N	N		1693	0.00696	N	N		-60.1414	-314.044	-204.236		-29.14	-99.428
5082	-0.11724	Y	N		5082	0.01268	N	N		5082	-0.0207134	N	N		1694	-0.00348	N	N		1694	-0.00244	N	N		1694	0.00452	N	N		-60.1102	-309.042	-204.486		-25.264	-96.178
5085	-0.12747	Y	N		5085	0.0052	N	N		5085	-0.0226474	N	N		1695	-0.0036	N	N		1695	-0.02022	N	N		1695	0.00228	N	N		-60.1727	-308.542	-200.358		-14.382	-89.424
5088	-0.13353	Y	N		5088	0.00396	N	N		5088	-0.0259541	N	N		1696	-0.000548151	N	N		1696	-0.01093	N	N		1696	0.00596	N	N		-60.1414	-315.546	-206.236		-35.27	-104.556
5091	-0.12647	Y	N		5091	0.00116	N	N		5091	-0.0265156	N	N		1697	0.00157	N	N		1697	-0.00188	N	N		1697	0.00209	N	N		-60.1102	-309.792	-198.232		-26.764	-88.298
5094	-0.13795	Y	N		5094	0.00429	N	N		5094	-0.0307581	N	N		1698	0.00207	N	N		1698	-0.00151	N	N		1698	-0.00265	N	N		-60.1414	-310.544	-197.606		-21.136	-89.548
5097	-0.14332	Y	N		5097	0.00118	N	N		5097	-0.0294479	N	N		1699	-0.00198	N	N		1699	0.01277	N	N		1699	-0.00141	N	N		-60.079	-314.796	-198.108		-28.89	-95.302
5100	-0.12872	Y	N		5100	0.00306	N	N		5100	-0.0282001	N	N		1700	0.000822494	N	N		1700	0.01302	N	N		1700	0.00046481	N	N		-60.1414	-322.8	-193.23		-27.514	-91.05
5103	-0.15374	Y	N		5103	-0.00411	N	N		5103	-0.0191536	N	N		1701	-0.00217	N	N		1701	0.01245	N	N		1701	-0.0069	N	N		-60.079	-303.914	-200.108		-32.768	-98.428
5106	-0.15355	Y	N		5106	0.00464	N	N		5106	-0.0257669	N	N		1702	0.000759126	N	N		1702	0.00921	N	N		1702	-0.01239	N	N		-60.0165	-317.046	-198.732		-22.012	-93.3
5109	-0.1324	Y	N		5109	0.00402	N	N		5109	-0.0269523	N	N		1703	0.00194	N	N		1703	0.01538	N	N		1703	-0.00946	N	N		-60.0477	-315.42	-188.226		-32.392	-97.052
5112	-0.11581	Y	N		5112	-0.00158	N	N		5112	-0.0218988	N	N		1704	0.00238	N	N		1704	0.00558	N	N		1704	-0.0049	N	N		-60.079	-311.918	-205.736		-31.392	-87.422
5115	-0.11393	Y	N		5115	0.00529	N	N		5115	-0.0279506	N	N		1705	0.000570487	N	N		1705	0.01456	N	N		1705	-0.00209	N	N		-60.1102	-314.796	-192.604		-35.894	-91.3
5118	-0.13552	Y	N		5118	0.00561	N	N		5118	-0.0272643	N	N		1706	0.000694781	N	N		1706	0.01668	N	N		1706	0.00184	N	N		-60.0165	-302.164	-182.224		-35.894	-100.43
5121	-0.13197	Y	N		5121	0.01248	N	N		5121	-0.0270147	N	N		1707	-5.43942e-05	N	N		1707	0.00258	N	N		1707	0.00171	N	N		-60.1102	-292.908	-178.472		-30.142	-88.048
5124	-0.14089	Y	N		5124	0.00188	N	N		5124	-0.0192784	N	N		1708	-0.00137	N	N		1708	-0.0041	N	N		1708	0.00165	N	N		-60.0165	-315.67	-182.724		-20.762	-80.294
5127	-0.14145	Y	N		5127	-0.000295531	N	N		5127	-0.0238328	N	N		1709	-0.000367327	N	N		1709	-0.00367	N	N		1709	0.00477	N	N		-60.0477	-315.546	-188.352		-18.886	-82.92
5130	-0.12529	Y	N		5130	-0.00216	N	N		5130	-0.021462	N	N		1710	0.00138	N	N		1710	-0.00205	N	N		1710	-0.00122	N	N		-60.079	-319.048	-196.482		-43.898	-87.548
5133	-0.12828	Y	N		5133	0.00409	N	N		5133	-0.0235833	N	N		1711	-0.000368304	N	N		1711	-0.00249	N	N		1711	0.00389	N	N		-60.0477	-321.298	-189.102		-27.766	-88.048
5136	-0.11269	Y	N		5136	-0.000894485	N	N		5136	-0.029947	N	N		1712	5.55474e-06	N	N		1712	-0.01397	N	N		1712	0.00339	N	N		-60.0165	-320.298	-192.98		-26.264	-93.3
5139	-0.11213	Y	N		5139	-0.00588	N	N		5139	-0.02402	N	N		1713	-0.00411	N	N		1713	-0.00436	N	N		1713	0.00807	N	N		-60.0165	-321.674	-191.978		-30.516	-92.8
5142	-0.13502	Y	N		5142	-0.00462	N	N		5142	-0.0198399	N	N		1714	-0.00218	N	N		1714	0.00106	N	N		1714	0.00246	N	N		-60.0165	-321.424	-194.856		-16.008	-88.548
5145	-0.12211	Y	N		5145	-0.00305	N	N		5145	-0.0205886	N	N		1715	-0.000370258	N	N		1715	-0.00674	N	N		1715	0.00433	N	N		-59.9852	-318.922	-186.1		-22.512	-90.298
5148	-0.12579	Y	N		5148	0.00507	N	N		5148	-0.0245191	N	N		1716	0.00113	N	N		1716	-0.00743	N	N		1716	0.00707	N	N		-59.9852	-321.298	-188.226		-23.138	-88.298
5151	-0.11824	Y	N		5151	0.00445	N	N		5151	-0.0239576	N	N		1717	0.002	N	N		1717	-0.00768	N	N		1717	0.00202	N	N		-60.0477	-324.176	-191.604		-24.638	-91.3
5154	-0.1208	Y	N		5154	-0.00209	N	N		5154	-0.0225851	N	N		1718	-0.00137	N	N		1718	-0.01043	N	N		1718	-0.000912771	N	N		-59.9852	-317.672	-192.604		-30.266	-92.05
5157	-0.10495	Y	N		5157	0.00104	N	N		5157	-0.0303838	N	N		1719	-0.00237	N	N		1719	-0.00326	N	N		1719	0.000771499	N	N		-59.9852	-310.794	-183.1		-22.012	-92.05
5160	-0.10713	Y	N		5160	0.00323	N	N		5160	-0.0295103	N	N		1720	-0.00080943	N	N		1720	-0.00208	N	N		1720	0.00189	N	N		-60.0477	-295.534	-182.724		-30.516	-90.424
5163	-0.12211	Y	N		5163	0.000116151	N	N		5163	-0.026578	N	N		1721	0.00212	N	N		1721	-0.00732	N	N		1721	-0.0099	N	N		-59.9228	-309.668	-184.6		-24.888	-88.672
5166	-0.13303	Y	N		5166	-0.00393	N	N		5166	-0.0249559	N	N		1722	0.00518	N	N		1722	-0.0067	N	N		1722	-0.00254	N	N		-59.9852	-305.54	-170.718		-19.26	-94.176
5169	-0.13402	Y	N		5169	0.00232	N	N		5169	-0.026266	N	N		1723	-0.000186992	N	N		1723	0.000846639	N	N		1723	-0.00547	N	N		-60.0477	-322.674	-195.856		-18.886	-92.426
5172	-0.13571	Y	N		5172	0.000141078	N	N		5172	-0.0288864	N	N		1724	-0.000374653	N	N		1724	0.00727	N	N		1724	0.000146205	N	N		-59.954	-324.176	-188.978		-32.642	-84.796
5175	-0.12853	Y	N		5175	0.00296	N	N		5175	-0.0257669	N	N		1725	-0.000437533	N	N		1725	-0.01207	N	N		1725	0.00314	N	N		-59.7978	-312.67	-165.964		-26.514	-93.926
5178	-0.11493	Y	N		5178	-0.00577	N	N		5178	-0.0232089	N	N		1726	0.000809794	N	N		1726	-0.00503	N	N		1726	-0.00466	N	N		-59.8915	-311.044	-189.352		-34.894	-102.806
5181	-0.12217	Y	N		5181	-0.00358	N	N		5181	-0.0232089	N	N		1727	0.00268	N	N		1727	-0.00191	N	N		1727	0.000457346	N	N		-59.9228	-312.418	-197.482		-25.014	-100.804
5184	-0.1241	Y	N		5184	0.00267	N	N		5184	-0.0255798	N	N		1728	-6.46514e-05	N	N		1728	-0.00285	N	N		1728	-0.0026	N	N		-59.9228	-302.038	-177.47		-14.758	-90.298
5187	-0.10757	Y	N		5187	0.000806566	N	N		5187	-0.025455	N	N		1729	-0.00262	N	N		1729	-0.0036	N	N		1729	-0.00622	N	N		-59.954	-318.422	-184.976		-18.01	-90.548
5190	-0.12691	Y	N		5190	0.00393	N	N		5190	-0.0213996	N	N		1730	-0.00343	N	N		1730	-0.00186	N	N		1730	-0.00179	N	N		-59.8915	-322.8	-180.972		-28.64	-90.924
5193	-0.13939	Y	N		5193	-0.00947	N	N		5193	-0.0253926	N	N		1731	0.00255	N	N		1731	-0.01066	N	N		1731	0.00189	N	N		-59.8603	-322.55	-182.348		-33.768	-95.176
5196	-0.13652	Y	N		5196	0.00426	N	N		5196	-0.0232089	N	N		1732	0.000682081	N	N		1732	-0.01378	N	N		1732	0.000143993	N	N		-59.7978	-325.3	-179.972		-30.266	-95.302
5199	-0.1455	Y	N		5199	0.00645	N	N		5199	-0.0225227	N	N		1733	-0.00107	N	N		1733	-0.02869	N	N		1733	-0.00316	N	N		-59.9228	-319.798	-179.222		-28.016	-98.678
5202	-0.14008	Y	N		5202	0.00116	N	N		5202	-0.0255798	N	N		1734	-0.00468	N	N		1734	-0.01665	N	N		1734	-0.0079	N	N		-59.8915	-325.3	-180.222		-28.766	-101.18
5205	-0.13858	Y	N		5205	0.00023248	N	N		5205	-0.0234585	N	N		1735	-0.00331	N	N		1735	-0.01279	N	N		1735	-0.00129	N	N		-59.8915	-329.804	-189.852		-23.638	-99.054
5208	-0.13016	Y	N		5208	-0.0035	N	N		5208	-0.0225227	N	N		1736	-0.00313	N	N		1736	-0.02521	N	N		1736	0.0042	N	N		-59.8915	-328.428	-184.85		-36.144	-102.306
5211	-0.1251	Y	N		5211	0.0043	N	N		5211	-0.025455	N	N		1737	-0.002	N	N		1737	-0.02421	N	N		1737	-0.00279	N	N		-59.954	-325.926	-188.226		-26.14	-100.054
5214	-0.12978	Y	N		5214	-5.45631e-05	N	N		5214	-0.0239576	N	N		1738	-0.00281	N	N		1738	-0.02147	N	N		1738	-0.00373	N	N		-59.9228	-315.17	-173.218		-27.264	-95.426
5217	-0.13409	Y	N		5217	0.000265717	N	N		5217	-0.0223355	N	N		1739	-0.00151	N	N		1739	-0.02459	N	N		1739	-0.00522	N	N		-59.8915	-303.29	-174.47		-30.766	-98.428
5220	-0.12766	Y	N		5220	-0.00222	N	N		5220	-0.0240824	N	N		1740	-0.00319	N	N		1740	-0.01181	N	N		1740	-0.00248	N	N		-59.7978	-316.922	-181.348		-28.39	-96.302
5223	-0.12323	Y	N		5223	-0.00159	N	N		5223	-0.0199647	N	N		1741	-0.00494	N	N		1741	-0.01692	N	N		1741	-0.01402	N	N		-59.7978	-313.17	-182.098		-30.266	-90.8
5226	-0.11868	Y	N		5226	-0.000333237	N	N		5226	-0.0197775	N	N		1742	-0.0025	N	N		1742	-0.0158	N	N		1742	-0.00485	N	N		-59.8915	-308.042	-173.718		-28.266	-93.55
5229	-0.11375	Y	N		5229	0.01215	N	N		5229	-0.0223979	N	N		1743	-0.00126	N	N		1743	-0.02935	N	N		1743	-0.00416	N	N		-59.8915	-314.67	-180.722		-30.392	-103.18
5232	-0.1155	Y	N		5232	0.00187	N	N		5232	-0.0239576	N	N		1744	-1.00752e-05	N	N		1744	-0.01706	N	N		1744	-0.00173	N	N		-59.8915	-311.044	-178.096		-36.52	-100.054
5235	-0.11412	Y	N		5235	0.00281	N	N		5235	-0.0279506	N	N		1745	-1.05636e-05	N	N		1745	-0.01388	N	N		1745	0.00145	N	N		-59.7665	-314.92	-187.226		-29.642	-102.056
5238	-0.11406	Y	N		5238	0.0075	N	N		5238	-0.029947	N	N		1746	-0.00338	N	N		1746	-0.02567	N	N		1746	-0.00498	N	N		-59.8603	-303.664	-188.476		-32.392	-101.054
5241	-0.12024	Y	N		5241	-0.00591	N	N		5241	-0.0248311	N	N		1747	0.0023	N	N		1747	-0.02393	N	N		1747	-0.00392	N	N		-59.8603	-308.292	-188.728		-31.142	-110.936
5244	-0.14625	Y	N		5244	-0.00652	N	N		5244	-0.0242072	N	N		1748	-0.0012	N	N		1748	-0.01932	N	N		1748	0.00794	N	N		-59.7978	-306.666	-195.856		-28.39	-96.302
5247	-0.1334	Y	N		5247	0.00128	N	N		5247	-0.025455	N	N		1749	-0.00319	N	N		1749	-0.0167	N	N		1749	0.000763205	N	N		-59.7978	-311.044	-188.352		-22.262	-89.798
5250	-0.14164	Y	N		5250	0.00129	N	N		5250	-0.0212749	N	N		1750	-0.0012	N	N		1750	-0.00946	N	N		1750	0.00301	N	N		-59.8603	-302.914	-186.35		-32.018	-94.676
5253	-0.13627	Y	N		5253	0.00348	N	N		5253	-0.0234585	N	N		1751	0.000298454	N	N		1751	-0.01901	N	N		1751	0.01212	N	N		-59.829	-310.668	-178.972		-31.016	-91.05
5256	-0.09934	Y	N		5256	0.00318	N	N		5256	-0.0263908	N	N		1752	-0.00201	N	N		1752	-0.01552	N	N		1752	0.0105	N	N		-59.8603	-295.284	-172.718		-32.142	-97.178
5259	-0.12155	Y	N		5259	0.00974	N	N		5259	-0.0238952	N	N		1753	-0.00507	N	N		1753	-0.01615	N	N		1753	0.01124	N	N		-59.7978	-299.912	-174.094		-32.142	-97.678
5262	-0.14788	Y	N		5262	-0.000233527	N	N		5262	-0.0213996	N	N		1754	-0.00207	N	N		1754	-0.00916	N	N		1754	0.01199	N	N		-59.7978	-298.412	-178.846		-31.392	-103.932
5265	-0.12716	Y	N		5265	-0.00366	N	N		5265	-0.0276386	N	N		1755	-0.000888917	N	N		1755	-0.01066	N	N		1755	0.01031	N	N		-59.7041	-282.278	-178.222		-34.768	-100.68
5268	-0.13034	Y	N		5268	-0.01519	N	N		5268	-0.0233337	N	N		1756	-0.0017	N	N		1756	-0.02015	N	N		1756	0.00868	N	N		-59.7665	-307.916	-190.978		-20.636	-88.172
5271	-0.114	Y	N		5271	-0.00052057	N	N		5271	-0.0234585	N	N		1757	-0.000702728	N	N		1757	-0.02053	N	N		1757	-0.00149	N	N		-59.7353	-317.296	-186.852		-32.768	-105.682
5274	-0.14207	Y	N		5274	-0.00394	N	N		5274	-0.0245815	N	N		1758	-0.000328869	N	N		1758	-0.01984	N	N		1758	-0.00623	N	N		-59.7978	-316.296	-195.982		-35.394	-100.054
5277	-0.13103	Y	N		5277	-0.00331	N	N		5277	-0.0238328	N	N		1759	-0.00208	N	N		1759	-0.00519	N	N		1759	-0.00367	N	N		-59.7978	-304.664	-202.234		-19.886	-92.55
5280	-0.14002	Y	N		5280	0.00356	N	N		5280	-0.0229594	N	N		1760	-0.00426	N	N		1760	-0.00825	N	N		1760	-0.00454	N	N		-59.7353	-306.54	-184.224		-26.014	-105.932
5283	-0.13939	Y	N		5283	-0.00673	N	N		5283	-0.0227098	N	N		1761	-0.000517508	N	N		1761	-0.01511	N	N		1761	-0.01066	N	N		-59.7978	-307.166	-200.484		-35.27	-104.182
5286	-0.15867	Y	N		5286	0.00389	N	N		5286	-0.0259541	N	N		1762	0.000417864	N	N		1762	-0.01774	N	N		1762	-0.00461	N	N		-59.7665	-303.914	-195.73		-19.886	-95.052
5289	-0.148	Y	N		5289	0.00514	N	N		5289	-0.022897	N	N		1763	-0.000892824	N	N		1763	-0.000892551	N	N		1763	-0.000613271	N	N		-59.7041	-315.92	-188.728		-31.518	-98.928
5292	-0.13215	Y	N		5292	0.00484	N	N		5292	-0.0244567	N	N		1764	-0.00127	N	N		1764	-0.00676	N	N		1764	-0.000114418	N	N		-59.7041	-316.422	-189.978		-30.516	-104.432
5295	-0.13665	Y	N		5295	0.00797	N	N		5295	-0.0261413	N	N		1765	-0.00289	N	N		1765	0.00309	N	N		1765	-0.00835	N	N		-59.7041	-307.042	-192.354		-31.266	-91.674
5298	-0.14513	Y	N		5298	0.00735	N	N		5298	-0.0237705	N	N		1766	0.00173	N	N		1766	-0.00252	N	N		1766	-0.0066	N	N		-59.5478	-318.798	-197.858		-29.016	-98.554
5301	-0.13496	Y	N		5301	-0.00137	N	N		5301	-0.0253302	N	N		1767	-8.37004e-05	N	N		1767	-0.00328	N	N		1767	-0.00149	N	N		-59.7665	-315.92	-197.732		-37.27	-102.43
5304	-0.14937	Y	N		5304	0.00581	N	N		5304	-0.0194656	N	N		1768	-0.00208	N	N		1768	-0.000657631	N	N		1768	-0.000926594	N	N		-59.6416	-321.674	-204.486		-33.894	-107.434
5307	-0.11325	Y	N		5307	0.00488	N	N		5307	-0.0216492	N	N		1769	-0.00108	N	N		1769	-0.01345	N	N		1769	8.98227e-06	N	N		-59.7041	-333.68	-225.122		-36.27	-104.306
5310	-0.14613	Y	N		5310	0.00926	N	N		5310	-0.0250806	N	N		1770	-0.00164	N	N		1770	0.00121	N	N		1770	-0.00211	N	N		-59.6728	-334.932	-211.864		-28.89	-102.056
5313	-0.1402	Y	N		5313	0.00147	N	N		5313	-0.0259541	N	N		1771	-0.00626	N	N		1771	-0.01352	N	N		1771	7.08354e-05	N	N		-59.6728	-332.93	-206.236		-33.768	-106.308
5316	-0.13353	Y	N		5316	-0.00196	N	N		5316	-0.0223979	N	N		1772	-0.00183	N	N		1772	-0.0187	N	N		1772	0.002	N	N		-59.7041	-341.184	-224.246		-32.142	-105.808
5319	-0.12791	Y	N		5319	-0.00507	N	N		5319	-0.0252054	N	N		1773	-0.0009601	N	N		1773	-0.02451	N	N		1773	0.00319	N	N		-59.7041	-320.298	-219.744		-34.018	-98.678
5322	-0.12529	Y	N		5322	0.00742	N	N		5322	-0.0223979	N	N		1774	-0.00265	N	N		1774	-0.01303	N	N		1774	-0.00417	N	N		-59.6416	-322.8	-198.358		-26.89	-109.56
5325	-0.12872	Y	N		5325	0.00337	N	N		5325	-0.0253926	N	N		1775	-0.00252	N	N		1775	-0.0081	N	N		1775	0.000943176	N	N		-59.6728	-321.548	-205.986		-31.518	-104.806
5328	-0.12479	Y	N		5328	0.00494	N	N		5328	-0.0283873	N	N		1776	-0.00159	N	N		1776	-0.01434	N	N		1776	0.0015	N	N		-59.6416	-320.798	-197.732		-29.14	-97.552
5331	-0.15162	Y	N		5331	0.01181	N	N		5331	-0.0283873	N	N		1777	0.00259	N	N		1777	-0.0209	N	N		1777	-0.00174	N	N		-59.5791	-326.302	-198.732		-35.394	-108.058
5334	-0.1077	Y	N		5334	0.00309	N	N		5334	-0.0265156	N	N		1778	0.0011	N	N		1778	-0.01148	N	N		1778	-0.00261	N	N		-59.6416	-326.176	-203.61		-37.27	-110.434
5337	-0.11231	Y	N		5337	0.00528	N	N		5337	-0.0273891	N	N		1779	0.00103	N	N		1779	-0.01292	N	N		1779	-0.00723	N	N		-59.6416	-313.17	-196.856		-27.264	-106.182
5340	-0.15025	Y	N		5340	0.00123	N	N		5340	-0.0248935	N	N		1780	-0.00202	N	N		1780	-0.01766	N	N		1780	-0.00505	N	N		-59.6103	-304.664	-190.352		-28.016	-100.68
5343	-0.14607	Y	N		5343	0.00124	N	N		5343	-0.0232089	N	N		1781	-0.00146	N	N		1781	-0.0075	N	N		1781	-0.00311	N	N		-59.6416	-309.918	-198.982		-29.14	-112.06
5346	-0.14164	Y	N		5346	-0.00125	N	N		5346	-0.0210253	N	N		1782	0.00153	N	N		1782	0.00535	N	N		1782	-0.00661	N	N		-59.6103	-312.294	-198.482		-26.014	-109.56
5349	-0.148	Y	N		5349	0.00812	N	N		5349	-0.0231466	N	N		1783	0.00166	N	N		1783	0.00385	N	N		1783	-0.000431611	N	N		-59.5791	-302.038	-191.978		-27.264	-105.932
5352	-0.1475	Y	N		5352	0.00126	N	N		5352	-0.0233961	N	N		1784	9.51622e-05	N	N		1784	0.000543379	N	N		1784	0.00263	N	N		-59.5791	-315.17	-192.98		-30.392	-105.306
5355	-0.16042	Y	N		5355	0.00502	N	N		5355	-0.0250806	N	N		1785	0.00646	N	N		1785	-0.00863	N	N		1785	0.000378906	N	N		-59.5478	-301.414	-188.852		-28.89	-99.304
5358	-0.17296	Y	N		5358	0.00721	N	N		5358	-0.0208381	N	N		1786	0.00402	N	N		1786	-0.00383	N	N		1786	0.0035	N	N		-59.6728	-305.166	-191.728		-28.016	-103.806
5361	-0.15792	Y	N		5361	0.01096	N	N		5361	-0.0268275	N	N		1787	0.00184	N	N		1787	0.000846542	N	N		1787	-0.00143	N	N		-59.5791	-307.666	-187.226		-34.894	-108.184
5364	-0.1611	Y	N		5364	0.00878	N	N		5364	-0.0246439	N	N		1788	0.00209	N	N		1788	-0.01014	N	N		1788	-0.0078	N	N		-59.6103	-300.412	-188.352		-29.642	-105.682
5367	-0.16878	Y	N		5367	0.00567	N	N		5367	-0.0218988	N	N		1789	0.00296	N	N		1789	-0.01607	N	N		1789	-0.00206	N	N		-59.5478	-308.542	-196.106		-35.644	-112.436
5370	-0.14339	Y	N		5370	0.0035	N	N		5370	-0.0232713	N	N		1790	-0.00141	N	N		1790	-0.00883	N	N		1790	-0.00193	N	N		-59.5478	-320.798	-182.848		-36.394	-109.934
5373	-0.14339	Y	N		5373	0.00538	N	N		5373	-0.0235209	N	N		1791	0.00103	N	N		1791	0.00183	N	N		1791	0.00131	N	N		-59.5478	-300.288	-192.98		-40.272	-113.186
5376	-0.14158	Y	N		5376	0.00944	N	N		5376	-0.0252054	N	N		1792	-0.000532649	N	N		1792	0.0032	N	N		1792	-0.00468	N	N		-59.5166	-308.042	-196.856		-36.394	-117.188
5379	-0.16616	Y	N		5379	0.00789	N	N		5379	-0.0185921	N	N		1793	-0.000845086	N	N		1793	-0.01003	N	N		1793	-0.00174	N	N		-59.5791	-304.79	-187.726		-29.39	-119.064
5382	-0.15892	Y	N		5382	0.00447	N	N		5382	-0.019216	N	N		1794	0.00252	N	N		1794	-0.00622	N	N		1794	0.00312	N	N		-59.5166	-304.54	-189.852		-30.392	-110.684
5385	-0.17171	Y	N		5385	0.01259	N	N		5385	-0.0199647	N	N		1795	0.0019	N	N		1795	-0.01303	N	N		1795	0.00156	N	N		-59.4229	-303.038	-180.098		-26.514	-111.56
5388	-0.15923	Y	N		5388	0.00947	N	N		5388	-0.0242072	N	N		1796	0.00146	N	N		1796	-0.01303	N	N		1796	0.00312	N	N		-59.5166	-312.92	-174.844		-39.396	-112.936
5391	-0.14494	Y	N		5391	0.00605	N	N		5391	-0.0261413	N	N		1797	0.000962281	N	N		1797	-0.01291	N	N		1797	-0.000248323	N	N		-59.5166	-309.542	-178.596		-36.02	-100.93
5394	-0.15624	Y	N		5394	-0.00112	N	N		5394	-0.0280753	N	N		1798	0.00134	N	N		1798	-0.00861	N	N		1798	0.000375312	N	N		-59.5166	-316.546	-175.72		-38.02	-112.186
5397	-0.14438	Y	N		5397	0.00108	N	N		5397	-0.0237705	N	N		1799	0.000898913	N	N		1799	-0.00636	N	N		1799	-0.00686	N	N		-59.5478	-319.048	-185.226		-40.396	-115.562
5400	-0.15156	Y	N		5400	0.000460609	N	N		5400	-0.0237705	N	N		1800	0.00202	N	N		1800	0.00312	N	N		1800	-0.00368	N	N		-59.4541	-308.292	-173.718		-39.772	-112.686
5403	-0.14551	Y	N		5403	0.00265	N	N		5403	-0.0210253	N	N		1801	0.00283	N	N		1801	0.00268	N	N		1801	-0.00836	N	N		-59.4853	-302.414	-178.096		-35.644	-108.308
5406	-0.15237	Y	N		5406	0.0064	N	N		5406	-0.0283873	N	N		1802	0.00601	N	N		1802	-0.00157	N	N		1802	-0.00268	N	N		-59.3916	-316.422	-182.098		-30.266	-108.308
5409	-0.14962	Y	N		5409	-0.00201	N	N		5409	-0.0241448	N	N		1803	0.000647402	N	N		1803	-0.00432	N	N		1803	-0.01023	N	N		-59.3916	-311.668	-173.718		-25.638	-105.932
5412	-0.15274	Y	N		5412	-0.00138	N	N		5412	-0.0257669	N	N		1804	-0.000600902	N	N		1804	-0.01075	N	N		1804	-0.00624	N	N		-59.3916	-300.788	-181.598		-31.016	-102.556
5415	-0.15268	Y	N		5415	0.00393	N	N		5415	-0.0220859	N	N		1805	0.00033447	N	N		1805	-0.00651	N	N		1805	-0.00175	N	N		-59.4541	-312.418	-174.72		-33.268	-109.184
5418	-0.16135	Y	N		5418	0.00675	N	N		5418	-0.0238328	N	N		1806	-0.00148	N	N		1806	0.00697	N	N		1806	-0.00175	N	N		-59.3916	-302.538	-171.342		-38.27	-116.938
5421	-0.15861	Y	N		5421	0.000518773	N	N		5421	-0.0296351	N	N		1807	-0.000602367	N	N		1807	-0.00526	N	N		1807	-0.00743	N	N		-59.5166	-292.784	-168.466		-33.518	-107.184
5424	-0.15012	Y	N		5424	-0.00821	N	N		5424	-0.0211501	N	N		1808	0.000457787	N	N		1808	-0.00639	N	N		1808	-0.00718	N	N		-59.4229	-303.664	-167.966		-33.518	-100.054
5427	-0.12573	Y	N		5427	0.0074	N	N		5427	-0.0292607	N	N		1809	0.00139	N	N		1809	-0.01282	N	N		1809	-0.00793	N	N		-59.4541	-313.17	-176.47		-18.134	-94.05
5430	-0.13671	Y	N		5430	0.01084	N	N		5430	-0.0268275	N	N		1810	-0.000354268	N	N		1810	-0.01906	N	N		1810	-0.00106	N	N		-59.3916	-308.668	-173.97		-44.024	-107.434
5433	-0.14226	Y	N		5433	0.00305	N	N		5433	-0.0260165	N	N		1811	0.00202	N	N		1811	-0.02206	N	N		1811	-0.00275	N	N		-59.3916	-312.794	-176.096		-39.272	-103.306
5436	-0.16291	Y	N		5436	0.00649	N	N		5436	-0.0237705	N	N		1812	0.0027	N	N		1812	-0.01657	N	N		1812	-0.00537	N	N		-59.4541	-311.044	-177.22		-30.642	-108.934
5439	-0.14844	Y	N		5439	0.00244	N	N		5439	-0.0235209	N	N		1813	-0.00266	N	N		1813	-0.01283	N	N		1813	0.00705	N	N		-59.3604	-310.794	-174.72		-35.52	-101.43
5442	-0.16915	Y	N		5442	0.01742	N	N		5442	-0.020651	N	N		1814	-0.000668177	N	N		1814	-0.02881	N	N		1814	0.00474	N	N		-59.2667	-305.54	-181.224		-25.138	-108.058
5445	-0.14775	Y	N		5445	0.00745	N	N		5445	-0.0270771	N	N		1815	-0.000231928	N	N		1815	-0.02987	N	N		1815	0.01116	N	N		-59.3916	-311.168	-182.724		-26.64	-107.558
5448	-0.13446	Y	N		5448	0.00652	N	N		5448	-0.0275138	N	N		1816	-0.00292	N	N		1816	-0.01365	N	N		1816	0.00268	N	N		-59.3604	-308.668	-173.468		-20.886	-94.926
5451	-0.14488	Y	N		5451	-0.00252	N	N		5451	-0.0265156	N	N		1817	-0.000732034	N	N		1817	-0.01758	N	N		1817	-0.00144	N	N		-59.3916	-317.922	-181.098		-29.016	-100.18
5454	-0.15231	Y	N		5454	0.00498	N	N		5454	-0.0245191	N	N		1818	-0.00242	N	N		1818	-0.02133	N	N		1818	-0.00175	N	N		-59.3604	-319.048	-177.596		-30.892	-97.678
5457	-0.13552	Y	N		5457	-0.00125	N	N		5457	-0.0219612	N	N		1819	-0.00148	N	N		1819	-0.0116	N	N		1819	0.00187	N	N		-59.3604	-303.414	-175.22		-28.14	-107.182
5460	-0.13746	Y	N		5460	0.00967	N	N		5460	-0.0232089	N	N		1820	0.00201	N	N		1820	-0.0141	N	N		1820	-0.00543	N	N		-59.3604	-301.914	-179.848		-34.018	-104.432
5463	-0.13609	Y	N		5463	0.00687	N	N		5463	-0.0220235	N	N		1821	0.00257	N	N		1821	-0.01211	N	N		1821	-0.01124	N	N		-59.3604	-313.67	-190.478		-25.89	-96.052
5466	-0.12754	Y	N		5466	0.00875	N	N		5466	-0.0209629	N	N		1822	-0.00167	N	N		1822	-0.00213	N	N		1822	-0.00668	N	N		-59.3916	-307.916	-174.47		-27.39	-102.93
5469	-0.12798	Y	N		5469	0.00284	N	N		5469	-0.0253302	N	N		1823	-0.00423	N	N		1823	-0.0103	N	N		1823	-0.00281	N	N		-59.3291	-327.302	-196.982		-20.26	-101.18
5472	-0.1427	Y	N		5472	0.00628	N	N		5472	-0.0230218	N	N		1824	0.000574754	N	N		1824	0.0081	N	N		1824	-0.00512	N	N		-59.2979	-328.928	-202.984		-29.516	-98.304
5475	-0.17003	Y	N		5475	0.00566	N	N		5475	-0.027701	N	N		1825	0.00419	N	N		1825	-0.00844	N	N		1825	-0.00462	N	N		-59.2979	-321.424	-193.73		-18.384	-98.304
5478	-0.13727	Y	N		5478	0.00723	N	N		5478	-0.0184673	N	N		1826	0.00126	N	N		1826	-0.00164	N	N		1826	-0.00313	N	N		-59.2979	-319.048	-215.616		-33.894	-102.056
5481	-0.15374	Y	N		5481	0.00817	N	N		5481	-0.0252054	N	N		1827	1.17683e-05	N	N		1827	-0.00701	N	N		1827	-0.0065	N	N		-59.2667	-308.166	-213.74		-25.514	-104.682
5484	-0.1543	Y	N		5484	0.000693267	N	N		5484	-0.0200895	N	N		1828	0.00344	N	N		1828	-0.00726	N	N		1828	-0.00369	N	N		-59.2667	-300.412	-204.986		-17.51	-99.678
5487	-0.16366	Y	N		5487	0.00226	N	N		5487	-0.0270147	N	N		1829	-0.00367	N	N		1829	-0.01656	N	N		1829	-0.00475	N	N		-59.2667	-316.172	-212.364		-19.51	-95.802
5490	-0.15555	Y	N		5490	0.00757	N	N		5490	-0.0226474	N	N		1830	-0.000738383	N	N		1830	-0.01575	N	N		1830	-0.00469	N	N		-59.3291	-311.544	-201.61		-19.76	-94.552
5493	-0.17046	Y	N		5493	0.00477	N	N		5493	-0.025143	N	N		1831	0.00126	N	N		1831	-0.01594	N	N		1831	-0.000881634	N	N		-59.2042	-320.298	-208.738		-27.766	-94.05
5496	-0.14357	Y	N		5496	0.01196	N	N		5496	-0.027701	N	N		1832	-0.00598	N	N		1832	-0.01725	N	N		1832	-0.00288	N	N		-59.2042	-317.296	-209.614		-23.512	-100.054
5499	-0.14838	Y	N		5499	0.00604	N	N		5499	-0.0261413	N	N		1833	-0.00717	N	N		1833	-0.01164	N	N		1833	0.00642	N	N		-59.2354	-314.796	-211.864		-30.392	-100.554
5502	-0.15168	Y	N		5502	-0.000504641	N	N		5502	-0.0253926	N	N		1834	-0.00124	N	N		1834	0.00364	N	N		1834	0.00767	N	N		-59.2979	-312.92	-210.238		-19.01	-99.428
5505	-0.13833	Y	N		5505	-0.000184421	N	N		5505	-0.0250806	N	N		1835	-0.00236	N	N		1835	0.00563	N	N		1835	0.00373	N	N		-59.2042	-321.924	-213.49		-20.512	-98.928
5508	-0.17103	Y	N		5508	0.01199	N	N		5508	-0.0235209	N	N		1836	-0.00642	N	N		1836	-0.00672	N	N		1836	0.00367	N	N		-59.2354	-320.548	-219.494		-17.51	-93.676
5511	-0.14002	Y	N		5511	0.01293	N	N		5511	-0.0212749	N	N		1837	-0.00286	N	N		1837	-0.00872	N	N		1837	-0.00525	N	N		-59.2354	-313.92	-216.242		-21.012	-95.926
5514	-0.17496	Y	N		5514	0.00109	N	N		5514	-0.0262037	N	N		1838	0.00107	N	N		1838	-0.00872	N	N		1838	-0.00587	N	N		-59.2354	-302.414	-213.116		-26.264	-100.43
5517	-0.14819	Y	N		5517	0.00921	N	N		5517	-0.0239576	N	N		1839	0.00157	N	N		1839	0.00244	N	N		1839	-0.00169	N	N		-59.2042	-293.158	-206.112		-16.384	-95.426
5520	-0.14975	Y	N		5520	0.00454	N	N		5520	-0.0264532	N	N		1840	-0.000368921	N	N		1840	0.01086	N	N		1840	-0.00637	N	N		-59.1729	-308.918	-207.862		-30.642	-98.928
5523	-0.15424	Y	N		5523	0.01078	N	N		5523	-0.0245191	N	N		1841	0.00175	N	N		1841	0.00325	N	N		1841	-0.00962	N	N		-59.2354	-307.042	-210.74		-17.51	-80.918
5526	-0.13097	Y	N		5526	0.00424	N	N		5526	-0.0244567	N	N		1842	0.002	N	N		1842	0.00368	N	N		1842	-0.00912	N	N		-59.1417	-298.412	-187.102		-28.89	-89.674
5529	-0.16023	Y	N		5529	-0.00417	N	N		5529	-0.0252054	N	N		1843	0.00163	N	N		1843	0.00024597	N	N		1843	-0.00906	N	N		-59.2667	-305.916	-194.23		-35.27	-98.304
5532	-0.14544	Y	N		5532	0.00831	N	N		5532	-0.0298846	N	N		1844	-0.000183701	N	N		1844	-0.00818	N	N		1844	-0.01255	N	N		-59.2042	-322.3	-207.362		-33.768	-103.43
5535	-0.15798	Y	N		5535	0.00583	N	N		5535	-0.021462	N	N		1845	0.0035	N	N		1845	-0.01829	N	N		1845	-0.01087	N	N		-59.2042	-306.54	-199.984		-27.514	-92.3
5538	-0.15786	Y	N		5538	0.00677	N	N		5538	-0.0258293	N	N		1846	-0.000434243	N	N		1846	-0.02285	N	N		1846	-0.00519	N	N		-59.2354	-312.92	-207.612		-23.888	-93.176
5541	-0.16978	Y	N		5541	0.00116	N	N		5541	-0.0257045	N	N		1847	0.00125	N	N		1847	-0.02129	N	N		1847	-0.00238	N	N		-59.0792	-310.168	-202.11		-27.264	-93.176
5544	-0.15094	Y	N		5544	0.01022	N	N		5544	-0.0207134	N	N		1848	0.00362	N	N		1848	-0.03571	N	N		1848	-0.00669	N	N		-59.1729	-305.416	-200.358		-20.636	-97.552
5547	-0.15898	Y	N		5547	0.00149	N	N		5547	-0.02402	N	N		1849	0.000749717	N	N		1849	-0.04338	N	N		1849	-0.00713	N	N		-59.2042	-305.79	-199.232		-14.258	-90.174
5550	-0.15343	Y	N		5550	-0.00131	N	N		5550	-0.0225851	N	N		1850	0.000562055	N	N		1850	-0.03128	N	N		1850	-0.00656	N	N		-59.1105	-301.788	-193.73		-28.14	-105.306
5553	-0.17233	Y	N		5553	-5.14734e-05	N	N		5553	-0.0235209	N	N		1851	0.00275	N	N		1851	-0.01806	N	N		1851	-0.00482	N	N		-59.1729	-311.418	-192.73		-18.134	-90.548
5556	-0.14744	Y	N		5556	0.01025	N	N		5556	-0.0275762	N	N		1852	0.00106	N	N		1852	-0.01943	N	N		1852	-0.00656	N	N		-59.0792	-295.91	-185.6		-19.51	-98.678
5559	-0.16173	Y	N		5559	0.0034	N	N		5559	-0.0202766	N	N		1853	0.000622981	N	N		1853	-0.02212	N	N		1853	-0.01075	N	N		-59.1417	-321.298	-196.232		-25.888	-92.424
5562	-0.15493	Y	N		5562	-0.00252	N	N		5562	-0.0210877	N	N		1854	-0.002	N	N		1854	-0.02661	N	N		1854	-0.0027	N	N		-59.048	-315.546	-194.23		-22.388	-103.056
5565	-0.17152	Y	N		5565	0.000293734	N	N		5565	-0.019216	N	N		1855	-0.00256	N	N		1855	-0.02537	N	N		1855	-0.00257	N	N		-59.1105	-302.664	-186.226		-21.512	-95.676
5568	-0.15693	Y	N		5568	-0.00812	N	N		5568	-0.0269523	N	N		1856	0.000683906	N	N		1856	-0.02331	N	N		1856	-0.00519	N	N		-59.0792	-327.928	-198.982		-19.386	-86.672
5571	-0.16254	Y	N		5571	0.00312	N	N		5571	-0.0267028	N	N		1857	0.000621027	N	N		1857	-0.02001	N	N		1857	-0.00607	N	N		-59.1105	-329.554	-193.854		-29.016	-104.432
5574	-0.15624	Y	N		5574	0.00593	N	N		5574	-0.0300718	N	N		1858	-0.00138	N	N		1858	0.00151	N	N		1858	-0.00894	N	N		-59.048	-332.68	-209.488		-30.642	-99.93
5577	-0.16547	Y	N		5577	0.00875	N	N		5577	-0.0282001	N	N		1859	-0.00269	N	N		1859	-0.00492	N	N		1859	-0.00763	N	N		-59.1105	-327.552	-215.992		-21.136	-91.05
5580	-0.1583	Y	N		5580	0.00408	N	N		5580	-0.0223355	N	N		1860	0.00093151	N	N		1860	-0.00972	N	N		1860	-0.00675	N	N		-59.1105	-314.67	-190.978		-24.138	-107.558
5583	-0.16791	Y	N		5583	0.00128	N	N		5583	-0.0255798	N	N		1861	-0.00219	N	N		1861	-0.00636	N	N		1861	-0.01755	N	N		-59.0792	-309.418	-197.606		-25.138	-107.434
5586	-0.13715	Y	N		5586	0.000351899	N	N		5586	-0.0262037	N	N		1862	-0.0015	N	N		1862	-0.0106	N	N		1862	-0.02329	N	N		-59.048	-312.92	-208.988		-17.51	-95.176
5589	-0.14058	Y	N		5589	0.00535	N	N		5589	-0.0264532	N	N		1863	0.00336	N	N		1863	-0.02365	N	N		1863	-0.02179	N	N		-59.048	-312.794	-189.102		-19.76	-94.302
5592	-0.14694	Y	N		5592	0.00224	N	N		5592	-0.0275762	N	N		1864	0.00305	N	N		1864	-0.01778	N	N		1864	-0.01961	N	N		-58.9855	-320.674	-194.98		-29.892	-98.928
5595	-0.14376	Y	N		5595	0.00506	N	N		5595	-0.0282625	N	N		1865	0.00473	N	N		1865	-0.02671	N	N		1865	-0.01555	N	N		-59.0167	-302.788	-196.106		-32.392	-103.306
5598	-0.15056	Y	N		5598	0.00881	N	N		5598	-0.0235209	N	N		1866	0.000928579	N	N		1866	-0.01093	N	N		1866	-0.01605	N	N		-59.0792	-315.296	-205.862		-30.516	-94.176
5601	-0.12841	Y	N		5601	8.14742e-05	N	N		5601	-0.0271395	N	N		1867	0.0028	N	N		1867	-0.02372	N	N		1867	-0.00732	N	N		-59.0792	-308.416	-204.36		-35.018	-99.428
5604	-0.16653	Y	N		5604	0.0057	N	N		5604	-0.0218988	N	N		1868	0.000428481	N	N		1868	-0.01605	N	N		1868	-0.01006	N	N		-58.9855	-306.916	-201.358		-29.892	-99.304
5607	-0.14732	Y	N		5607	-0.00427	N	N		5607	-0.0237081	N	N		1869	0.00317	N	N		1869	-0.00863	N	N		1869	-0.00925	N	N		-59.1417	-309.418	-209.238		-28.766	-97.178
5610	-0.13571	Y	N		5610	-0.00145	N	N		5610	-0.0250182	N	N		1870	0.00224	N	N		1870	-0.01481	N	N		1870	-0.01506	N	N		-59.0167	-322.55	-202.734		-31.518	-94.426
5613	-0.15225	Y	N		5613	0.00167	N	N		5613	-0.0293231	N	N		1871	0.000239842	N	N		1871	-0.01462	N	N		1871	-0.01368	N	N		-59.0167	-314.044	-202.484		-42.522	-108.808
5616	-0.15686	Y	N		5616	-0.00674	N	N		5616	-0.025455	N	N		1872	0.000426527	N	N		1872	-0.0052	N	N		1872	-0.00682	N	N		-58.9855	-312.544	-217.242		-34.394	-97.928
5619	-0.15318	Y	N		5619	0.00855	N	N		5619	-0.0268275	N	N		1873	0.00048843	N	N		1873	-2.89797e-05	N	N		1873	-0.01162	N	N		-59.0167	-293.408	-219.118		-37.146	-97.552
5622	-0.15693	Y	N		5622	0.00076358	N	N		5622	-0.0217116	N	N		1874	-0.000385528	N	N		1874	-0.00839	N	N		1874	-0.00408	N	N		-58.9542	-303.664	-197.232		-33.142	-102.43
5625	-0.17483	Y	N		5625	0.00296	N	N		5625	-0.0230218	N	N		1875	-7.40603e-05	N	N		1875	0.00558	N	N		1875	-0.00314	N	N		-58.9855	-306.29	-203.986		-35.894	-106.682
5628	-0.17028	Y	N		5628	-0.00109	N	N		5628	-0.0267652	N	N		1876	0.00323	N	N		1876	0.00608	N	N		1876	-0.00202	N	N		-59.0167	-311.294	-200.984		-32.392	-89.924
5631	-0.14732	Y	N		5631	0.000164566	N	N		5631	-0.0252054	N	N		1877	0.000673649	N	N		1877	-0.00328	N	N		1877	-0.00663	N	N		-59.0167	-316.796	-197.606		-29.766	-94.552
5634	-0.14719	Y	N		5634	0.00704	N	N		5634	-0.0268275	N	N		1878	0.000174032	N	N		1878	-0.00859	N	N		1878	-0.00913	N	N		-58.9542	-319.422	-210.99		-42.898	-99.804
5637	-0.14888	Y	N		5637	-0.000130726	N	N		5637	-0.0250806	N	N		1879	0.00123	N	N		1879	0.00289	N	N		1879	-0.00776	N	N		-59.0167	-312.418	-206.112		-32.768	-99.678
5640	-0.14314	Y	N		5640	0.00768	N	N		5640	-0.0293855	N	N		1880	-0.000638023	N	N		1880	0.000948783	N	N		1880	-0.00127	N	N		-58.9855	-311.418	-200.108		-35.394	-105.682
5643	-0.16398	Y	N		5643	0.000509774	N	N		5643	-0.0232713	N	N		1881	0.00248	N	N		1881	-0.00972	N	N		1881	-0.00888	N	N		-58.9855	-316.922	-207.362		-37.02	-102.556
5646	-0.16279	Y	N		5646	0.0027	N	N		5646	-0.0241448	N	N		1882	0.00285	N	N		1882	-0.00498	N	N		1882	-0.01431	N	N		-58.923	-317.422	-202.11		-30.392	-101.18
5649	-0.15143	Y	N		5649	0.00177	N	N		5649	-0.0264532	N	N		1883	0.00423	N	N		1883	-0.00156	N	N		1883	-0.00951	N	N		-58.923	-326.176	-200.358		-33.894	-97.802
5652	-0.15193	Y	N		5652	0.00709	N	N		5652	-0.0245815	N	N		1884	0.000919787	N	N		1884	-0.00848	N	N		1884	-0.00907	N	N		-58.923	-323.926	-202.61		-41.022	-103.056
5655	-0.14994	Y	N		5655	-0.00226	N	N		5655	-0.0281377	N	N		1885	0.00167	N	N		1885	-0.01772	N	N		1885	-0.01094	N	N		-58.8918	-327.052	-193.98		-31.642	-95.302
5658	-0.17477	Y	N		5658	0.00118	N	N		5658	-0.0239576	N	N		1886	-0.00145	N	N		1886	-0.02284	N	N		1886	-0.00564	N	N		-58.8918	-319.924	-203.234		-38.896	-100.304
5661	-0.15381	Y	N		5661	0.00555	N	N		5661	-0.0245191	N	N		1887	-0.00158	N	N		1887	-0.01086	N	N		1887	-0.00233	N	N		-58.8918	-314.17	-191.228		-36.52	-100.054
5664	-0.16448	Y	N		5664	0.000255968	N	N		5664	-0.0234585	N	N		1888	0.00291	N	N		1888	-0.02534	N	N		1888	-0.00533	N	N		-58.9542	-327.302	-193.854		-28.39	-96.428
5667	-0.14744	Y	N		5667	0.000888219	N	N		5667	-0.0219612	N	N		1889	0.00372	N	N		1889	-0.02241	N	N		1889	-0.00108	N	N		-58.8918	-323.3	-194.73		-31.518	-95.052
5670	-0.16953	Y	N		5670	0.00433	N	N		5670	-0.0211501	N	N		1890	0.00154	N	N		1890	-0.0309	N	N		1890	-0.00196	N	N		-58.8918	-331.054	-177.22		-27.766	-100.93
5673	-0.17446	Y	N		5673	0.00808	N	N		5673	-0.0268275	N	N		1891	0.000542029	N	N		1891	-0.02572	N	N		1891	-0.00289	N	N		-58.8918	-308.792	-174.47		-35.644	-96.678
5676	-0.16448	Y	N		5676	0.00559	N	N		5676	-0.0209005	N	N		1892	0.00179	N	N		1892	-0.02585	N	N		1892	0.000848455	N	N		-58.8605	-315.796	-195.356		-32.892	-101.806
5679	-0.15162	Y	N		5679	0.000921455	N	N		5679	-0.0225851	N	N		1893	-0.00164	N	N		1893	-0.0291	N	N		1893	-0.00283	N	N		-58.8918	-320.048	-192.354		-29.766	-98.304
5682	-0.16866	Y	N		5682	0.00873	N	N		5682	-0.0199647	N	N		1894	0.00391	N	N		1894	-0.01282	N	N		1894	0.000223991	N	N		-58.8918	-315.42	-183.1		-36.27	-95.052
5685	-0.16685	Y	N		5685	0.00749	N	N		5685	-0.0227098	N	N		1895	-2.14453e-05	N	N		1895	-0.00321	N	N		1895	-0.0029	N	N		-58.8605	-301.664	-173.594		-22.388	-90.174
5688	-0.16117	Y	N		5688	0.00531	N	N		5688	-0.0262037	N	N		1896	0.00191	N	N		1896	-0.02524	N	N		1896	-0.000275691	N	N		-58.8605	-307.292	-161.462		-42.648	-98.054
5691	-0.13783	Y	N		5691	0.01063	N	N		5691	-0.0217116	N	N		1897	-0.000459153	N	N		1897	-0.04084	N	N		1897	-0.00545	N	N		-58.8605	-310.168	-166.84		-35.77	-89.548
5694	-0.17602	Y	N		5694	0.00252	N	N		5694	-0.0260789	N	N		1898	-0.000272468	N	N		1898	-0.04134	N	N		1898	-0.0062	N	N		-58.8918	-317.172	-167.59		-33.268	-91.05
5697	-0.17783	Y	N		5697	0.01158	N	N		5697	-0.0187793	N	N		1899	0.00328	N	N		1899	-0.0318	N	N		1899	-0.00471	N	N		-58.7668	-314.67	-162.088		-38.146	-91.05
5700	-0.18357	Y	N		5700	0.01595	N	N		5700	-0.0230842	N	N		1900	0.00278	N	N		1900	-0.02581	N	N		1900	-0.00371	N	N		-58.798	-326.052	-174.47		-39.896	-95.426
5703	-0.14276	Y	N		5703	0.00255	N	N		5703	-0.0212749	N	N		1901	0.00147	N	N		1901	-0.02607	N	N		1901	-0.00464	N	N		-58.8293	-315.17	-175.97		-28.266	-90.924
5706	-0.1767	Y	N		5706	0.000996238	N	N		5706	-0.0242072	N	N		1902	0.00122	N	N		1902	-0.03106	N	N		1902	-0.00864	N	N		-58.798	-323.55	-182.098		-29.016	-91.924
5709	-0.16803	Y	N		5709	0.0035	N	N		5709	-0.0257669	N	N		1903	0.00328	N	N		1903	-0.02969	N	N		1903	-0.00864	N	N		-58.798	-320.548	-171.342		-30.766	-90.8
5712	-0.17203	Y	N		5712	0.00632	N	N		5712	-0.0293231	N	N		1904	0.00702	N	N		1904	-0.02545	N	N		1904	-0.00926	N	N		-58.798	-307.042	-179.472		-28.266	-87.422
5715	-0.16111	Y	N		5715	0.00601	N	N		5715	-0.0234585	N	N		1905	0.00746	N	N		1905	-0.03113	N	N		1905	-0.01357	N	N		-58.8918	-327.176	-187.226		-28.016	-86.422
5718	-0.16161	Y	N		5718	0.01008	N	N		5718	-0.0253926	N	N		1906	0.00328	N	N		1906	-0.01279	N	N		1906	-0.01631	N	N		-58.7668	-293.658	-173.094		-32.768	-92.8
5721	-0.13459	Y	N		5721	0.00416	N	N		5721	-0.0245191	N	N		1907	0.00515	N	N		1907	-0.02771	N	N		1907	-0.01232	N	N		-58.8293	-286.656	-177.22		-27.264	-90.548
5724	-0.15512	Y	N		5724	-0.00207	N	N		5724	-0.0242072	N	N		1908	0.00309	N	N		1908	-0.02733	N	N		1908	-0.01276	N	N		-58.798	-300.038	-167.466		-22.136	-81.794
5727	-0.14975	Y	N		5727	-0.000817302	N	N		5727	-0.021774	N	N		1909	0.00109	N	N		1909	-0.02041	N	N		1909	-0.01725	N	N		-58.7668	-291.908	-171.968		-14.008	-80.918
5730	-0.16547	Y	N		5730	0.00637	N	N		5730	-0.0215868	N	N		1910	0.00172	N	N		1910	-0.03221	N	N		1910	-0.01569	N	N		-58.8605	-295.284	-185.6		-37.77	-88.172
5733	-0.18388	Y	N		5733	-0.00236	N	N		5733	-0.0300718	N	N		1911	0.00346	N	N		1911	-0.02865	N	N		1911	-0.01245	N	N		-58.7043	-303.164	-171.468		-33.894	-86.922
5736	-0.19548	Y	N		5736	0.00326	N	N		5736	-0.0270771	N	N		1912	-0.000341697	N	N		1912	-0.02391	N	N		1912	-0.01394	N	N		-58.6731	-296.41	-180.348		-26.89	-85.796
5739	-0.15605	Y	N		5739	-0.00609	N	N		5739	-0.0250806	N	N		1913	-0.00234	N	N		1913	-0.01905	N	N		1913	-0.00608	N	N		-58.7668	-281.152	-173.594		-39.896	-95.176
5742	-0.14969	Y	N		5742	0.00734	N	N		5742	-0.0223979	N	N		1914	-0.00465	N	N		1914	-0.03178	N	N		1914	-0.00926	N	N		-58.7668	-293.534	-186.976		-20.26	-82.294
5745	-0.16828	Y	N		5745	-0.0017	N	N		5745	-0.0237705	N	N		1915	-0.00515	N	N		1915	-0.03272	N	N		1915	-0.01232	N	N		-58.7043	-293.908	-188.602		-24.138	-95.302
5748	-0.16267	Y	N		5748	0.00548	N	N		5748	-0.0278258	N	N		1916	-0.00371	N	N		1916	-0.01918	N	N		1916	0.0029	N	N		-58.6731	-283.028	-173.094		-31.266	-86.172
5751	-0.17464	Y	N		5751	0.00206	N	N		5751	-0.0264532	N	N		1917	-0.00247	N	N		1917	-0.03216	N	N		1917	-0.00852	N	N		-58.7668	-287.406	-175.846		-24.138	-92.05
5754	-0.19642	Y	N		5754	0.00394	N	N		5754	-0.0306957	N	N		1918	-0.0069	N	N		1918	-0.04277	N	N		1918	-0.01251	N	N		-58.6731	-292.034	-182.224		-31.642	-83.296
5757	-0.185	Y	N		5757	0.00207	N	N		5757	-0.0303214	N	N		1919	-0.000282725	N	N		1919	-0.02942	N	N		1919	-0.00927	N	N		-58.7355	-292.658	-178.972		-37.646	-96.178
5760	-0.17221	Y	N		5760	0.000833834	N	N		5760	-0.0270771	N	N		1920	-0.0034	N	N		1920	-0.03548	N	N		1920	-0.01632	N	N		-58.6418	-282.652	-180.972		-28.016	-86.672
5763	-0.18319	Y	N		5763	-0.00508	N	N		5763	-0.0227098	N	N		1921	-0.00752	N	N		1921	-0.03243	N	N		1921	-0.01775	N	N		-58.7668	-290.156	-185.1		-27.39	-83.42
5766	-0.17621	Y	N		5766	0.01083	N	N		5766	-0.030259	N	N		1922	-0.0064	N	N		1922	-0.04285	N	N		1922	-0.01594	N	N		-58.7668	-287.406	-172.844		-21.386	-88.422
5769	-0.1787	Y	N		5769	-0.00226	N	N		5769	-0.0363108	N	N		1923	-0.00178	N	N		1923	-0.02875	N	N		1923	-0.02012	N	N		-58.6731	-299.162	-188.226		-21.886	-91.8
5772	-0.16086	Y	N		5772	-0.00288	N	N		5772	-0.0338152	N	N		1924	-0.0011	N	N		1924	-0.01615	N	N		1924	-0.01282	N	N		-58.6418	-302.288	-203.486		-29.516	-86.922
5775	-0.17745	Y	N		5775	-0.000684355	N	N		5775	-0.0265156	N	N		1925	-0.000597611	N	N		1925	-0.01515	N	N		1925	-0.00796	N	N		-58.6418	-295.91	-187.976		-24.138	-87.298
5778	-0.18095	Y	N		5778	-5.21635e-05	N	N		5778	-0.0305709	N	N		1926	-0.00241	N	N		1926	-0.01959	N	N		1926	-0.01445	N	N		-58.7043	-286.154	-201.358		-37.146	-96.802
5781	-0.17621	Y	N		5781	-0.00254	N	N		5781	-0.0303838	N	N		1927	-0.00016185	N	N		1927	-0.02452	N	N		1927	-0.00303	N	N		-58.6106	-293.158	-219.744		-26.14	-91.8
5784	-0.14595	Y	N		5784	0.000900307	N	N		5784	-0.0282625	N	N		1928	0.00439	N	N		1928	-0.03426	N	N		1928	-0.01027	N	N		-58.6106	-283.654	-200.108		-19.76	-85.046
5787	-0.16628	Y	N		5787	-0.00159	N	N		5787	-0.037309	N	N		1929	0.00121	N	N		1929	-0.03732	N	N		1929	-0.00827	N	N		-58.7043	-287.28	-203.986		-25.764	-89.548
5790	-0.16323	Y	N		5790	0.00216	N	N		5790	-0.0270771	N	N		1930	8.62418e-05	N	N		1930	-0.04013	N	N		1930	-0.00802	N	N		-58.5793	-284.278	-195.356		-31.016	-93.426
5793	-0.18326	Y	N		5793	0.00249	N	N		5793	-0.0267028	N	N		1931	-0.00122	N	N		1931	-0.03364	N	N		1931	-0.00596	N	N		-58.6106	-303.29	-207.112		-29.016	-93.05
5796	-0.16984	Y	N		5796	0.00405	N	N		5796	-0.0234585	N	N		1932	-0.00335	N	N		1932	-0.03252	N	N		1932	-0.00403	N	N		-58.6106	-292.158	-203.36		-30.766	-94.926
5799	-0.19205	Y	N		5799	-0.00686	N	N		5799	-0.0266404	N	N		1933	0.000459123	N	N		1933	-0.03134	N	N		1933	0.00227	N	N		-58.6106	-294.41	-207.488		-34.018	-99.93
5802	-0.17165	Y	N		5802	0.00126	N	N		5802	-0.0268899	N	N		1934	-0.00447	N	N		1934	-0.03789	N	N		1934	-0.00715	N	N		-58.6418	-289.032	-200.984		-26.264	-98.178
5805	-0.17851	Y	N		5805	-0.00123	N	N		5805	-0.0308829	N	N		1935	-0.00322	N	N		1935	-0.03259	N	N		1935	-0.00303	N	N		-58.5481	-314.17	-222.87		-26.14	-102.306
5808	-0.17989	Y	N		5808	-0.01276	N	N		5808	-0.0263284	N	N		1936	-0.00154	N	N		1936	-0.0218	N	N		1936	0.00177	N	N		-58.6106	-309.668	-214.992		-31.016	-95.176
5811	-0.16859	Y	N		5811	-0.00152	N	N		5811	-0.0297599	N	N		1937	0.00045717	N	N		1937	-0.02555	N	N		1937	0.00233	N	N		-58.5168	-308.166	-209.614		-30.766	-98.804
5814	-0.15705	Y	N		5814	0.00317	N	N		5814	-0.0293231	N	N		1938	0.000955803	N	N		1938	-0.02848	N	N		1938	-0.00422	N	N		-58.5481	-302.538	-212.114		-27.766	-95.552
5817	-0.152	Y	N		5817	0.00629	N	N		5817	-0.0294479	N	N		1939	0.00258	N	N		1939	-0.03185	N	N		1939	-0.00646	N	N		-58.6106	-278.9	-200.108		-25.638	-96.678
5820	-0.18157	Y	N		5820	0.00506	N	N		5820	-0.0295103	N	N		1940	0.000830044	N	N		1940	-0.02031	N	N		1940	-0.00815	N	N		-58.6106	-301.538	-209.864		-31.142	-97.678
5823	-0.16516	Y	N		5823	-0.000863378	N	N		5823	-0.0255174	N	N		1941	0.00326	N	N		1941	-0.02618	N	N		1941	-0.00528	N	N		-58.6106	-298.662	-214.116		-27.014	-90.924
5826	-0.15537	Y	N		5826	-0.00273	N	N		5826	-0.0279506	N	N		1942	-0.000605915	N	N		1942	-0.03361	N	N		1942	-0.00434	N	N		-58.5168	-292.658	-203.736		-23.138	-88.798
5829	-0.15743	Y	N		5829	-0.00147	N	N		5829	-0.031382	N	N		1943	-4.48902e-05	N	N		1943	-0.02613	N	N		1943	-0.00815	N	N		-58.6106	-295.91	-197.232		-32.642	-102.43
5832	-0.15755	Y	N		5832	0.00353	N	N		5832	-0.0297599	Y	N		1944	-0.00223	N	N		1944	-0.01883	N	N		1944	-0.00784	N	N		-58.6106	-306.416	-207.362		-33.394	-102.18
5835	-0.15293	Y	N		5835	-0.00395	N	N		5835	-0.0274514	Y	N		1945	-0.00142	N	N		1945	-0.03137	N	N		1945	-0.00466	N	N		-58.5481	-305.166	-208.738		-27.766	-91.924
5838	-0.15961	Y	N		5838	0.00729	N	N		5838	-0.0317563	Y	N		1946	-0.00335	N	N		1946	-0.02139	N	N		1946	-0.00796	N	N		-58.5793	-301.914	-200.608		-26.14	-92.55
5841	-0.15175	Y	N		5841	0.00106	N	N		5841	-0.0303838	Y	N		1947	0.00301	N	N		1947	-0.02002	N	N		1947	-0.00566	N	N		-58.5793	-296.786	-201.358		-19.136	-94.05
5844	-0.14932	Y	N		5844	0.00325	N	N		5844	-0.0245191	Y	N		1948	0.00501	N	N		1948	-0.02876	N	N		1948	-0.00547	N	N		-58.5481	-304.29	-203.11		-21.386	-92.3
5847	-0.14969	Y	N		5847	0.01012	N	N		5847	-0.0301966	Y	N		1949	-0.00198	N	N		1949	-0.03507	N	N		1949	-0.00385	N	N		-58.5481	-304.29	-195.606		-18.886	-93.426
5850	-0.18669	Y	N		5850	0.01013	N	N		5850	-0.0311948	Y	N		1950	0.00588	N	N		1950	-0.02814	N	N		1950	-0.00366	N	N		-58.5481	-296.786	-191.228		-19.636	-93.3
5853	-0.17465	Y	N		5853	0.00733	N	N		5853	-0.031382	Y	N		1951	0.00207	N	N		1951	-0.02602	N	N		1951	-0.00878	N	N		-58.4856	-307.792	-188.352		-27.39	-96.928
5856	-0.1369	Y	N		5856	0.00734	N	N		5856	-0.0341271	Y	N		1952	0.00245	N	N		1952	-0.0216	N	N		1952	-0.00578	N	N		-58.4544	-288.03	-181.098		-25.388	-89.924
5859	-0.1359	Y	N		5859	0.01671	N	N		5859	-0.0431736	Y	N		1953	-0.000299332	N	N		1953	-0.02915	N	N		1953	-0.00104	N	N		-58.5168	-307.292	-189.852		-35.018	-95.302
5862	-0.17203	Y	N		5862	0.00736	N	N		5862	-0.039867	Y	N		1954	0.00163	N	N		1954	-0.02684	N	N		1954	-0.00266	N	N		-58.4231	-309.168	-198.482		-23.262	-98.678
5865	-0.15749	Y	N		5865	-0.000747049	N	N		5865	-0.0356869	Y	N		1955	-0.00323	N	N		1955	-0.04195	N	N		1955	-0.00248	N	N		-58.4231	-301.038	-191.104		-20.636	-93.05
5868	-0.152	Y	N		5868	0.00425	N	N		5868	-0.035874	Y	N		1956	0.00145	N	N		1956	-0.01525	N	N		1956	-0.00129	N	N		-58.4856	-319.298	-199.858		-27.014	-79.168
5871	-0.1369	Y	N		5871	0.00114	N	N		5871	-0.0362484	Y	N		1957	0.00082174	N	N		1957	-0.02654	N	N		1957	-0.01052	N	N		-58.4544	-326.802	-204.986		-25.388	-96.552
5874	-0.13621	Y	N		5874	0.00146	N	N		5874	-0.0353125	Y	N		1958	0.000696477	N	N		1958	-0.03865	N	N		1958	-0.01215	N	N		-58.5168	-322.55	-209.864		-29.516	-97.552
5877	-0.14595	Y	N		5877	0.00303	N	N		5877	-0.0379329	Y	N		1959	0.00275	N	N		1959	-0.03709	N	N		1959	-0.0119	N	N		-58.4231	-319.548	-222.12		-23.512	-87.172
5880	-0.15761	Y	N		5880	0.00553	N	N		5880	-0.0369971	Y	N		1960	-0.000489924	N	N		1960	-0.04283	N	N		1960	-0.01577	N	N		-58.4231	-318.172	-198.732		-11.132	-98.804
5883	-0.14339	Y	N		5883	-0.00101	N	N		5883	-0.0331913	Y	N		1961	-0.00317	N	N		1961	-0.04908	N	N		1961	-0.02163	N	N		-58.5168	-323.05	-203.61		-22.136	-101.806
5886	-0.1447	Y	N		5886	-0.00818	N	N		5886	-0.0426121	Y	N		1962	0.000569741	N	N		1962	-0.02687	N	N		1962	-0.02113	N	N		-58.4231	-308.416	-202.61		-10.88	-83.42
5889	-0.13328	Y	N		5889	0.00275	N	N		5889	-0.0413019	Y	N		1963	-0.000304216	N	N		1963	-0.03049	N	N		1963	-0.02113	N	N		-58.4856	-314.294	-196.106		-24.888	-95.176
5892	-0.13553	Y	N		5892	0.00588	N	N		5892	-0.0475409	Y	N		1964	0.000631155	N	N		1964	-0.02419	N	N		1964	-0.01957	N	N		-58.4856	-322.174	-194.98		-17.01	-87.422
5895	-0.14701	Y	N		5895	0.00214	N	N		5895	-0.0500989	Y	N		1965	0.004	N	N		1965	-0.0358	N	N		1965	-0.01627	N	N		-58.4231	-313.544	-193.73		-24.264	-93.676
5898	-0.14713	Y	N		5898	0.0112	N	N		5898	-0.0456068	Y	N		1966	0.00394	N	N		1966	-0.04329	N	N		1966	-0.01115	N	N		-58.3919	-329.428	-211.24		-25.764	-93.8
5901	-0.15605	Y	N		5901	0.00341	N	N		5901	-0.0463555	Y	N		1967	0.00356	N	N		1967	-0.0597	N	N		1967	-0.00884	N	N		-58.4856	-322.674	-201.734		-21.636	-99.678
5904	-0.1817	Y	N		5904	0.00342	N	N		5904	-0.0427369	Y	N		1968	0.00169	N	N		1968	-0.05403	N	N		1968	-0.01084	N	N		-58.3606	-330.428	-205.612		-22.888	-102.556
5907	-0.16972	Y	N		5907	0.00155	N	N		5907	-0.0456068	Y	N		1969	0.00225	N	N		1969	-0.04517	N	N		1969	-0.00448	N	N		-58.3919	-333.556	-224.122		-22.012	-101.93
5910	-0.18918	Y	N		5910	-0.000934381	N	N		5910	-0.0507228	Y	N		1970	-0.00112	N	N		1970	-0.03875	N	N		1970	-0.00597	N	N		-58.3919	-347.312	-204.61		-17.26	-93.05
5913	-0.16354	Y	N		5913	-0.00124	N	N		5913	-0.0454197	Y	N		1971	-0.000183341	N	N		1971	-0.04099	N	N		1971	-0.01159	N	N		-58.4231	-332.054	-208.238		-26.14	-101.68
5916	-0.14582	Y	N		5916	-0.00185	N	N		5916	-0.0457316	Y	N		1972	-0.000994907	N	N		1972	-0.03126	N	N		1972	-0.01427	N	N		-58.2981	-328.802	-212.866		-23.138	-99.554
5919	-0.16859	Y	N		5919	-0.00153	N	N		5919	-0.0393055	Y	N		1973	-0.000683447	N	N		1973	-0.02927	N	N		1973	-0.01034	N	N		-58.3606	-327.552	-215.242		-29.266	-97.052
5922	-0.18344	Y	N		5922	0.01158	N	N		5922	-0.0413643	Y	N		1974	0.000938219	N	N		1974	-0.02004	N	N		1974	-0.00797	N	N		-58.4231	-314.796	-188.226		-20.26	-103.682
5925	-0.187	Y	N		5925	0.00129	N	N		5925	-0.0457316	Y	N		1975	-0.00642	N	N		1975	-0.04862	N	N		1975	-0.01409	N	N		-58.2981	-328.178	-201.108		-24.888	-100.304
5928	-0.16023	Y	N		5928	-0.00276	N	N		5928	-0.0487887	Y	N		1976	-0.000809695	N	N		1976	-0.0508	N	N		1976	-0.01172	N	N		-58.2981	-330.178	-195.23		-21.512	-97.302
5931	-0.15855	Y	N		5931	0.00287	N	N		5931	-0.052844	Y	N		1977	-0.00106	N	N		1977	-0.04213	N	N		1977	-0.00691	N	N		-58.4544	-337.932	-195.23		-21.012	-94.926
5934	-0.14776	Y	N		5934	-0.00243	N	N		5934	-0.0486639	Y	N		1978	-0.000498716	N	N		1978	-0.03178	N	N		1978	-0.00348	N	N		-58.2981	-337.558	-209.364		-25.638	-99.304
5937	-0.152	Y	N		5937	0.00132	N	N		5937	-0.0457316	Y	N		1979	0.00543	N	N		1979	-0.02374	N	N		1979	-0.00804	N	N		-58.3606	-328.928	-196.982		-22.888	-99.554
5940	-0.14744	Y	N		5940	0.01163	N	N		5940	-0.0436104	Y	N		1980	0.00393	N	N		1980	-0.02517	N	N		1980	-0.00523	N	N		-58.3294	-324.926	-195.606		-17.26	-95.552
5943	-0.14657	Y	N		5943	0.00384	N	N		5943	-0.0529688	Y	N		1981	0.00312	N	N		1981	-0.01981	N	N		1981	-0.01665	N	N		-58.3294	-324.676	-195.356		-15.634	-86.046
5946	-0.14058	Y	N		5946	0.00166	N	N		5946	-0.0489759	Y	N		1982	0.00293	N	N		1982	0.00365	N	N		1982	-0.01733	N	N		-58.2357	-328.302	-205.612		-13.508	-87.798
5949	-0.14588	Y	N		5949	0.00541	N	N		5949	-0.0492254	Y	N		1983	0.00536	N	N		1983	-0.01433	N	N		1983	-0.00985	N	N		-58.2981	-330.304	-204.486		-23.888	-93.176
5952	-0.16548	Y	N		5952	0.000117801	N	N		5952	-0.0533431	Y	N		1984	0.00199	N	N		1984	-0.01832	N	N		1984	-0.01084	N	N		-58.2981	-324.05	-197.232		-30.892	-91.3
5955	-0.15375	Y	N		5955	-0.000497772	N	N		5955	-0.0467922	Y	N		1985	0.00287	N	N		1985	-0.01889	N	N		1985	-0.01078	N	N		-58.2357	-317.296	-189.228		-33.644	-87.672
5958	-0.14302	Y	N		5958	0.00637	N	N		5958	-0.0467922	Y	N		1986	0.00586	N	N		1986	-0.02376	N	N		1986	-0.00773	N	N		-58.2669	-318.298	-200.858		-24.388	-89.174
5961	-0.16448	Y	N		5961	0.0042	N	N		5961	-0.0537799	Y	N		1987	0.00299	N	N		1987	-0.0285	N	N		1987	-0.0106	N	N		-58.2357	-316.422	-191.354		-26.64	-87.548
5964	-0.13478	Y	N		5964	0.00233	N	N		5964	-0.0441095	Y	N		1988	0.00355	N	N		1988	-0.0222	N	N		1988	-0.0106	N	N		-58.2981	-320.548	-194.73		-23.262	-81.794
5967	-0.14613	Y	N		5967	0.00546	N	N		5967	-0.0611418	Y	N		1989	0.00424	N	N		1989	-0.01759	N	N		1989	-0.00822	N	N		-58.2044	-324.176	-193.604		-28.89	-89.548
5970	-0.15618	Y	N		5970	0.00142	N	N		5970	-0.0479152	Y	N		1990	0.00492	N	N		1990	-0.02015	N	N		1990	-0.01078	N	N		-58.1732	-321.048	-180.848		-34.018	-93.176
5973	-0.17221	Y	N		5973	0.00423	N	N		5973	-0.0507852	Y	N		1991	0.00224	N	N		1991	-0.00967	N	N		1991	-0.00991	N	N		-58.2044	-303.79	-182.974		-29.266	-86.922
5976	-0.17696	Y	N		5976	0.00393	N	N		5976	-0.0535303	Y	N		1992	0.00355	N	N		1992	-0.00986	N	N		1992	-0.00573	N	N		-58.2357	-306.29	-193.73		-28.64	-96.802
5979	-0.15737	Y	N		5979	0.00612	N	N		5979	-0.0607675	Y	N		1993	0.000928939	N	N		1993	-0.00406	N	N		1993	-0.00486	N	N		-58.2357	-314.67	-199.482		-21.886	-91.8
5982	-0.18238	Y	N		5982	-0.000434078	N	N		5982	-0.0549029	Y	N		1994	-0.000880878	N	N		1994	-0.00874	N	N		1994	-0.00754	N	N		-58.2669	-301.914	-193.354		-22.762	-83.044
5985	-0.18388	Y	N		5985	-0.01073	N	N		5985	-0.0507228	Y	N		1995	-0.000319846	N	N		1995	-0.02004	N	N		1995	-0.00529	N	N		-58.2044	-295.786	-186.476		-19.51	-83.044
5988	-0.14888	Y	N		5988	-0.00325	N	N		5988	-0.0488511	Y	N		1996	0.0048	N	N		1996	-0.03271	N	N		1996	-0.01135	N	N		-58.2044	-299.286	-178.096		-42.022	-93.926
[truncated: 63,535 more rows]

## Sheet: Raw data Figure 2
Figure 2	Bimodal action of APHC3 on capsaicin-evoked response of TRPV1
Figure 2 A
time, sec	0	1	2	3	4	9.5	11	12.5	14	15.5	17	18.5	20	21.5	23	24.5	26	27.5	29	30.5	32	33.5	35	36.5	38	39.5	41	42.5	44	45.5
Control 3 nM	1.00174	1.00844	0.991555	0.999269	0.994227	0.682447	0.984799	0.986816	0.997958	1.00431	1.01152	1.02291	1.03254	1.02927	1.0329	1.04016	1.03633	1.0398	1.03542	1.03582	1.04419	1.03955	1.03617	1.04217	1.03572	1.03244	1.03406	1.02569	1.02483	1.02176
APHC1	0.997605	0.997605	1.0024	1.00039	1.00271	0.630136	0.972054	0.993863	1.00974	1.01914	1.02904	1.0378	1.03949	1.04177	1.05496	1.05427	1.05368	1.05505	1.05651	1.05482	1.05555	1.05683	1.05687	1.04834	1.0509	1.04825	1.04524	1.04063	1.03602	1.03452
APHC2	0.997531	0.998994	1.00101	0.998263	1.00155	0.636825	0.975676	0.995839	1.01523	1.02986	1.04664	1.06168	1.07188	1.08097	1.08326	1.09003	1.09103	1.09556	1.09305	1.09894	1.09501	1.09414	1.09181	1.0984	1.10114	1.09167	1.086	1.08559	1.08418	1.08363
APHC3	1.00014	1.00042	0.99958	1.00411	0.995707	0.635121	0.975967	0.988614	0.999767	1.01227	1.02063	1.02473	1.0357	1.04102	1.0462	1.05343	1.05567	1.05969	1.05451	1.063	1.05899	1.0574	1.05684	1.05633	1.06286	1.04956	1.05693	1.04797	1.04723	1.04541
Figure 2 B
time, sec	0	1	2	3	4	9.5	11	12.5	14	15.5	17	18.5	20	21.5	23	24.5	26	27.5	29	30.5	32	33.5	35	36.5	38	39.5	41	42.5	44	45.5
Control 3 uM	0.998974	0.998501	1.0015	1.00075	0.998224	0.627037	1.25127	1.47784	1.66275	1.80559	1.92578	2.01397	2.10484	2.16186	2.2214	2.26816	2.30521	2.33631	2.37604	2.40575	2.41637	2.4376	2.44983	2.46616	2.48072	2.48597	2.49868	2.51663	2.51107	2.52863
APHC1	0.992963	0.997767	1.00223	0.99823	1.0008	0.599343	1.26215	1.4712	1.63187	1.75673	1.84531	1.94134	1.99317	2.03965	2.08976	2.11854	2.14917	2.16	2.20252	2.21272	2.21975	2.23303	2.2498	2.25498	2.26232	2.27184	2.28781	2.28958	2.2865	2.28183
APHC2	1.00202	1.00033	0.999674	1.00459	1.00485	0.635749	1.3576	1.62059	1.7841	1.89816	1.98182	2.04214	2.08536	2.11489	2.13972	2.15455	2.17946	2.17846	2.20177	2.20351	2.21495	2.2316	2.23104	2.23051	2.24712	2.22986	2.24265	2.23412	2.24325	2.23708
APHC3	1.00041	0.997576	1.00242	1.00394	1.00008	0.620296	1.27818	1.50982	1.68307	1.80957	1.90986	1.99219	2.0415	2.10567	2.13846	2.16549	2.19696	2.21479	2.23209	2.24343	2.26048	2.27798	2.285	2.29232	2.31265	2.29667	2.29696	2.312	2.32465	2.33328
Figure 2 C
	0.003	0.03	0.3	3	10
APHC1	0.424057	0.1101	0.0969	-0.0548	-0.0248
APHC1	-0.348078	0.309	0.0239	-0.0424	-0.0472
APHC1	0.123279	0.0319	-0.0744	-0.0662	-0.0368
APHC1	0.807696	-0.0892	0.01248	-0.1481	-0.0196
APHC1		0.3539	-0.0592	-0.0465	-0.175
APHC1			-0.0726		-0.0625
APHC2	0.6517	0.2227	0.0511	-0.0651	-0.0604
APHC2	0.0394494	-0.1503	0.002	-0.1171	-0.0234
APHC2	0.0270094	-0.0287	0.003	-0.1059	-0.0892
APHC2	0.28312	0.1204	0.0001	-0.1566	-0.0566
APHC2	0.83115	0.1892	-0.1688	-0.1705	-0.2906
APHC2					-0.1504
APHC3	-0.175075	0.0617	-0.0017	-0.0549	-0.0968
APHC3	0.356947	-0.0916	-0.0589	-0.017	-0.1054
APHC3	-0.338951	-0.1418	0.0223	-0.0392	-0.0324
APHC3	0.123279	-0.103	0.1388	-0.1142	-0.0786
APHC3	1.72269	-0.0147	-0.1156	-0.1765	-0.1228
APHC3	0.439437	-0.2134			-0.2099
Figure 2D
Caps in nM
3	10	30	100	300	1000	3000	10000
Control
0.075122	0.04875	0.18258	0.47558	0.66565	1.29699	1.59091	1.80926
0.035742	0.06478	0.18952	0.50535	1.13189	1.37932	0.8891	1.18091
0.035247	0.06911	0.1908	0.6361	0.57793	0.93239	1.72128	2.02434
0.167385	0.07009	0.20299	0.67828	1.23476	1.35005	1.08314	1.21301
0.034279	0.12254	0.29495	0.72771	0.77255	1.30513	1.47923	1.42566
0.0636907		0.33923	0.82859	1.21805		1.39299	1.37037
		0.42028	0.94537	1.30947
500 nM APHC3
0.06197	0.16717	0.44406	0.38173	0.61608	1.2547	1.50372	1.76431
0.0485	0.0507	0.20946	1.15692	1.14602	0.68499	0.85137	1.12515
0.0233	0.1371	0.2632	0.87125	0.54367	0.9061	1.01142	1.19282
0.18802	0.09591	0.17378	0.57028	1.46941	1.32978	1.26008	1.17608
0.093331	0.01691	0.09624	0.23413	0.80029	1.311	1.32818	1.28471
0.0916788	0.13866	0.24721	0.69229	1.08089
	0.09232	0.23295	0.38165	1.21433
		0.54163	0.47549
		0.405	0.69742
			0.79869
			1.0954

## Sheet: Raw data Figure 3
Figure 3	Action of APHCs on TRPV1 currents activated by 2APB or low pH stimuli
Figure 3A					Figure 3B					Figure 3C						Figure 3D					Figure 3E					Figure 3F
timing, ms	Current, nA	pH 6.2	APHC3 100 nM		timing, ms	Current, nA	pH 4.5	APHC3 100 nM			pH4.5	pH5.5	pH6.2			timing, ms	Current, nA	2APB 30 uM	APHC3 100 nM		timing, ms	Current, nA	2APB 300 uM	APHC3 100 nM			100 uM	300 uM	500 uM	1000 uM
0	-0.000680127	N	N		0	-0.02026	N	N		Relative effect,%	4.85	81.29	116.13			0	-0.000259299	N	N		0	-0.00879694	N	N		APHC1	-0.061267	-0.00578674	-0.187908	-0.0401088
3	0.00119	N	N		1	-0.01702	N	N		APHC3 100nM	1.16	63.14	203.5			1	0.00167	N	N		3	-0.0142248	N	N		APHC1	-0.410783	-0.0975529	-0.215905	-0.118604
6	0.00774	N	N		2	-0.01583	N	N			12.95	74.01	245.09			2	-0.00088394	N	N		6	-0.00885933	N	N		APHC1	-0.0404805	0.0949102	-0.0173821	-0.0747206
9	0.00618	N	N		3	-0.00884	N	N			-1.19	51.85	211.36			3	-0.00138	N	N		9	-0.00948323	N	N		APHC1	-0.305271	-0.129373	-0.14195	-0.110843
12	0.00711	N	N		4	-0.01433	N	N			4.65	98.3	165.29			4	-0.000510338	N	N		12	-0.00611419	N	N		APHC1	0.594792	-0.0823745	-0.0575017	-0.0162587
15	0.00431	N	N		5	-0.01084	N	N			-2.99	82.16	189.79			5	-0.00307	N	N		15	-0.00524073	N	N		APHC1	-0.082602	-0.128047		-0.0749103
18	0.00243	N	N		6	-0.00953	N	N			3.57	59.29	130.52			6	-0.0055	N	N		18	-0.0090465	N	N		APHC2	-0.198953	0.0327147	-0.279979	-0.0631071
21	-0.00194	N	N		7	-0.00828	N	N			3.84	95.42	207.7			7	-0.00482	N	N		21	-0.0127899	N	N		APHC2	-0.317076	0.124774	-0.0743437	0.00976183
24	0.00399	N	N		8	-0.01471	N	N			2.83	110.9	178.13			8	-0.00326	N	N		24	-0.00848499	N	N		APHC2	-0.344769	0.0327863	-0.0810725	-0.0842987
27	0.00742	N	N		9	-0.00809	N	N								9	-0.00488	N	N		27	-0.0139753	N	N		APHC2	0.275106	-0.0854313	-0.143353	-0.185322
30	0.00804	N	N		10	-0.00778	N	N								10	-0.00438	N	N		30	-0.00860977	N	N		APHC2	-0.0943421	-0.178928	-0.156307	0.0169354
33	0.00679	N	N		11	-0.01689	N	N								11	-0.000263353	N	N		33	-0.00368099	N	N		APHC2		-0.104056		-0.122877
36	-0.000381752	N	N		12	-0.01982	N	N								12	-0.00114	N	N		36	-0.00511595	N	N		APHC3	-0.457356	-0.125263	-0.144724	-0.102643
39	0.00274	N	N		13	-0.0202	N	N								13	-0.000950386	N	N		39	-0.010731	N	N		APHC3	-0.352099	-0.198426	-0.104018	-0.0981109
42	0.00149	N	N		14	-0.0202	N	N								14	-0.000950754	N	N		42	-0.0102943	N	N		APHC3	-0.388404	-0.07452	-0.11205	-0.124651
45	0.000550714	N	N		15	-0.01078	N	N								15	-0.00401	N	N		45	-0.0114797	N	N		APHC3	-0.0461862	-0.250083	-0.112776	-0.177725
48	0.00585	N	N		16	-0.02507	N	N								16	0.00154	N	N		48	-0.0114797	N	N		APHC3	-0.0270622	-0.0758897	-0.113766	-0.158801
51	0.00273	N	N		17	-0.0177	N	N								17	0.00167	N	N		51	-0.00711242	N	N		APHC3		-0.0489951	-0.0343871	-0.0130826
54	0.00148	N	N		18	-0.0192	N	N								18	0.000420362	N	N		54	-0.00418011	N	N
57	-0.00413	N	N		19	-0.0149	N	N								19	-0.0032	N	N		57	-0.0078611	N	N
60	-0.00195	N	N		20	-0.01646	N	N								20	0.00117	N	N		60	-0.0114797	N	N
63	-0.00632	N	N		21	-0.02064	N	N								21	-0.00133	N	N		63	-0.0104191	N	N
66	-0.00258	N	N		22	-0.02625	N	N								22	-0.00326	N	N		66	-0.0084226	N	N
69	-8.22448e-05	N	N		23	-0.01583	N	N								23	-0.00089168	N	N		69	-0.0111054	N	N
72	-0.00351	N	N		24	-0.01271	N	N								24	-0.00713	N	N		72	-0.00573985	N	N
75	-0.0057	N	N		25	-0.01421	N	N								25	-0.00127	N	N		75	-0.00698764	N	N
78	-0.00321	N	N		26	-0.00579	N	N								26	-0.00532	N	N		78	-0.00967039	N	N
81	-0.00321	N	N		27	-0.00965	N	N								27	-0.00264	N	N		81	-0.0100447	N	N
84	-0.00446	N	N		28	-0.01446	N	N								28	-0.00414	N	N		84	-0.00817304	N	N
87	0.000534875	N	N		29	-0.01496	N	N								29	-0.000332379	N	N		87	-0.0157222	N	N
90	0.00521	N	N		30	-0.0197	N	N								30	-0.00327	N	N		90	-0.00998234	N	N
93	-0.00227	N	N		31	-0.01945	N	N								31	-0.00245	N	N		93	-0.00399294	N	N
96	-0.00758	N	N		32	-0.01327	N	N								32	-0.00295	N	N		96	-0.00667569	N	N
99	-0.00446	N	N		33	-0.01652	N	N								33	-0.00495	N	N		99	-0.0127275	N	N
102	-0.00446	N	N		34	-0.01383	N	N								34	-0.00183	N	N		102	-0.0142248	N	N
105	0.00334	N	N		35	-0.0134	N	N								35	-0.0037	N	N		105	-0.0127275	N	N
108	-9.69526e-05	N	N		36	-0.01646	N	N								36	-0.00208	N	N		108	-0.00511595	N	N
111	0.000837776	N	N		37	-0.0207	N	N								37	-0.000210545	N	N		111	-0.0072372	N	N
114	0.000524692	N	N		38	-0.01421	N	N								38	-0.00183	N	N		114	-0.00530312	N	N
117	0.000211609	N	N		39	-0.02488	N	N								39	0.00297	N	N		117	-0.00673808	N	N
120	-0.00041343	N	N		40	-0.02513	N	N								40	0.00447	N	N		120	-0.0125403	N	N
123	-0.00135	N	N		41	-0.02288	N	N								41	0.00129	N	N		123	-0.00935845	N	N
126	0.00177	N	N		42	-0.01939	N	N								42	-0.00233	N	N		126	-0.00929606	N	N
129	-0.00385	N	N		43	-0.01589	N	N								43	-0.00283	N	N		129	-0.0141624	N	N
132	-0.00479	N	N		44	-0.01327	N	N								44	-0.00595	N	N		132	-0.00636374	N	N
135	-0.000419087	N	N		45	-0.01246	N	N								45	-0.00439	N	N		135	-0.00505356	N	N
138	-0.00104	N	N		46	-0.01602	N	N								46	-0.00533	N	N		138	-0.00686286	N	N
141	-0.00292	N	N		47	-0.0177	N	N								47	-0.00527	N	N		141	-0.0102943	N	N
144	0.00613	N	N		48	-0.01689	N	N								48	-0.0067	N	N		144	-0.0137257	N	N
147	0.00176	N	N		49	-0.01228	N	N								49	-0.00608	N	N		147	-0.0126651	N	N
150	0.008	N	N		50	-0.01415	N	N								50	-0.00458	N	N		150	-0.0102943	N	N
153	-0.000737827	N	N		51	-0.00903	N	N								51	-0.00196	N	N		153	-0.00486639	N	N
156	-0.00199	N	N		52	-0.02469	N	N								52	-0.000216074	N	N		156	-0.00686286	N	N
159	-0.00105	N	N		53	-0.01901	N	N								53	-0.0024	N	N		159	-0.0104191	N	N
162	-0.000741222	N	N		54	-0.01727	N	N								54	-0.0049	N	N		162	-0.00917128	N	N
165	-0.00293	N	N		55	-0.00741	N	N								55	-0.0029	N	N		165	-0.0125403	N	N
168	-0.00449	N	N		56	-0.01589	N	N								56	-0.0034	N	N		168	-0.0116669	N	N
171	-0.00137	N	N		57	-0.01228	N	N								57	-0.00328	N	N		171	-0.00942084	N	N
174	-0.00387	N	N		58	-0.01128	N	N								58	-0.00234	N	N		174	-0.012166	N	N
177	-0.000746878	N	N		59	-0.00479	N	N								59	-0.00315	N	N		177	-0.00860977	N	N
180	-0.00074801	N	N		60	-0.01165	N	N								60	0.00203	N	N		180	-0.0168452	N	N
183	0.00206	N	N		61	-0.01309	N	N								61	-0.000281782	N	N		183	-0.0144744	N	N
186	0.00486	N	N		62	-0.01421	N	N								62	-0.00409	N	N		186	-0.0103567	N	N
189	0.00206	N	N		63	-0.01134	N	N								63	-0.00203	N	N		189	-0.0084226	N	N
192	-0.000752535	N	N		64	-0.01047	N	N								64	-0.00309	N	N		192	-0.00748676	N	N
195	0.00393	N	N		65	-0.01939	N	N								65	-0.00546	N	N		195	-0.00549029	N	N
198	-0.000754798	N	N		66	-0.01003	N	N								66	-0.00465	N	N		198	-0.0125403	N	N
201	-0.00107	N	N		67	-0.00984	N	N								67	-0.0064	N	N		201	-0.0109806	N	N
204	-0.00169	N	N		68	-0.01096	N	N								68	-0.00684	N	N		204	-0.0125403	N	N
207	0.0061	N	N		69	-0.0061	N	N								69	-0.0039	N	N		207	-0.0126651	N	N
210	0.00922	N	N		70	-0.01714	N	N								70	-0.00546	N	N		210	-0.00673808	N	N
213	0.00953	N	N		71	-0.01745	N	N								71	-0.000846989	N	N		213	-0.00230842	N	N
216	0.00267	N	N		72	-0.01783	N	N								72	0.00265	N	N		216	-0.00536551	N	N
219	0.00298	N	N		73	-0.01664	N	N								73	-0.00166	N	N		219	-0.0103567	N	N
222	0.0061	N	N		74	-0.0134	N	N								74	-0.0016	N	N		222	-0.0130394	N	N
225	0.00235	N	N		75	-0.01695	N	N								75	-0.00129	N	N		225	-0.0132266	N	N
228	0.00267	N	N		76	-0.01652	N	N								76	-0.00078644	N	N		228	-0.0123531	N	N
231	0.00828	N	N		77	-0.01839	N	N								77	-0.00422	N	N		231	-0.00804826	N	N
234	0.00391	N	N		78	-0.01695	N	N								78	-0.00834	N	N		234	-0.00754915	N	N
237	0.000478306	N	N		79	-0.01427	N	N								79	-0.00291	N	N		237	-0.00823543	N	N
240	0.00328	N	N		80	-0.01259	N	N								80	-0.00466	N	N		240	-0.0128523	N	N
243	-0.00108	N	N		81	-0.00797	N	N								81	-0.00328	N	N		243	-0.0128523	N	N
246	0.00203	N	N		82	-0.00753	N	N								82	-0.00478	N	N		246	-0.00748676	N	N
249	0.00921	N	N		83	-0.00391	N	N								83	-0.00584	N	N		249	-0.00954562	N	N
252	0.00453	N	N		84	-0.01415	N	N								84	-0.0041	N	N		252	-0.00567746	N	N
255	0.00297	N	N		85	-0.01496	N	N								85	-0.0031	N	N		255	-0.00368099	N	N
258	0.00172	N	N		86	-0.01259	N	N								86	-0.00553	N	N		258	-0.0116669	N	N
261	-0.00795	N	N		87	-0.01134	N	N								87	-0.0069	N	N		261	-0.0125403	N	N
264	-0.000467736	N	N		88	-0.01078	N	N								88	-0.00653	N	N		264	-0.00848499	N	N
267	0.00483	N	N		89	-0.01221	N	N								89	-0.00628	N	N		267	-0.0155974	N	N
270	0.00858	N	N		90	-0.01714	N	N								90	-0.00803	N	N		270	-0.00673808	N	N
273	0.00733	N	N		91	-0.01577	N	N								91	-0.00341	N	N		273	-0.004804	N	N
276	-0.00016031	N	N		92	-0.0167	N	N								92	0.0017	N	N		276	-0.00648852	N	N
279	-0.0011	N	N		93	-0.01408	N	N								93	8.07625e-05	N	N		279	-0.00767393	N	N
282	-0.000474525	N	N		94	-0.01664	N	N								94	-0.00123	N	N		282	-0.0165956	N	N
285	0.00514	N	N		95	-0.00728	N	N								95	-0.000793444	N	N		285	-0.0127275	N	N
288	0.00545	N	N		96	-0.00085763	N	N								96	-0.00285	N	N		288	-0.012166	N	N
291	0.0067	N	N		97	-0.01215	N	N								97	7.92881e-05	N	N		291	-0.00655091	N	N
294	0.00638	N	N		98	-0.01022	N	N								98	-0.00335	N	N		294	-0.00836021	N	N
297	0.0017	N	N		99	-0.0066	N	N								99	0.000203333	N	N		297	-0.00717481	N	N
300	-0.00111	N	N		100	-4.65525e-05	N	N								100	0.00276	N	N		300	-0.0112925	N	N
303	0.00295	N	N		101	-0.00685	N	N								101	0.000140205	N	N		303	-0.0107934	N	N
306	-0.00298	N	N		102	-0.00354	N	N								102	-0.00323	N	N		306	-0.0127899	N	N
309	0.000763105	N	N		103	-0.00342	N	N								103	-0.00635	N	N		309	-0.0100447	N	N
312	0.0017	N	N		104	0.000577352	N	N								104	-0.00479	N	N		312	-0.00892172	N	N
315	0.00201	N	N		105	-0.00254	N	N								105	-0.00336	N	N		315	-0.00636374	N	N
318	0.00357	N	N		106	-0.00529	N	N								106	-0.00261	N	N		318	-0.00960801	N	N
321	-0.000489232	N	N		107	-0.00111	N	N								107	-0.00454	N	N		321	-0.0119788	N	N
324	0.00481	N	N		108	-0.00398	N	N								108	-0.00286	N	N		324	-0.0140377	N	N
327	0.00107	N	N		109	-0.00554	N	N								109	-0.00211	N	N		327	-0.016658	N	N
330	0.00325	N	N		110	-0.0051	N	N								110	-0.00248	N	N		330	-0.00754915	N	N
333	0.00481	N	N		111	-0.00348	N	N								111	-0.00149	N	N		333	-0.00467922	N	N
336	-0.00611	N	N		112	-0.02045	N	N								112	-0.00255	N	N		336	-0.00811065	N	N
339	-0.00518	N	N		113	-0.01664	N	N								113	0.000447738	N	N		339	-0.0107934	N	N
342	-0.00112	N	N		114	-0.00922	N	N								114	-0.00267	N	N		342	-0.0144744	N	N
345	-0.00611	N	N		115	-0.0144	N	N								115	-0.00155	N	N		345	-0.0148487	N	N
348	0.00449	N	N		116	-0.00585	N	N								116	-0.00292	N	N		348	-0.00867216	N	N
351	0.00418	N	N		117	-0.0031	N	N								117	0.00188	N	N		351	-0.00754915	N	N
354	-0.00144	N	N		118	-0.00398	N	N								118	0.00357	N	N		354	-0.00948323	N	N
357	-0.00331	N	N		119	-0.000420896	N	N								119	-0.000864681	N	N		357	-0.00711242	N	N
360	-0.00394	N	N		120	0.0017	N	N								120	-0.000802658	N	N		360	-0.0113549	N	N
363	-0.003	N	N		121	-0.00572	N	N								121	-0.00299	N	N		363	-0.00985756	N	N
366	-0.00113	N	N		122	-0.00398	N	N								122	0.000194856	N	N		366	-0.0160341	N	N
369	0.00448	N	N		123	-0.01084	N	N								123	-0.00205	N	N		369	-0.0121036	N	N
372	0.000739346	N	N		124	-0.00604	N	N								124	-0.0028	N	N		372	-0.00667569	N	N
375	0.000738215	N	N		125	-0.00529	N	N								125	0.00275	N	N		375	-0.00636374	N	N
378	-0.00706	N	N		126	-0.00235	N	N								126	-0.00349	N	N		378	-0.0122908	N	N
381	-0.00613	N	N		127	-0.00367	N	N								127	-0.00361	N	N		381	-0.014724	N	N
384	-0.00332	N	N		128	-0.000171335	N	N								128	-0.00368	N	N		384	-0.0147863	N	N
387	-0.00707	N	N		129	-0.00678	N	N								129	-0.00199	N	N		387	-0.0115421	N	N
390	-0.00208	N	N		130	-0.01221	N	N								130	-0.00318	N	N		390	-0.00935845	N	N
393	-0.00987	N	N		131	-0.01365	N	N								131	-0.000931487	N	N		393	-0.00742437	N	N
396	-0.008	N	N		132	-0.00834	N	N								132	-0.00156	N	N		396	-0.0120412	N	N
399	-0.00239	N	N		133	-0.0134	N	N								133	-0.00418	N	N		399	-0.00923367	N	N
402	-0.00239	N	N		134	-0.01309	N	N								134	-0.00268	N	N		402	-0.016658	N	N
405	-0.00114	N	N		135	-0.00616	N	N								135	-0.00299	N	N		405	-0.0106062	N	N
408	0.00104	N	N		136	-0.00304	N	N								136	-0.00131	N	N		408	-0.00767393	N	N
411	0.00665	N	N		137	-0.01246	N	N								137	-0.0033	N	N		411	-0.00792348	N	N
414	0.00384	N	N		138	-0.00941	N	N								138	-0.00156	N	N		414	-0.00642613	N	N
417	-0.00146	N	N		139	-0.00697	N	N								139	0.000874885	N	N		417	-0.00655091	N	N
420	0.00166	N	N		140	-0.00466	N	N								140	0.00537	N	N		420	-0.0123531	N	N
423	0.000720113	N	N		141	-0.00504	N	N								141	-0.00106	N	N		423	-0.00829782	N	N
426	0.00446	N	N		142	-0.01203	N	N								142	-0.00356	N	N		426	-0.0130394	N	N
429	0.00259	N	N		143	-0.00217	N	N								143	-0.00399	N	N		429	-0.0135386	N	N
432	0.000404767	N	N		144	0.00158	N	N								144	0.00119	N	N		432	-0.00742437	N	N
435	-0.00303	N	N		145	0.000327791	N	N								145	0.000623117	N	N		435	-0.00742437	N	N
438	0.00259	N	N		146	-0.00186	N	N								146	-0.00281	N	N		438	-0.00910889	N	N
441	-0.00334	N	N		147	0.00108	N	N								147	-0.00125	N	N		441	-0.0125403	N	N
444	0.00539	N	N		148	0.000951699	N	N								148	-0.00387	N	N		444	-0.00979517	N	N
447	0.00165	N	N		149	0.000577352	N	N								149	-0.00312	N	N		447	-0.0103567	N	N
450	8.60263e-05	N	N		150	-0.00535	N	N								150	-0.00318	N	N		450	-0.0124155	N	N
453	-0.00272	N	N		151	-0.00691	N	N								151	-0.00219	N	N		453	-0.00449205	N	N
456	-0.000540144	N	N		152	-0.00491	N	N								152	-0.00219	N	N		456	-0.0103567	N	N
459	-0.00335	N	N		153	-0.00716	N	N								153	-0.00406	N	N		459	-0.012977	N	N
462	-0.00928	N	N		154	-0.01053	N	N								154	-0.002	N	N		462	-0.0113549	N	N
465	-0.00429	N	N		155	-0.00947	N	N								155	-0.00169	N	N		465	-0.0142248	N	N
468	-0.00335	N	N		156	-0.01702	N	N								156	0.000307106	N	N		468	-0.012166	N	N
471	0.00257	N	N		157	-0.01146	N	N								157	-0.000629122	N	N		471	-0.0132266	N	N
474	0.00382	N	N		158	-0.01115	N	N								158	-0.00169	N	N		474	-0.00779871	N	N
477	-0.00304	N	N		159	-0.01065	N	N								159	-0.00213	N	N		477	-0.000811065	N	N
480	-0.00211	N	N		160	-0.01633	N	N								160	-0.00188	N	N		480	-0.012166	N	N
483	-0.000550327	N	N		161	-0.0149	N	N								161	-0.00125	N	N		483	-0.0116669	N	N
486	-0.00523	N	N		162	-0.0099	N	N								162	-0.00188	N	N		486	-0.00798587	N	N
489	-0.00242	N	N		163	-0.01103	N	N								163	-0.00294	N	N		489	-0.00636374	N	N
492	-0.00648	N	N		164	-0.01552	N	N								164	-0.0055	N	N		492	-0.00761154	N	N
495	-0.00305	N	N		165	-0.0099	N	N								165	-0.004	N	N		495	-0.00511595	N	N
498	-0.0043	N	N		166	-0.0071	N	N								166	-0.000944388	N	N		498	-0.00929606	N	N
501	-0.00149	N	N		167	-0.01234	N	N								167	-0.00269	N	N		501	-0.0123531	N	N
504	-0.000246294	N	N		168	-0.01259	N	N								168	-0.00481	N	N		504	-0.012977	N	N
507	-0.000247426	N	N		169	-0.01327	N	N								169	-0.00113	N	N		507	-0.0142248	N	N
510	-0.0015	N	N		170	-0.01633	N	N								170	-0.00332	N	N		510	-0.0101695	N	N
513	0.00162	N	N		171	-0.02163	N	N								171	-0.00369	N	N		513	-0.00729959	N	N
516	-0.00243	N	N		172	-0.01483	N	N								172	0.000238818	N	N		516	-0.00736198	N	N
519	0.000683909	N	N		173	-0.00797	N	N								173	0.00111	N	N		519	-0.0078611	N	N
522	0.000682777	N	N		174	-0.01115	N	N								174	-0.00019865	N	N		522	-0.0114797	N	N
525	-0.00618	N	N		175	-0.01926	N	N								175	0.00105	N	N		525	-0.0100447	N	N
528	-0.00743	N	N		176	-0.0182	N	N								176	0.00261	N	N		528	-0.00642613	N	N
531	0.00162	N	N		177	-0.01521	N	N								177	0.00223	N	N		531	-0.00636374	N	N
534	-0.00494	N	N		178	-0.00498	N	N								178	0.00323	N	N		534	-0.00592702	N	N
537	-0.00119	N	N		179	-0.00067046	N	N								179	0.00111	N	N		537	-0.00592702	N	N
540	-0.0065	N	N		180	-0.00279	N	N								180	0.00417	N	N		540	-0.0123531	N	N
543	-0.00369	N	N		181	-0.00342	N	N								181	0.00111	N	N		543	-0.0113549	N	N
546	0.00317	N	N		182	-0.00342	N	N								182	0.000172741	N	N		546	-0.0135386	N	N
549	-0.00338	N	N		183	-0.00429	N	N								183	0.000234763	N	N		549	-0.00979517	N	N
552	-0.00151	N	N		184	-0.00354	N	N								184	-1.51699e-05	N	N		552	-0.00430489	N	N
555	-0.00276	N	N		185	-0.00909	N	N								185	0.000795539	N	N		555	-0.0107934	N	N
558	-0.000890563	N	N		186	-0.00616	N	N								186	-0.00432	N	N		558	-0.0155974	N	N
561	-0.00744	N	N		187	-0.00604	N	N								187	0.00354	N	N		561	-0.0113549	N	N
564	-0.00152	N	N		188	-0.01302	N	N								188	-0.00532	N	N		564	-0.0131642	N	N
567	-0.000893957	N	N		189	-0.00909	N	N								189	0.00373	N	N		567	-0.0136633	N	N
570	-0.00152	N	N		190	-0.00822	N	N								190	0.00098087	N	N		570	-0.0117293	N	N
573	-0.00246	N	N		191	-0.00716	N	N								191	0.000730944	N	N		573	-0.0054279	N	N
576	-0.00901	N	N		192	-0.01433	N	N								192	0.000668184	N	N		576	-0.00742437	N	N
579	-0.00121	N	N		193	-0.01627	N	N								193	0.00229	N	N		579	-0.0112925	N	N
582	-0.00152	N	N		194	-0.01346	N	N								194	0.000105927	N	N		582	-0.0154726	N	N
585	-0.00308	N	N		195	-0.01795	N	N								195	0.00173	N	N		585	-0.0148487	N	N
588	-0.00121	N	N		196	-0.01234	N	N								196	-0.00283	N	N		588	-0.0090465	N	N
591	0.000656756	N	N		197	-0.01271	N	N								197	-0.000768648	N	N		591	-0.0036186	N	N
594	0.000655624	N	N		198	-0.01602	N	N								198	-0.0022	N	N		594	-0.0042425	N	N
597	-0.00558	N	N		199	-0.01945	N	N								199	0.000228866	N	N		597	-0.00711242	N	N
600	-0.01245	N	N		200	-0.00591	N	N								200	0.000727627	N	N		600	-0.00948323	N	N
603	-0.00496	N	N		201	-0.00354	N	N								201	-0.00245	N	N		603	-0.012977	N	N
606	-0.0034	N	N		202	-0.00067046	N	N								202	-0.00158	N	N		606	-0.0122284	N	N
609	-0.00185	N	N		203	0.00401	N	N								203	-0.00214	N	N		609	-0.00698764	N	N
612	2.49319e-05	N	N		204	0.000951699	N	N								204	-0.00451	N	N		612	-0.00286992	N	N
615	0.000959657	N	N		205	0.00388	N	N								205	-0.000833988	N	N		615	-0.00598941	N	N
618	-0.0059	N	N		206	-0.00385	N	N								206	-0.00339	N	N		618	-0.00954562	N	N
621	-0.00372	N	N		207	-0.00254	N	N								207	-0.00452	N	N		621	-0.0101695	N	N
624	0.00252	N	N		208	-0.00828	N	N								208	-0.00289	N	N		624	-0.0126027	N	N
627	-0.00528	N	N		209	-0.00579	N	N								209	-0.0024	N	N		627	-0.0134138	N	N
630	-0.00185	N	N		210	-0.00853	N	N								210	-0.00283	N	N		630	-0.0060518	N	N
633	-0.00123	N	N		211	-0.00785	N	N								211	-0.00364	N	N		633	-0.00455444	N	N
636	-0.01059	N	N		212	-0.0109	N	N								212	-0.00377	N	N		636	-0.00973278	N	N
639	-0.00123	N	N		213	-0.01128	N	N								213	-0.000712154	N	N		639	-0.0116045	N	N
642	-0.00311	N	N		214	-0.01165	N	N								214	-0.00408	N	N		642	-0.0140377	N	N
645	-0.00591	N	N		215	-0.00647	N	N								215	-0.00171	N	N		645	-0.0066133	N	N
648	-0.00685	N	N		216	-0.0104	N	N								216	0.000721729	N	N		648	-0.00960801	N	N
651	0.000634128	N	N		217	-0.0149	N	N								217	-0.000651237	N	N		651	-0.00580224	N	N
654	-0.00342	N	N		218	-0.00866	N	N								218	0.00415	N	N		654	-0.00449205	N	N
657	0.000943818	N	N		219	-0.00448	N	N								219	-0.000839148	N	N		657	-0.00942084	N	N
660	-0.00186	N	N		220	-0.00928	N	N								220	-0.000901908	N	N		660	-0.0140377	N	N
663	0.00313	N	N		221	-0.00629	N	N								221	-0.000465538	N	N		663	-0.0107934	N	N
666	0.0025	N	N		222	-0.00242	N	N								222	-0.00315	N	N		666	-0.0133514	N	N
669	-0.000620472	N	N		223	-0.00604	N	N								223	-0.0054	N	N		669	-0.0060518	N	N
672	0.00468	N	N		224	-0.00123	N	N								224	-0.00128	N	N		672	-0.00598941	N	N
675	0.00718	N	N		225	-0.00797	N	N								225	0.000967969	N	N		675	-0.00374338	N	N
678	-0.000935818	N	N		226	-0.01234	N	N								226	-0.00215	N	N		678	-0.0090465	N	N
681	-0.00468	N	N		227	-0.00703	N	N								227	-0.00677	N	N		681	-0.00873455	N	N
684	0.00187	N	N		228	-0.00972	N	N								228	-0.00696	N	N		684	-0.0112301	N	N
687	0.0028	N	N		229	-0.01271	N	N								229	-0.00902	N	N		687	-0.015847	N	N
690	0.00655	N	N		230	-0.01515	N	N								230	-0.000531247	N	N		690	-0.00792348	N	N
693	0.00561	N	N		231	-0.01496	N	N								231	-0.00534	N	N		693	-0.00467922	N	N
696	-0.00313	N	N		232	-0.01047	N	N								232	-0.00215	N	N		696	-0.00648852	N	N
699	0.000304074	N	N		233	-0.00972	N	N								233	0.000840238	N	N		699	-0.00729959	N	N
702	-0.000320965	N	N		234	-0.01714	N	N								234	-0.00272	N	N		702	-0.0122908	N	N
705	-0.00126	N	N		235	-0.01508	N	N								235	-0.00197	N	N		705	-0.0141624	N	N
708	-0.000947132	N	N		236	-0.01639	N	N								236	-0.00247	N	N		708	-0.0060518	N	N
711	-0.00188	N	N		237	-0.01621	N	N								237	-0.000533827	N	N		711	-0.0078611	N	N
714	-0.00532	N	N		238	-0.01047	N	N								238	-0.00322	N	N		714	-0.00393055	N	N
717	-0.000638574	N	N		239	-0.01908	N	N								239	-0.000971295	N	N		717	-0.00729959	N	N
720	-0.00532	N	N		240	-0.01265	N	N								240	-0.00203	N	N		720	-0.0139753	N	N
723	0.00154	N	N		241	-0.01758	N	N								241	-0.00178	N	N		723	-0.00948323	N	N
726	-1.80603e-05	N	N		242	-0.01396	N	N								242	-0.00384	N	N		726	-0.011043	N	N
729	0.00435	N	N		243	-0.01502	N	N								243	-0.00334	N	N		729	-0.00823543	N	N
732	-0.00158	N	N		244	-0.01246	N	N								244	-0.0021	N	N		732	-0.00592702	N	N
735	0.0031	N	N		245	-0.00148	N	N								245	-0.00253	N	N		735	-0.00449205	N	N
738	0.00278	N	N		246	-0.00678	N	N								246	-0.00359	N	N		738	-0.0116045	N	N
741	-0.00127	N	N		247	-0.00254	N	N								247	-0.00353	N	N		741	-0.0111054	N	N
744	0.00746	N	N		248	-0.00722	N	N								248	-0.00328	N	N		744	-0.0109182	N	N
747	0.00372	N	N		249	-0.00691	N	N								249	-0.000974981	N	N		747	-0.0112925	N	N
750	-0.00346	N	N		250	-0.0144	N	N								250	-0.000538618	N	N		750	-0.00773632	N	N
753	0.0034	N	N		251	-0.00853	N	N								251	0.000833604	N	N		753	-0.00474161	N	N
756	-0.00284	N	N		252	-0.00872	N	N								252	-0.00216	N	N		756	-0.00648852	N	N
759	-0.000966365	N	N		253	-0.01708	N	N								253	-0.000976455	N	N		759	-0.0066133	N	N
762	-3.16369e-05	N	N		254	-0.01995	N	N								254	0.00095728	N	N		762	-0.0134762	N	N
765	0.00122	N	N		255	-0.02039	N	N								255	0.00327	N	N		765	-0.00823543	N	N
768	-0.00471	N	N		256	-0.01184	N	N								256	0.00233	N	N		768	-0.00492878	N	N
771	-3.5031e-05	N	N		257	-0.01777	N	N								257	0.00139	N	N		771	-0.00499117	N	N
774	0.00402	N	N		258	-0.0109	N	N								258	0.00214	N	N		774	-0.0066133	N	N
777	-0.0016	N	N		259	-0.01321	N	N								259	0.00252	N	N		777	-0.00411772	N	N
780	-0.01501	N	N		260	-0.02457	N	N								260	0.00245	N	N		780	-0.0103567	N	N
783	-0.01002	N	N		261	-0.0182	N	N								261	-0.00273	N	N		783	-0.0155974	N	N
786	-0.00347	N	N		262	-0.01995	N	N								262	-0.00516	N	N		786	-0.00973278	N	N
789	-0.00472	N	N		263	-0.01552	N	N								263	8.04941e-05	N	N		789	-0.0112925	N	N
792	0.00245	N	N		264	-0.01433	N	N								264	0.00127	N	N		792	-0.00648852	N	N
795	-0.000979942	N	N		265	-0.01433	N	N								265	0.000454104	N	N		795	-0.00511595	N	N
798	-0.00816	N	N		266	-0.0182	N	N								266	-0.00285	N	N		798	-0.0104191	N	N
801	-0.00597	N	N		267	-0.01951	N	N								267	-0.00148	N	N		801	-0.0128523	N	N
804	-0.00317	N	N		268	-0.01783	N	N								268	-0.00429	N	N		804	-0.0146616	N	N
807	-4.86075e-05	N	N		269	-0.01109	N	N								269	-0.000296057	N	N		807	-0.0140377	N	N
810	-0.000673647	N	N		270	-0.01652	N	N								270	-0.00273	N	N		810	-0.00991995	N	N
813	-0.00098673	N	N		271	-0.01845	N	N								271	0.000576675	N	N		813	-0.00829782	N	N
816	-0.00067591	N	N		272	-0.02525	N	N								272	0.00157	N	N		816	-0.004804	N	N
819	0.00244	N	N		273	-0.02014	N	N								273	0.00232	N	N		819	-0.0116669	N	N
822	-0.00785	N	N		274	-0.02762	N	N								274	0.000825126	N	N		822	-0.0112925	N	N
825	-0.00473	N	N		275	-0.02588	N	N								275	0.00419	N	N		825	-0.0142248	N	N
828	-0.00286	N	N		276	-0.02026	N	N								276	0.00663	N	N		828	-0.0104815	N	N
831	0.0015	N	N		277	-0.01664	N	N								277	0.00494	N	N		831	-0.00455444	N	N
834	0.00212	N	N		278	-0.01914	N	N								278	0.00207	N	N		834	-0.00567746	N	N
837	-0.00162	N	N		279	-0.02681	N	N								279	0.00332	N	N		837	-0.00505356	N	N
840	-0.00224	N	N		280	-0.02045	N	N								280	0.000947697	N	N		840	-0.0152855	N	N
843	0.0068	N	N		281	-0.01259	N	N								281	0.000884937	N	N		843	-0.0141624	N	N
846	0.00181	N	N		282	-0.00498	N	N								282	-0.00192	N	N		846	-0.0113549	N	N
849	-0.00849	N	N		283	-0.0071	N	N								283	-0.00155	N	N		849	-0.00935845	N	N
852	-6.55782e-05	N	N		284	-0.00335	N	N								284	0.00163	N	N		852	-0.012166	N	N
855	0.00212	N	N		285	-0.00778	N	N								285	-0.0013	N	N		855	-0.00817304	N	N
858	-0.00599	N	N		286	-0.00647	N	N								286	-0.00367	N	N		858	-0.0121036	N	N
861	-0.01192	N	N		287	-0.00479	N	N								287	0.00019643	N	N		861	-0.0112301	N	N
864	-0.00163	N	N		288	-0.00604	N	N								288	-0.000926972	N	N		864	-0.00954562	N	N
867	-0.00475	N	N		289	0.00314	N	N								289	0.00225	N	N		867	-0.0104191	N	N
870	-0.00319	N	N		290	-0.00672	N	N								290	0.00169	N	N		870	-0.0100447	N	N
873	-0.00163	N	N		291	-0.00891	N	N								291	0.00151	N	N		873	-0.00549029	N	N
876	-0.00756	N	N		292	-0.00785	N	N								292	-0.00174	N	N		876	-0.00773632	N	N
879	-0.00257	N	N		293	-0.01321	N	N								293	-0.000616859	N	N		879	-0.0084226	N	N
882	-0.0007008	N	N		294	-0.00741	N	N								294	0.000381024	N	N		882	-0.00929606	N	N
885	-0.00601	N	N		295	-0.00685	N	N								295	0.00138	N	N		885	-0.014412	N	N
888	-0.00195	N	N		296	0.000203008	N	N								296	-0.00155	N	N		888	-0.00648852	N	N
891	0.00085557	N	N		297	0.00114	N	N								297	-0.000680724	N	N		891	-0.00979517	N	N
894	-0.00227	N	N		298	0.000390182	N	N								298	-0.00149	N	N		894	-0.00773632	N	N
897	-0.0057	N	N		299	0.00151	N	N								299	-0.000556679	N	N		897	-0.00505356	N	N
900	-0.01007	N	N		300	0.00482	N	N								300	-0.00255	N	N		900	-0.0120412	N	N
903	-0.000708719	N	N		301	0.00582	N	N								301	0.001	N	N		903	-0.013289	N	N
906	-0.00102	N	N		302	0.00345	N	N								302	-0.0023	N	N		906	-0.0113549	N	N
909	-0.00133	N	N		303	0.00289	N	N								303	-0.00274	N	N		909	-0.0113549	N	N
912	-0.00633	N	N		304	-0.00142	N	N								304	-0.00249	N	N		912	-0.00449205	N	N
915	0.000846519	N	N		305	-0.000982412	N	N								305	-0.00518	N	N		915	-0.00486639	N	N
918	-0.00134	N	N		306	-0.00423	N	N								306	-0.00574	N	N		918	-0.0105438	N	N
921	-0.00571	N	N		307	-0.00441	N	N								307	-0.0073	N	N		921	-0.00804826	N	N
924	-0.00134	N	N		308	-0.01334	N	N								308	-0.00437	N	N		924	-0.00960801	N	N
927	0.00396	N	N		309	-0.0109	N	N								309	-0.000872321	N	N		927	-0.0100447	N	N
930	-9.49939e-05	N	N		310	-0.01284	N	N								310	0.000312735	N	N		930	-0.00729959	N	N
933	0.000527779	N	N		311	-0.01078	N	N								311	-0.002	N	N		933	-0.00168452	N	N
936	-0.00322	N	N		312	-0.01421	N	N								312	-0.00137	N	N		936	-0.00561507	N	N
939	-0.00665	N	N		313	-0.01689	N	N								313	0.00218	N	N		939	-0.0102943	N	N
942	-0.00197	N	N		314	-0.01009	N	N								314	0.00299	N	N		942	-0.0139753	N	N
945	-0.00384	N	N		315	-0.00809	N	N								315	-0.00374	N	N		945	-0.014412	N	N
948	0.00302	N	N		316	-0.01596	N	N								316	-0.00194	N	N		948	-0.00829782	N	N
951	0.00458	N	N		317	-0.01964	N	N								317	-0.000875269	N	N		951	-0.00923367	N	N
954	-0.00104	N	N		318	-0.01883	N	N								318	-0.000563682	N	N		954	-0.00667569	N	N
957	-0.00354	N	N		319	-0.0114	N	N								319	0.00149	N	N		957	-0.00892172	N	N
960	-0.00791	N	N		320	-0.01121	N	N								320	0.00499	N	N		960	-0.00960801	N	N
963	-0.00167	N	N		321	-0.01003	N	N								321	-0.00131	N	N		963	-0.0114797	N	N
966	0.00208	N	N		322	-0.00785	N	N								322	-0.000627548	N	N		966	-0.00779871	N	N
969	0.00519	N	N		323	-0.0114	N	N								323	-0.000939872	N	N		969	-0.00917128	N	N
972	0.00332	N	N		324	-0.01377	N	N								324	-0.000628285	N	N		972	-0.00748676	N	N
975	-0.00042392	N	N		325	-0.00778	N	N								325	-0.00306	N	N		975	-0.00829782	N	N
978	0.000198856	N	N		326	-0.01271	N	N								326	-0.00344	N	N		978	-0.0101695	N	N
981	-0.000426183	N	N		327	-0.00797	N	N								327	-0.00125	N	N		981	-0.00948323	N	N
984	0.00394	N	N		328	-0.00192	N	N								328	0.000493274	N	N		984	-0.00505356	N	N
987	0.00487	N	N		329	-0.00504	N	N								329	-0.00487	N	N		987	-0.0152855	N	N
990	0.000818235	N	N		330	-0.00329	N	N								330	-0.0025	N	N		990	-0.00617657	N	N
993	-0.00168	N	N		331	-0.00941	N	N								331	-0.00175	N	N		993	-0.00205886	N	N
996	-0.00823	N	N		332	-0.01602	N	N								332	-0.0025	N	N		996	-0.00655091	N	N
999	-0.01198	N	N		333	-0.01009	N	N								333	0.000117084	N	N		999	-0.0102943	N	N
1002	-0.0048	N	N		334	-0.01221	N	N								334	-0.00307	N	N		1002	-0.00973278	N	N
1005	-0.000123278	N	N		335	-0.02001	N	N								335	-0.00369	N	N		1005	-0.0119788	N	N
1008	-0.00231	N	N		336	-0.01596	N	N								336	-0.00219	N	N		1008	-0.00686286	N	N
1011	0.00362	N	N		337	-0.02039	N	N								337	-0.000196338	N	N		1011	-0.00754915	N	N
1014	0.00237	N	N		338	-0.0212	N	N								338	-0.00038388	N	N		1014	-0.00561507	N	N
1017	-0.00169	N	N		339	-0.01683	N	N								339	-0.000509031	N	N		1017	-0.00349382	N	N
1020	-0.00574	N	N		340	-0.01452	N	N								340	-0.00301	N	N		1020	-0.0111677	N	N
1023	-0.00481	N	N		341	-0.01022	N	N								341	0.000301309	N	N		1023	-0.00836021	N	N
1026	0.00236	N	N		342	-0.00766	N	N								342	0.00292	N	N		1026	-0.012977	N	N
1029	-0.00544	N	N		343	-0.01121	N	N								343	-0.000260941	N	N		1029	-0.00486639	N	N
1032	-0.00793	N	N		344	-0.000420896	N	N								344	0.00105	N	N		1032	-0.00561507	N	N
1035	-0.00825	N	N		345	0.00332	N	N								345	-0.000324069	N	N		1035	-0.00686286	N	N
1038	-0.000135723	N	N		346	-0.00148	N	N								346	-0.00238	N	N		1038	-0.0113549	N	N
1041	-0.00981	N	N		347	0.008	N	N								347	-0.00419	N	N		1041	-0.010731	N	N
1044	-0.01605	N	N		348	0.00513	N	N								348	-0.00276	N	N		1044	-0.00948323	N	N
1047	-0.00513	N	N		349	0.00189	N	N								349	-0.00257	N	N		1047	-0.0127899	N	N
1050	-0.00232	N	N		350	0.000577352	N	N								350	-0.00332	N	N		1050	-0.00711242	N	N
1053	-0.01075	N	N		351	0.00108	N	N								351	-0.000887801	N	N		1053	-0.0060518	N	N
1056	-0.01293	N	N		352	-0.00753	N	N								352	-0.00088817	N	N		1056	-0.00549029	N	N
1059	-0.01699	N	N		353	-0.00847	N	N								353	-0.00226	N	N		1059	-0.00817304	N	N
1062	-0.00607	N	N		354	-0.01084	N	N								354	-0.00207	N	N		1062	-0.0101695	N	N
1065	-0.00732	N	N		355	-0.00878	N	N								355	-0.000702102	N	N		1065	-0.00773632	N	N
1068	-0.00327	N	N		356	-0.00928	N	N								356	0.000607736	N	N		1068	-0.00804826	N	N
1071	-0.000772077	N	N		357	-0.0124	N	N								357	0.000794534	N	N		1071	-0.00686286	N	N
1074	-0.00732	N	N		358	-0.00535	N	N								358	0.00010787	N	N		1074	-0.00636374	N	N
1077	-0.00795	N	N		359	-0.000296113	N	N								359	-0.000204447	N	N		1077	-0.00324426	N	N
1080	-0.00733	N	N		360	-0.00267	N	N								360	0.00329	N	N		1080	-0.00898411	N	N
1083	-0.00889	N	N		361	-0.00585	N	N								361	0.00173	N	N		1083	-0.0100447	N	N
1086	-0.00608	N	N		362	-0.00473	N	N								362	0.00298	N	N		1086	-0.0101695	N	N
1089	-0.00608	N	N		363	-0.00317	N	N								363	-1.87555e-05	N	N		1089	-0.00960801	N	N
1092	-0.00109	N	N		364	-0.000171335	N	N								364	-0.00227	N	N		1092	-0.0060518	N	N
1095	-0.00546	N	N		365	-0.00672	N	N								365	-0.00295	N	N		1095	-0.00355621	N	N
1098	-0.00983	N	N		366	-0.00173	N	N								366	0.000104921	N	N		1098	-0.00817304	N	N
1101	-0.00234	N	N		367	0.00326	N	N								367	-0.00301	N	N		1101	-0.00792348	N	N
1104	0.00545	N	N		368	-0.00335	N	N								368	-0.00051972	N	N		1104	-0.0122908	N	N
1107	-0.00172	N	N		369	-0.00641	N	N								369	-0.000520089	N	N		1107	-0.0148487	N	N
1110	-0.000474832	N	N		370	-0.01121	N	N								370	0.000664967	N	N		1110	-0.00673808	N	N
1113	-0.01295	N	N		371	-0.00909	N	N								371	0.00229	N	N		1113	-0.00567746	N	N
1116	-0.01202	N	N		372	-0.01446	N	N								372	0.00066423	N	N		1116	-0.00630135	N	N
1119	-0.01046	N	N		373	-0.01646	N	N								373	-0.00233	N	N		1119	-0.00748676	N	N
1122	-0.00828	N	N		374	-0.02007	N	N								374	-0.0047	N	N		1122	-0.0111054	N	N
1125	-0.00672	N	N		375	-0.02026	N	N								375	-0.0087	N	N		1125	-0.0155974	N	N
1128	0.00201	N	N		376	-0.02126	N	N								376	-0.00296	N	N		1128	-0.00879694	N	N
1131	0.00264	N	N		377	-0.01564	N	N								377	-0.00171	N	N		1131	-0.00642613	N	N
1134	0.000763929	N	N		378	-0.01508	N	N								378	-0.00165	N	N		1134	-0.00655091	N	N
1137	-0.00579	N	N		379	-0.01552	N	N								379	-0.00215	N	N		1137	-0.00686286	N	N
1140	0.00388	N	N		380	-0.00379	N	N								380	-0.00333	N	N		1140	-0.0107934	N	N
1143	-0.00142	N	N		381	-0.01259	N	N								381	-0.00408	N	N		1143	-0.00967039	N	N
1146	0.000759403	N	N		382	-0.01309	N	N								382	-0.00271	N	N		1146	-0.0114173	N	N
1149	-0.00548	N	N		383	-0.01433	N	N								383	-0.00508	N	N		1149	-0.00836021	N	N
1152	0.000133236	N	N		384	-0.00878	N	N								384	-0.00433	N	N		1152	-0.0042425	N	N
1155	-0.01203	N	N		385	-0.01053	N	N								385	-0.00857	N	N		1155	-0.00436728	N	N
1158	-0.00517	N	N		386	-0.01571	N	N								386	-0.000713528	N	N		1158	-0.00836021	N	N
1161	-0.0086	N	N		387	-0.01159	N	N								387	-0.00252	N	N		1161	-0.0140377	N	N
1164	0.00574	N	N		388	-0.01421	N	N								388	-0.00539	N	N		1164	-0.0111677	N	N
1167	0.00262	N	N		389	-0.01452	N	N								389	-0.0044	N	N		1167	-0.0168452	N	N
1170	-0.00268	N	N		390	-0.01309	N	N								390	-0.00427	N	N		1170	-0.00592702	N	N
1173	-0.00175	N	N		391	-0.01621	N	N								391	-0.0034	N	N		1173	-0.00380577	N	N
1176	-0.00331	N	N		392	-0.01802	N	N								392	-0.00458	N	N		1176	-0.00592702	N	N
1179	-0.00362	N	N		393	-0.02051	N	N								393	-0.000653717	N	N		1179	-0.0130394	N	N
1182	-0.00331	N	N		394	-0.01727	N	N								394	-0.00278	N	N		1182	-0.0134762	N	N
1185	0.00137	N	N		395	-0.02032	N	N								395	-0.00377	N	N		1185	-0.0133514	N	N
1188	-0.000504248	N	N		396	-0.01571	N	N								396	-0.00352	N	N		1188	-0.00942084	N	N
1191	0.0023	N	N		397	-0.02107	N	N								397	-0.000218453	N	N		1191	-0.00573985	N	N
1194	0.00386	N	N		398	-0.01814	N	N								398	-0.00109	N	N		1194	-0.00555268	N	N
1197	-0.00144	N	N		399	-0.01564	N	N								399	-0.000406364	N	N		1197	-0.00555268	N	N
1200	-0.00176	N	N		400	-0.0104	N	N								400	-0.00078108	N	N		1200	-0.00979517	N	N
1203	-0.00675	N	N		401	-0.00716	N	N								401	-0.00365	N	N		1203	-0.0148487	N	N
1206	-0.00581	N	N		402	-0.00797	N	N								402	-0.00409	N	N		1206	-0.0141624	N	N
1209	0.00386	N	N		403	-0.01664	N	N								403	-0.00584	N	N		1209	-0.00991995	N	N
1212	-0.00488	N	N		404	-0.0051	N	N								404	-0.00228	N	N		1212	-0.00829782	N	N
1215	-0.00363	N	N		405	-0.000732848	N	N								405	-0.00409	N	N		1215	-0.00474161	N	N
1218	-0.000515562	N	N		406	-0.00285	N	N								406	-0.00696	N	N		1218	-0.00642613	N	N
1221	-0.008	N	N		407	-0.00547	N	N								407	-0.0084	N	N		1221	-0.0148487	N	N
1224	0.00323	N	N		408	0.000203008	N	N								408	-0.01183	N	N		1224	-0.00960801	N	N
1227	0.00198	N	N		409	-0.00809	N	N								409	-0.00877	N	N		1227	-0.0123531	N	N
1230	0.0026	N	N		410	-0.00934	N	N								410	-0.00727	N	N		1230	-0.0101071	N	N
1233	0.00353	N	N		411	-0.00716	N	N								411	-0.0044	N	N		1233	-0.0060518	N	N
1236	-0.00115	N	N		412	-0.01371	N	N								412	-0.00378	N	N		1236	-0.00368099	N	N
1239	-0.00208	N	N		413	-0.01109	N	N								413	-0.00391	N	N		1239	-0.0150983	N	N
1242	-0.0024	N	N		414	-0.00716	N	N								414	-0.00596	N	N		1242	-0.0168452	N	N
1245	0.000410116	N	N		415	-0.0041	N	N								415	-0.00135	N	N		1245	-0.013289	N	N
1248	0.00384	N	N		416	-0.00554	N	N								416	-3.82906e-05	N	N		1248	-0.0141624	N	N
1251	0.00509	N	N		417	-0.00579	N	N								417	0.000522861	N	N		1251	-0.00979517	N	N
1254	0.00321	N	N		418	-0.00666	N	N								418	0.000210537	N	N		1254	-0.010731	N	N
1257	-0.00833	N	N		419	-0.00629	N	N								419	-0.00247	N	N		1257	-0.0112925	N	N
1260	-0.00927	N	N		420	-0.00516	N	N								420	-0.0031	N	N		1260	-0.0168452	N	N
1263	-0.00927	N	N		421	-0.00342	N	N								421	0.000334213	N	N		1263	-0.0131018	N	N
1266	-0.00303	N	N		422	0.00214	N	N								422	-0.000227668	N	N		1266	-0.0134138	N	N
1269	-0.00553	N	N		423	-0.00342	N	N								423	-0.00341	N	N		1269	-0.0137881	N	N
1272	-0.00178	N	N		424	-0.00335	N	N								424	-0.00104	N	N		1272	-0.00960801	N	N
1275	-0.00178	N	N		425	1.58387e-05	N	N								425	-0.0041	N	N		1275	-0.00486639	N	N
1278	-0.00366	N	N		426	0.01561	N	N								426	-0.00946	N	N		1278	-0.00867216	N	N
1281	-0.00647	N	N		427	0.00426	N	N								427	-0.00659	N	N		1281	-0.0141624	N	N
1284	0.00726	N	N		428	-0.000233726	N	N								428	-0.00616	N	N		1284	-0.0119164	N	N
1287	-0.000853536	N	N		429	0.00725	N	N								429	-0.00934	N	N		1287	-0.0172819	N	N
1290	0.00164	N	N		430	-0.000920021	N	N								430	-0.00897	N	N		1290	-0.0115421	N	N
1293	-0.00242	N	N		431	1.58387e-05	N	N								431	-0.00447	N	N		1293	-0.00611419	N	N
1296	-0.00585	N	N		432	-0.00385	N	N								432	-0.00684	N	N		1296	-0.00979517	N	N
1299	0.00226	N	N		433	-0.00859	N	N								433	-0.00422	N	N		1299	-0.0117293	N	N
1302	-0.00367	N	N		434	-0.01128	N	N								434	-0.00198	N	N		1302	-0.0128523	N	N
1305	0.00069944	N	N		435	-0.00504	N	N								435	0.00208	N	N		1305	-0.013289	N	N
1308	0.00226	N	N		436	-0.00292	N	N								436	0.0012	N	N		1308	-0.00973278	N	N
1311	0.000385225	N	N		437	-0.00847	N	N								437	0.000390707	N	N		1311	-0.00860977	N	N
1314	0.0035	N	N		438	-0.00622	N	N								438	0.00245	N	N		1314	-0.00573985	N	N
1317	-0.000864849	N	N		439	-0.00373	N	N								439	0.00164	N	N		1317	-0.00729959	N	N
1320	-0.0043	N	N		440	0.00245	N	N								440	-0.000546258	N	N		1320	-0.0111054	N	N
1323	-0.0043	N	N		441	0.009	N	N								441	-0.00367	N	N		1323	-0.013289	N	N
1326	-0.000868244	N	N		442	0.00307	N	N								442	0.00307	N	N		1326	-0.0122284	N	N
1329	0.00381	N	N		443	0.0042	N	N								443	-0.00579	N	N		1329	-0.0111054	N	N
1332	0.00225	N	N		444	0.01493	N	N								444	-0.0046	N	N		1332	-0.00885933	N	N
1335	0.00162	N	N		445	0.01792	N	N								445	-0.00629	N	N		1335	-0.0054279	N	N
1338	0.00661	N	N		446	0.00576	N	N								446	-0.00598	N	N		1338	-0.0119788	N	N
1341	-0.00212	N	N		447	0.00601	N	N								447	-0.00629	N	N		1341	-0.0131018	N	N
1344	-0.00243	N	N		448	0.00195	N	N								448	-0.00766	N	N		1344	-0.0108558	N	N
1347	0.000371649	N	N		449	-0.00179	N	N								449	-0.00529	N	N		1347	-0.0154102	N	N
1350	0.00068247	N	N		450	-0.01203	N	N								450	-0.00429	N	N		1350	-0.0106062	N	N
1353	0.00131	N	N		451	-0.01121	N	N								451	-0.00404	N	N		1353	-0.00623896	N	N
1356	-0.00306	N	N		452	-0.01265	N	N								452	-0.00417	N	N		1356	-0.00817304	N	N
1359	0.000679075	N	N		453	-0.00922	N	N								453	-0.00161	N	N		1359	-0.012166	N	N
1362	-0.000257912	N	N		454	-0.01277	N	N								454	-0.00423	N	N		1362	-0.0117293	N	N
1365	0.00161	N	N		455	-0.01402	N	N								455	-0.0033	N	N		1365	-0.015847	N	N
1368	0.00317	N	N		456	-0.01402	N	N								456	-0.0023	N	N		1368	-0.00973278	N	N
1371	0.00317	N	N		457	-0.0066	N	N								457	-0.00199	N	N		1371	-0.00586463	N	N
1374	0.00161	N	N		458	-0.00716	N	N								458	0.00094448	N	N		1374	-0.00761154	N	N
1377	0.00566	N	N		459	-0.00647	N	N								459	-0.00218	N	N		1377	-0.00798587	N	N
1380	-0.00182	N	N		460	-0.00666	N	N								460	-5.45083e-05	N	N		1380	-0.0145368	N	N
1383	0.00254	N	N		461	-0.00647	N	N								461	-0.0018	N	N		1383	-0.0130394	N	N
1386	0.0041	N	N		462	-0.01028	N	N								462	-0.000242412	N	N		1386	-0.0156598	N	N
1389	0.000979714	N	N		463	-0.00878	N	N								463	-0.00305	N	N		1389	-0.00823543	N	N
1392	0.00191	N	N		464	-0.00878	N	N								464	-0.000679887	N	N		1392	-0.00673808	N	N
1395	-0.00245	N	N		465	-0.00204	N	N								465	-0.00561	N	N		1395	-0.00623896	N	N
1398	-0.00339	N	N		466	-0.000483287	N	N								466	-0.00686	N	N		1398	-0.011043	N	N
1401	-0.00558	N	N		467	-0.00722	N	N								467	-0.00692	N	N		1401	-0.0137881	N	N
1404	-0.00121	N	N		468	-0.00379	N	N								468	-0.00967	N	N		1404	-0.0152231	N	N
1407	0.00628	N	N		469	-0.00154	N	N								469	-0.00499	N	N		1407	-0.011854	N	N
1410	0.00721	N	N		470	-0.00622	N	N								470	-0.00761	N	N		1410	-0.0105438	N	N
1413	3.48066e-05	N	N		471	-0.01265	N	N								471	-0.00287	N	N		1413	-0.00736198	N	N
1416	-0.00309	N	N		472	-0.01814	N	N								472	-0.00324	N	N		1416	-0.00973278	N	N
1419	-0.00215	N	N		473	-0.01496	N	N								473	-0.00149	N	N		1419	-0.0127899	N	N
1422	0.000655317	N	N		474	-0.01433	N	N								474	-0.00174	N	N		1422	-0.0137881	N	N
1425	-0.00215	N	N		475	-0.01727	N	N								475	2.35408e-06	N	N		1425	-0.0103567	N	N
1428	-0.00122	N	N		476	-0.01427	N	N								476	-0.00143	N	N		1428	-0.0114797	N	N
1431	0.00221	N	N		477	-0.01496	N	N								477	-0.000809461	N	N		1431	-0.00892172	N	N
1434	-0.00216	N	N		478	-0.00866	N	N								478	-0.00387	N	N		1434	-0.00436728	N	N
1437	0.000961612	N	N		479	-0.00716	N	N								479	-6.15114e-05	N	N		1437	-0.00405533	N	N
1440	-0.00185	N	N		480	-0.00953	N	N								480	-0.00206	N	N		1440	-0.0109182	N	N
1443	-0.0059	N	N		481	-0.00367	N	N								481	-0.00156	N	N		1443	-0.0151607	N	N
1446	0.0047	N	N		482	-0.00616	N	N								482	0.00162	N	N		1446	-0.0100447	N	N
1449	0.00283	N	N		483	-0.00834	N	N								483	-0.000437325	N	N		1449	-0.0101071	N	N
1452	-0.00341	N	N		484	-0.00354	N	N								484	-0.000687258	N	N		1452	-0.00748676	N	N
1455	-0.00154	N	N		485	-0.00847	N	N								485	-0.00162	N	N		1455	-0.0066133	N	N
1458	-0.000294116	N	N		486	-0.00909	N	N								486	-0.00243	N	N		1458	-0.00985756	N	N
1461	1.67045e-05	N	N		487	-0.000982412	N	N								487	-0.00194	N	N		1461	-0.0126027	N	N
1464	0.00189	N	N		488	0.00226	N	N								488	0.00118	N	N		1464	-0.0123531	N	N
1467	-0.00123	N	N		489	-0.00186	N	N								489	-0.00212	N	N		1467	-0.0130394	N	N
1470	-0.000298642	N	N		490	-0.00654	N	N								490	-0.00262	N	N		1470	-0.0102319	N	N
1473	-0.000611729	N	N		491	-0.00803	N	N								491	-0.000502665	N	N		1473	-0.0078611	N	N
1476	0.00157	N	N		492	-0.00847	N	N								492	-0.000877381	N	N		1476	-0.00836021	N	N
1479	0.00251	N	N		493	-0.01165	N	N								493	-0.00094014	N	N		1479	-0.011854	N	N
1482	0.00344	N	N		494	-0.01059	N	N								494	-0.00044138	N	N		1482	-0.0164709	N	N
1485	-0.00186	N	N		495	-0.00853	N	N								495	-0.00331	N	N		1485	-0.0108558	N	N
1488	0.00313	N	N		496	-0.0099	N	N								496	-0.000317335	N	N		1488	-0.00979517	N	N
1491	0.00531	N	N		497	-0.01371	N	N								497	0.000555766	N	N		1491	-0.0066133	N	N
1494	0.00219	N	N		498	-0.01383	N	N								498	0.000929737	N	N		1494	-0.00561507	N	N
1497	-0.00312	N	N		499	-0.01065	N	N								499	-0.00157	N	N		1497	-0.00954562	N	N
1500	-0.00374	N	N		500	-0.00454	N	N								500	-0.00419	N	N		1500	-0.014412	N	N
1503	-0.000934995	N	N		501	-0.00691	N	N								501	-0.00238	N	N		1503	-0.0127899	N	N
1506	-0.00218	N	N		502	-0.0104	N	N								502	0.000553923	N	N		1506	-0.0102943	N	N
1509	-0.00156	N	N		503	-0.00367	N	N								503	-0.00562	N	N		1509	-0.00767393	N	N
1512	-0.00219	N	N		504	-0.00354	N	N								504	-0.00338	N	N		1512	-0.00623896	N	N
1515	-0.00312	N	N		505	-0.00448	N	N								505	-0.00781	N	N		1515	-0.00336904	N	N
1518	-0.00375	N	N		506	-0.00847	N	N								506	-0.00469	N	N		1518	-0.0111054	N	N
1521	-0.00843	N	N		507	-0.01153	N	N								507	-0.00712	N	N		1521	-0.0104815	N	N
1524	0.00342	N	N		508	-0.00279	N	N								508	-0.0055	N	N		1524	-0.0106062	N	N
1527	0.00218	N	N		509	-0.00292	N	N								509	-0.00213	N	N		1527	-0.015535	N	N
1530	0.00373	N	N		510	-0.00391	N	N								510	-0.00513	N	N		1530	-0.00742437	N	N
1533	0.00217	N	N		511	-0.01121	N	N								511	-0.01037	N	N		1533	-0.0042425	N	N
1536	0.00248	N	N		512	-0.01396	N	N								512	-0.00513	N	N		1536	-0.00648852	N	N
1539	-0.00157	N	N		513	-0.0182	N	N								513	-0.01012	N	N		1539	-0.0104191	N	N
1542	-0.00251	N	N		514	-0.02176	N	N								514	-0.00444	N	N		1542	-0.0129147	N	N
1545	-0.00126	N	N		515	-0.02095	N	N								515	-0.00538	N	N		1545	-0.0133514	N	N
1548	-0.0022	N	N		516	-0.02363	N	N								516	-0.00438	N	N		1548	-0.0112925	N	N
1551	0.00217	N	N		517	-0.0177	N	N								517	-0.00301	N	N		1551	-0.0100447	N	N
1554	0.000293584	N	N		518	-0.01964	N	N								518	-0.0027	N	N		1554	-0.0128523	N	N
1557	-0.00127	N	N		519	-0.024	N	N								519	-0.00369	N	N		1557	-0.00517834	N	N
1560	-0.0047	N	N		520	-0.01321	N	N								520	-0.00638	N	N		1560	-0.0114797	N	N
1563	-0.00345	N	N		521	-0.01072	N	N								521	-0.00451	N	N		1563	-0.0131642	N	N
1566	-0.00189	N	N		522	-0.00934	N	N								522	-0.00239	N	N		1566	-0.0136009	N	N
1569	-0.000959885	N	N		523	-0.00154	N	N								523	-0.006	N	N		1569	-0.0104191	N	N
1572	-0.000961016	N	N		524	-0.00267	N	N								524	-0.00501	N	N		1572	-0.00910889	N	N
1575	-0.00315	N	N		525	-0.00947	N	N								525	-0.00588	N	N		1575	-0.00848499	N	N
1578	-0.00471	N	N		526	-0.00435	N	N								526	-0.00782	N	N		1578	-0.0102319	N	N
1581	-0.00564	N	N		527	0.0022	N	N								527	-0.00794	N	N		1581	-0.00910889	N	N
1584	0.00028227	N	N		528	-0.00254	N	N								528	-0.00538	N	N		1584	-0.0113549	N	N
1587	0.00434	N	N		529	-0.0149	N	N								529	-0.00501	N	N		1587	-0.0167828	N	N
1590	-0.00159	N	N		530	-0.01926	N	N								530	-0.0057	N	N		1590	-0.0112925	N	N
1593	-0.00284	N	N		531	-0.01115	N	N								531	-0.00326	N	N		1593	-0.00630135	N	N
1596	-0.00347	N	N		532	-0.02076	N	N								532	-0.00376	N	N		1596	-0.00754915	N	N
1599	-0.000659247	N	N		533	-0.01752	N	N								533	-0.00264	N	N		1599	-0.0101695	N	N
1602	0.00215	N	N		534	-0.01945	N	N								534	-0.00308	N	N		1602	-0.00991995	N	N
1605	0.00402	N	N		535	-0.00972	N	N								535	-0.00682	N	N		1605	-0.0117916	N	N
1608	0.00214	N	N		536	-0.01034	N	N								536	-0.00457	N	N		1608	-0.0122284	N	N
1611	0.00682	N	N		537	-0.0099	N	N								537	-0.000893967	N	N		1611	-0.00767393	N	N
1614	0.00339	N	N		538	-0.00622	N	N								538	-0.00295	N	N		1614	-0.00698764	N	N
1617	-0.00722	N	N		539	-0.01015	N	N								539	-0.00133	N	N		1617	-0.00848499	N	N
1620	-0.00129	N	N		540	-0.00947	N	N								540	-0.00227	N	N		1620	-0.0116045	N	N
1623	-0.00379	N	N		541	-0.00435	N	N								541	-0.0047	N	N		1623	-0.0106686	N	N
1626	0.00651	N	N		542	-0.00803	N	N								542	-0.00645	N	N		1626	-0.0114797	N	N
1629	0.00214	N	N		543	-0.00167	N	N								543	-0.00551	N	N		1629	-0.00779871	N	N
1632	0.00245	N	N		544	-0.000795239	N	N								544	-0.00489	N	N		1632	-0.00393055	N	N
1635	-0.00317	N	N		545	-0.00117	N	N								545	-0.0057	N	N		1635	-0.00686286	N	N
1638	-0.00192	N	N		546	1.58387e-05	N	N								546	-0.00458	N	N		1638	-0.0125403	N	N
1641	-5.1178e-05	N	N		547	0.00944	N	N								547	-0.00414	N	N		1641	-0.00973278	N	N
1644	0.00244	N	N		548	0.00351	N	N								548	-0.01044	N	N		1644	-0.00929606	N	N
1647	0.00244	N	N		549	-0.00085763	N	N								549	-0.00302	N	N		1647	-0.0151607	N	N
1650	0.00494	N	N		550	-0.01203	N	N								550	-8.7681e-05	N	N		1650	-0.00991995	N	N
1653	0.00119	N	N		551	-0.00279	N	N								551	-0.000836736	N	N		1653	-0.00461683	N	N
1656	0.000255117	N	N		552	-0.01764	N	N								552	-0.00252	N	N		1656	-0.00836021	N	N
1659	0.000253986	N	N		553	-0.00947	N	N								553	-0.00577	N	N		1659	-0.00879694	N	N
1662	-0.00349	N	N		554	-0.02687	N	N								554	-0.00252	N	N		1662	-0.0127275	N	N
1665	0.00181	N	N		555	-0.02388	N	N								555	-0.00539	N	N		1665	-0.0142872	N	N
1668	0.00119	N	N		556	-0.01926	N	N								556	-0.00783	N	N		1668	-0.0133514	N	N
1671	0.00524	N	N		557	-0.01271	N	N								557	-0.0019	N	N		1671	-0.00655091	N	N
1674	0.00399	N	N		558	-0.00485	N	N								558	-0.0044	N	N		1674	-0.00630135	N	N
1677	0.00181	N	N		559	-0.00435	N	N								559	-0.00408	N	N		1677	-0.00530312	N	N
1680	-0.00662	N	N		560	-0.00416	N	N								560	-0.00377	N	N		1680	-0.00948323	N	N
1683	-0.000690925	N	N		561	-0.00186	N	N								561	-0.00683	N	N		1683	-0.0145992	N	N
1686	0.00305	N	N		562	0.00158	N	N								562	-0.00371	N	N		1686	-0.0142248	N	N
1689	0.00711	N	N		563	0.00151	N	N								563	-0.00596	N	N		1689	-0.00617657	N	N
1692	0.000241541	N	N		564	0.000452573	N	N								564	-0.00477	N	N		1692	-0.00255798	N	N
1695	0.00274	N	N		565	0.00426	N	N								565	-0.00883	N	N		1695	-0.00474161	N	N
1698	0.000863182	N	N		566	-0.0066	N	N								566	-0.01114	N	N		1698	-0.00836021	N	N
1701	-7.38056e-05	N	N		567	-0.00067046	N	N								567	-0.00895	N	N		1701	-0.00910889	N	N
1704	-0.00101	N	N		568	-0.0061	N	N								568	-0.00677	N	N		1704	-0.012166	N	N
1707	-0.00819	N	N		569	-0.00591	N	N								569	-0.00577	N	N		1707	-0.0126027	N	N
1710	0.0046	N	N		570	-0.00454	N	N								570	-0.0059	N	N		1710	-0.00698764	N	N
1713	0.00211	N	N		571	-0.00591	N	N								571	-0.00727	N	N		1713	-0.00530312	N	N
1716	-0.0032	N	N		572	-0.01015	N	N								572	-0.01251	N	N		1716	-0.00486639	N	N
1719	-0.00538	N	N		573	-0.000920021	N	N								573	-0.00802	N	N		1719	-0.011043	N	N
1722	0.00117	N	N		574	-0.01084	N	N								574	-0.00484	N	N		1722	-0.00923367	N	N
1725	0.00241	N	N		575	-0.01265	N	N								575	-0.00659	N	N		1725	-0.0100447	N	N
1728	-0.00851	N	N		576	-0.01109	N	N								576	-0.00372	N	N		1728	-0.00848499	N	N
1731	-0.000709027	N	N		577	-0.01121	N	N								577	-0.00652	N	N		1731	-0.0066133	N	N
1734	-0.00227	N	N		578	-0.00516	N	N								578	-0.00603	N	N		1734	-0.00779871	N	N
1737	-0.00445	N	N		579	-0.00928	N	N								579	-0.00347	N	N		1737	-0.00673808	N	N
1740	-0.00321	N	N		580	-0.00148	N	N								580	-0.00191	N	N		1740	-0.00998234	N	N
1743	-0.000713553	N	N		581	7.82298e-05	N	N								581	-0.00603	N	N		1743	-0.0141001	N	N
1746	-0.00103	N	N		582	0.0042	N	N								582	-0.0016	N	N		1746	-0.0157846	N	N
1749	-0.00134	N	N		583	-0.00703	N	N								583	-0.00671	N	N		1749	-0.0103567	N	N
1752	-0.00789	N	N		584	7.82298e-05	N	N								584	-0.00534	N	N		1752	-0.00960801	N	N
1755	-0.00228	N	N		585	-0.0041	N	N								585	-0.00734	N	N		1755	-0.00636374	N	N
1758	-0.00353	N	N		586	-0.01228	N	N								586	-0.01327	N	N		1758	-0.0138505	N	N
1761	-0.00571	N	N		587	-0.00685	N	N								587	-0.00615	N	N		1761	-0.0108558	N	N
1764	-0.000409517	N	N		588	-0.00884	N	N								588	-0.00397	N	N		1764	-0.0106062	N	N
1767	-0.000410648	N	N		589	-0.00535	N	N								589	-0.00366	N	N		1767	-0.0113549	N	N
1770	-0.00228	N	N		590	-0.00635	N	N								590	-0.00522	N	N		1770	-0.00798587	N	N
1773	-0.00478	N	N		591	-0.00703	N	N								591	-0.0031	N	N		1773	-0.0066133	N	N
1776	-0.00478	N	N		592	-0.00104	N	N								592	-0.00541	N	N		1776	-0.00386816	N	N
1779	-0.00665	N	N		593	-0.00504	N	N								593	-0.000914608	N	N		1779	-0.00742437	N	N
1782	-0.00385	N	N		594	-0.00142	N	N								594	-0.00378	N	N		1782	-0.0136633	N	N
1785	-0.000105484	N	N		595	-0.00154	N	N								595	-0.00584	N	N		1785	-0.012977	N	N
1788	-0.00572	N	N		596	0.00101	N	N								596	-0.00072854	N	N		1788	-0.0126651	N	N
1791	-0.00572	N	N		597	-0.000233726	N	N								597	-0.00391	N	N		1791	-0.00923367	N	N
1794	-0.00697	N	N		598	-0.00766	N	N								598	-0.00404	N	N		1794	-0.00935845	N	N
1797	-0.00947	N	N		599	-0.00498	N	N								599	-0.00447	N	N		1797	-0.00917128	N	N
1800	-0.0076	N	N		600	-0.00167	N	N								600	-0.00329	N	N		1800	-0.0112301	N	N
1803	-0.00854	N	N		601	0.000951699	N	N								601	-0.00491	N	N		1803	-0.013289	N	N
1806	-0.00542	N	N		602	-0.000545678	N	N								602	-0.0046	N	N		1806	-0.00979517	N	N
1809	-0.00386	N	N		603	-0.00111	N	N								603	-0.00622	N	N		1809	-0.0136009	N	N
1812	-0.00698	N	N		604	0.00588	N	N								604	-0.00653	N	N		1812	-0.00486639	N	N
1815	-0.00511	N	N		605	0.00607	N	N								605	-0.00591	N	N		1815	-0.00767393	N	N
1818	-0.00792	N	N		606	0.00501	N	N								606	-0.00728	N	N		1818	-0.0103567	N	N
1821	-0.00386	N	N		607	0.00507	N	N								607	-0.00922	N	N		1821	-0.0141624	N	N
1824	-0.00262	N	N		608	-0.00629	N	N								608	-0.00965	N	N		1824	-0.00935845	N	N
1827	-0.00137	N	N		609	-0.01209	N	N								609	-0.00348	N	N		1827	-0.0107934	N	N
1830	0.00331	N	N		610	-0.01664	N	N								610	-0.00753	N	N		1830	-0.0117916	N	N
1833	-0.000123586	N	N		611	-0.02107	N	N								611	-0.00797	N	N		1833	-0.004804	N	N
1836	-0.00231	N	N		612	-0.02101	N	N								612	-0.00317	N	N		1836	-0.0042425	N	N
1839	-0.00668	N	N		613	-0.01502	N	N								613	-0.0091	N	N		1839	-0.0109806	N	N
1842	-0.00325	N	N		614	-0.01689	N	N								614	-0.01172	N	N		1842	-0.0109182	N	N
1845	0.00486	N	N		615	-0.0119	N	N								615	-0.00797	N	N		1845	-0.0113549	N	N
1848	0.00268	N	N		616	-0.01296	N	N								616	-0.00554	N	N		1848	-0.00960801	N	N
1851	-0.000442326	N	N		617	-0.01334	N	N								617	-0.00517	N	N		1851	-0.00860977	N	N
1854	0.00424	N	N		618	-0.00953	N	N								618	-0.00473	N	N		1854	-0.00636374	N	N
1857	-0.00512	N	N		619	-0.01408	N	N								619	-0.00336	N	N		1857	-0.00642613	N	N
1860	-0.01043	N	N		620	-0.00329	N	N								620	-0.0013	N	N		1860	-0.0104815	N	N
1863	-0.00762	N	N		621	-0.00791	N	N								621	-0.00498	N	N		1863	-0.0126651	N	N
1866	0.000487873	N	N		622	-0.00803	N	N								622	-0.00536	N	N		1866	-0.0124155	N	N
1869	0.00579	N	N		623	-0.01015	N	N								623	-0.00866	N	N		1869	-0.0104815	N	N
1872	-0.00295	N	N		624	-0.0071	N	N								624	-0.00386	N	N		1872	-0.00779871	N	N
1875	-0.00856	N	N		625	-0.00872	N	N								625	-0.00692	N	N		1875	-0.00636374	N	N
1878	-0.00544	N	N		626	-0.00691	N	N								626	-0.0018	N	N		1878	-0.00910889	N	N
1881	0.00142	N	N		627	-0.0099	N	N								627	-0.01035	N	N		1881	-0.0104815	N	N
1884	0.00204	N	N		628	-0.00772	N	N								628	-0.0071	N	N		1884	-0.0116045	N	N
1887	-0.00638	N	N		629	-0.00622	N	N								629	-0.00798	N	N		1887	-0.0108558	N	N
1890	-0.00264	N	N		630	-0.01802	N	N								630	-0.00567	N	N		1890	-0.0103567	N	N
1893	-0.00233	N	N		631	-0.01745	N	N								631	-0.00473	N	N		1893	-0.00230842	N	N
1896	-0.00514	N	N		632	-0.02238	N	N								632	-0.00467	N	N		1896	-0.00817304	N	N
1899	-0.00888	N	N		633	-0.01933	N	N								633	-0.00467	N	N		1899	-0.0101071	N	N
1902	0.000474296	N	N		634	-0.02507	N	N								634	-0.00792	N	N		1902	-0.0122284	N	N
1905	0.000161213	N	N		635	-0.02113	N	N								635	-0.00536	N	N		1905	-0.0146616	N	N
1908	0.000783986	N	N		636	-0.02151	N	N								636	-0.00655	N	N		1908	-0.0105438	N	N
1911	-0.000464954	N	N		637	-0.01633	N	N								637	-0.00842	N	N		1911	-0.0126027	N	N
1914	0.000157819	N	N		638	-0.01028	N	N								638	-0.00318	N	N		1914	-0.00848499	N	N
1917	-0.0014	N	N		639	-0.01627	N	N								639	-0.00798	N	N		1917	-0.00648852	N	N
1920	-0.00328	N	N		640	-0.01564	N	N								640	-0.0121	N	N		1920	-0.0111677	N	N
1923	-0.00141	N	N		641	-0.01646	N	N								641	-0.00555	N	N		1923	-0.0126651	N	N
1926	-0.00671	N	N		642	-0.01184	N	N								642	-0.00343	N	N		1926	-0.0124779	N	N
1929	-0.00422	N	N		643	-0.00922	N	N								643	-0.00274	N	N		1929	-0.0123531	N	N
1932	-0.0011	N	N		644	-0.00772	N	N								644	-0.00362	N	N		1932	-0.00811065	N	N
1935	-0.00328	N	N		645	-0.00834	N	N								645	-0.00231	N	N		1935	-0.00655091	N	N
1938	-0.000475136	N	N		646	-0.00672	N	N								646	-0.00393	N	N		1938	-0.0104191	N	N
1941	-0.00516	N	N		647	-0.01146	N	N								647	-0.00312	N	N		1941	-0.00798587	N	N
1944	-0.00173	N	N		648	-0.0031	N	N								648	-0.00911	N	N		1944	-0.00910889	N	N
1947	-0.00297	N	N		649	-0.00504	N	N								649	-0.00524	N	N		1947	-0.0133514	N	N
1950	0.00233	N	N		650	-0.0056	N	N								650	-0.00717	N	N		1950	-0.0066133	N	N
1953	-0.00266	N	N		651	-0.00697	N	N								651	-0.00936	N	N		1953	-0.00411772	N	N
1956	-0.01171	N	N		652	-0.00922	N	N								652	-0.00836	N	N		1956	-0.0078611	N	N
1959	-0.00641	N	N		653	-0.00454	N	N								653	-0.00668	N	N		1959	-0.014412	N	N
1962	-0.00111	N	N		654	-0.01564	N	N								654	-0.0053	N	N		1962	-0.00967039	N	N
1965	0.00232	N	N		655	-0.01539	N	N								655	-0.00524	N	N		1965	-0.00973278	N	N
1968	-0.00267	N	N		656	-0.01178	N	N								656	-0.00312	N	N		1968	-0.0113549	N	N
1971	-0.00236	N	N		657	-0.01259	N	N								657	-0.00537	N	N		1971	-0.00773632	N	N
1974	-0.00142	N	N		658	-0.01695	N	N								658	-0.00256	N	N		1974	-0.0104191	N	N
1977	-0.00423	N	N		659	-0.01396	N	N								659	-0.00531	N	N		1977	-0.00692525	N	N
1980	-0.00174	N	N		660	-0.00816	N	N								660	-0.00749	N	N		1980	-0.0114173	N	N
1983	0.002	N	N		661	-0.00535	N	N								661	-0.00487	N	N		1983	-0.0136633	N	N
1986	-0.000493238	N	N		662	0.00276	N	N								662	-0.000815258	N	N		1986	-0.0102943	N	N
1989	-0.0033	N	N		663	-0.000982412	N	N								663	-0.00606	N	N		1989	-0.00405533	N	N
1992	0.00356	N	N		664	0.00195	N	N								664	-0.00681	N	N		1992	-0.00648852	N	N
1995	0.000751176	N	N		665	0.000639743	N	N								665	-0.00674	N	N		1995	-0.00917128	N	N
1998	-0.00299	N	N		666	0.00632	N	N								666	-0.00805	N	N		1998	-0.00836021	N	N
2001	-0.00643	N	N		667	0.000764525	N	N								667	-0.00849	N	N		2001	-0.0107934	N	N
2004	-0.00986	N	N		668	0.00189	N	N								668	-0.00843	N	N		2004	-0.00860977	N	N
2007	-0.00113	N	N		669	0.00357	N	N								669	-0.00437	N	N		2007	-0.012977	N	N
2010	0.000121615	N	N		670	-0.00816	N	N								670	-0.00306	N	N		2010	-0.0125403	N	N
2013	0.00199	N	N		671	-0.00647	N	N								671	-0.00662	N	N		2013	-0.00174691	N	N
2016	-0.00487	N	N		672	-0.01552	N	N								672	-0.00706	N	N		2016	-0.00399294	N	N
2019	-0.00394	N	N		673	-0.00516	N	N								673	-0.00569	N	N		2019	-0.0078611	N	N
2022	-0.00144	N	N		674	-0.00516	N	N								674	-0.00731	N	N		2022	-0.0124155	N	N
2025	0.00042791	N	N		675	-0.00716	N	N								675	-0.00319	N	N		2025	-0.0135386	N	N
2028	0.000114827	N	N		676	-0.00491	N	N								676	-0.00519	N	N		2028	-0.00623896	N	N
2031	0.00542	N	N		677	-0.00853	N	N								677	-0.004	N	N		2031	-0.00954562	N	N
2034	-0.00145	N	N		678	-0.00897	N	N								678	-0.00432	N	N		2034	-0.00505356	N	N
2037	-0.00363	N	N		679	-0.00342	N	N								679	-0.00456	N	N		2037	-0.004804	N	N
2040	-0.00488	N	N		680	-0.01009	N	N								680	-0.00369	N	N		2040	-0.00867216	N	N
2043	-0.00582	N	N		681	-0.00791	N	N								681	-0.00413	N	N		2043	-0.012977	N	N
2046	0.00697	N	N		682	-0.00859	N	N								682	-0.00644	N	N		2046	-0.00798587	N	N
2049	-0.00332	N	N		683	-0.00566	N	N								683	-0.00663	N	N		2049	-0.0090465	N	N
2052	0.000105775	N	N		684	-0.00891	N	N								684	-0.00432	N	N		2052	-0.00736198	N	N
2055	-0.00395	N	N		685	-0.00847	N	N								685	-0.00351	N	N		2055	-0.00836021	N	N
2058	-0.000520391	N	N		686	-0.00953	N	N								686	-0.00987	N	N		2058	-0.00973278	N	N
2061	-0.00458	N	N		687	-0.00516	N	N								687	-0.01043	N	N		2061	-0.0127275	N	N
2064	-0.00115	N	N		688	-0.00167	N	N								688	-0.00557	N	N		2064	-0.0130394	N	N
2067	0.00197	N	N		689	-0.00335	N	N								689	-0.00763	N	N		2067	-0.012977	N	N
2070	0.00665	N	N		690	-0.01053	N	N								690	-0.00176	N	N		2070	-0.00823543	N	N
2073	0.00166	N	N		691	-0.00572	N	N								691	-0.00301	N	N		2073	-0.00237081	N	N
2076	-0.00365	N	N		692	-0.0104	N	N								692	-0.00501	N	N		2076	-0.00449205	N	N
2079	-0.00677	N	N		693	-0.01334	N	N								693	-0.00232	N	N		2079	-0.00767393	N	N
2082	-0.000841398	N	N		694	-0.01527	N	N								694	-0.00289	N	N		2082	-0.0109182	N	N
2085	0.00259	N	N		695	-0.01022	N	N								695	-0.00476	N	N		2085	-0.0107934	N	N
2088	0.00196	N	N		696	-0.01271	N	N								696	-0.00544	N	N		2088	-0.00942084	N	N
2091	-0.000220884	N	N		697	-0.01546	N	N								697	-0.00626	N	N		2091	-0.00573985	N	N
2094	0.00383	N	N		698	-0.00722	N	N								698	-0.00763	N	N		2094	-0.00567746	N	N
2097	-0.0049	N	N		699	-0.00217	N	N								699	-0.00152	N	N		2097	-0.0100447	N	N
2100	-0.00303	N	N		700	-0.00154	N	N								700	-0.00651	N	N		2100	-0.011043	N	N
2103	-0.00179	N	N		701	0.00101	N	N								701	-0.0057	N	N		2103	-0.0106686	N	N
2106	0.000397363	N	N		702	-0.00123	N	N								702	-0.00308	N	N		2106	-0.00711242	N	N
2109	0.00508	N	N		703	-0.00342	N	N								703	-0.00844	N	N		2109	-0.00754915	N	N
2112	0.00133	N	N		704	-0.00373	N	N								704	-0.01162	N	N		2112	-0.00430489	N	N
2115	-0.00304	N	N		705	-0.0041	N	N								705	-0.00913	N	N		2115	-0.00561507	N	N
2118	-0.00273	N	N		706	-0.000795239	N	N								706	-0.0052	N	N		2118	-0.00910889	N	N
2121	-0.000232198	N	N		707	0.00239	N	N								707	-0.00701	N	N		2121	-0.00923367	N	N
2124	0.00133	N	N		708	-0.00891	N	N								708	-0.00726	N	N		2124	-0.0121036	N	N
2127	0.00476	N	N		709	-0.00859	N	N								709	-0.00813	N	N		2127	-0.0142248	N	N
2130	0.00164	N	N		710	-0.01234	N	N								710	-0.00557	N	N		2130	-0.00705003	N	N
2133	0.00257	N	N		711	-0.00672	N	N								711	-0.00832	N	N		2133	-0.00717481	N	N
2136	-0.00367	N	N		712	-0.01309	N	N								712	-0.00726	N	N		2136	-0.0106062	N	N
2139	-0.00211	N	N		713	-0.01009	N	N								713	-0.0057	N	N		2139	-0.00773632	N	N
2142	-0.0018	N	N		714	-0.01228	N	N								714	-0.00551	N	N		2142	-0.0122284	N	N
2145	0.00132	N	N		715	-0.01352	N	N								715	-0.00695	N	N		2145	-0.0147863	N	N
2148	0.00132	N	N		716	-0.00741	N	N								716	-0.00907	N	N		2148	-0.00873455	N	N
2151	-0.000555464	N	N		717	-0.01003	N	N								717	-0.00745	N	N		2151	-0.00748676	N	N
2154	-0.000868551	N	N		718	-0.00566	N	N								718	-0.0047	N	N		2154	-0.00667569	N	N
2157	-0.000557727	N	N		719	-0.01028	N	N								719	-0.00564	N	N		2157	-0.00698764	N	N
2160	-0.00337	N	N		720	-0.01221	N	N								720	-0.00339	N	N		2160	-0.0126027	N	N
2163	0.000687819	N	N		721	-0.00797	N	N								721	-0.000525049	N	N		2163	-0.0136009	N	N
2166	-0.00212	N	N		722	-0.000795239	N	N								722	-0.00221	N	N		2166	-0.00910889	N	N
2169	0.00318	N	N		723	-0.00254	N	N								723	-0.00514	N	N		2169	-0.0111677	N	N
2172	0.00318	N	N		724	0.00108	N	N								724	-0.00677	N	N		2172	-0.00561507	N	N
2175	-0.00368	N	N		725	-0.00429	N	N								725	-0.01013	N	N		2175	-0.00530312	N	N
2178	-0.00181	N	N		726	-0.00722	N	N								726	-0.00745	N	N		2178	-0.00311948	N	N
2181	-0.00868	N	N		727	-0.00379	N	N								727	-0.01063	N	N		2181	-0.0131642	N	N
2184	5.59949e-05	N	N		728	-0.0104	N	N								728	-0.00889	N	N		2184	-0.0111677	N	N
2187	0.00224	N	N		729	-0.00498	N	N								729	-0.00945	N	N		2187	-0.0123531	N	N
2190	0.00473	N	N		730	-0.01327	N	N								730	-0.00471	N	N		2190	-0.00692525	N	N
2193	-0.00151	N	N		731	-0.01284	N	N								731	-0.00808	N	N		2193	-0.00598941	N	N
2196	-0.00868	N	N		732	-0.01321	N	N								732	-0.00415	N	N		2196	-0.00698764	N	N
2199	-0.00494	N	N		733	-0.01402	N	N								733	-0.00827	N	N		2199	-0.00979517	N	N
2202	-0.0002635	N	N		734	-0.01926	N	N								734	-0.0087	N	N		2202	-0.0128523	N	N
2205	-0.000889294	N	N		735	-0.01284	N	N								735	-0.00377	N	N		2205	-0.0119788	N	N
2208	-0.000267272	N	N		736	-0.00622	N	N								736	-0.00465	N	N		2208	-0.0168452	N	N
2211	0.0041	N	N		737	-0.00822	N	N								737	-0.0039	N	N		2211	-0.00854738	N	N
2214	0.00347	N	N		738	-0.000358505	N	N								738	-0.00877	N	N		2214	-0.00767393	N	N
2217	-0.00121	N	N		739	-0.00123	N	N								739	-0.0044	N	N		2217	-0.00829782	N	N
2220	0.0016	N	N		740	-0.01228	N	N								740	-0.00259	N	N		2220	-0.0109806	N	N
2223	-0.000588655	N	N		741	-0.01178	N	N								741	-0.00764	N	N		2223	-0.0128523	N	N
2226	0.00596	N	N		742	-0.00429	N	N								742	-0.00347	N	N		2226	-0.00892172	N	N
2229	0.00721	N	N		743	-0.00391	N	N								743	-0.0059	N	N		2229	-0.00692525	N	N
2232	0.00752	N	N		744	-0.00585	N	N								744	-0.00272	N	N		2232	-0.00923367	N	N
2235	-0.00247	N	N		745	-0.00491	N	N								745	-0.00559	N	N		2235	-0.00530312	N	N
2238	-0.00278	N	N		746	-0.00572	N	N								746	-0.00596	N	N		2238	-0.00779871	N	N
2241	-0.000911927	N	N		747	-0.00348	N	N								747	-0.01021	N	N		2241	-0.0120412	N	N
2244	0.000333999	N	N		748	-0.00504	N	N								748	-0.00721	N	N		2244	-0.0152231	N	N
2247	0.00408	N	N		749	-0.00672	N	N								749	-0.00765	N	N		2247	-0.0136009	N	N
2250	-0.00435	N	N		750	-0.01215	N	N								750	-0.00715	N	N		2250	-0.0119164	N	N
2253	-0.000295563	N	N		751	-0.01365	N	N								751	-0.00478	N	N		2253	-0.00286992	N	N
2256	-0.00342	N	N		752	-0.01646	N	N								752	-0.0064	N	N		2256	-0.00536551	N	N
2259	-0.00591	N	N		753	-0.0124	N	N								753	0.000336626	N	N		2259	-0.0107934	N	N
2262	-0.00498	N	N		754	-0.02338	N	N								754	0.00089777	N	N		2262	-0.0163461	N	N
2265	0.00344	N	N		755	-0.02001	N	N								755	-0.00241	N	N		2265	-0.0140377	N	N
2268	0.00188	N	N		756	-0.01284	N	N								756	-0.00403	N	N		2268	-0.00823543	N	N
2271	0.00344	N	N		757	-0.02032	N	N								757	-0.00372	N	N		2271	-0.00979517	N	N
2274	0.00219	N	N		758	-0.01802	N	N								758	-0.00272	N	N		2274	-0.00623896	N	N
2277	0.00218	N	N		759	-0.02563	N	N								759	-0.00166	N	N		2277	-0.0042425	N	N
2280	0.00405	N	N		760	-0.01833	N	N								760	-0.00316	N	N		2280	-0.0122908	N	N
2283	0.00281	N	N		761	-0.01521	N	N								761	-0.0036	N	N		2283	-0.0122908	N	N
2286	0.00124	N	N		762	-0.00903	N	N								762	-0.00304	N	N		2286	-0.00879694	N	N
2289	0.00654	N	N		763	-0.00803	N	N								763	-0.00241	N	N		2289	-0.0165333	N	N
2292	0.000615774	N	N		764	-0.0071	N	N								764	-0.00191	N	N		2292	-0.00655091	N	N
2295	0.00249	N	N		765	-0.00691	N	N								765	-0.00628	N	N		2295	-0.0112925	N	N
2298	-1.19018e-05	N	N		766	-0.01371	N	N								766	-0.00634	N	N		2298	-0.00873455	N	N
2301	0.000922072	N	N		767	0.000826916	N	N								767	-0.00822	N	N		2301	-0.0114173	N	N
2304	0.00466	N	N		768	-0.00703	N	N								768	-0.00622	N	N		2304	-0.011043	N	N
2307	0.00435	N	N		769	-0.01334	N	N								769	-0.00235	N	N		2307	-0.0153479	N	N
2310	-0.00252	N	N		770	-0.01483	N	N								770	-0.00148	N	N		2310	-0.0119164	N	N
2313	-0.00252	N	N		771	-0.01153	N	N								771	0.00114	N	N		2313	-0.00935845	N	N
2316	-2.32181e-05	N	N		772	-0.01184	N	N								772	-0.00504	N	N		2316	-0.00680047	N	N
2319	-0.00408	N	N		773	-0.01047	N	N								773	0.00102	N	N		2319	-0.0122908	N	N
2322	0.00247	N	N		774	-0.00941	N	N								774	0.000453668	N	N		2322	-0.00979517	N	N
2325	-2.88763e-05	N	N		775	-0.00342	N	N								775	-0.00123	N	N		2325	-0.0134762	N	N
2328	-3.07623e-05	N	N		776	-0.00629	N	N								776	-0.00192	N	N		2328	-0.00929606	N	N
2331	0.00995	N	N		777	-0.00292	N	N								777	0.00226	N	N		2331	-0.00948323	N	N
2334	0.00215	N	N		778	-0.00604	N	N								778	-0.00285	N	N		2334	-0.0066133	N	N
2337	0.00184	N	N		779	0.0017	N	N								779	-0.00367	N	N		2337	-0.00680047	N	N
2340	-0.00253	N	N		780	-0.00398	N	N								780	-0.00454	N	N		2340	-0.00960801	N	N
2343	-0.000664097	N	N		781	0.00557	N	N								781	-0.00248	N	N		2343	-0.0127899	N	N
2346	0.00152	N	N		782	-0.000296113	N	N								782	0.000263545	N	N		2346	-0.00979517	N	N
2349	0.00526	N	N		783	0.000951699	N	N								783	-0.00223	N	N		2349	-0.00979517	N	N
2352	0.000266101	N	N		784	0.00345	N	N								784	-0.00217	N	N		2352	-0.00530312	N	N
2355	-0.00161	N	N		785	0.00133	N	N								785	-0.00448	N	N		2355	-0.00673808	N	N
2358	-0.000673527	N	N		786	0.00357	N	N								786	-0.00161	N	N		2358	-0.0084226	N	N
2361	-0.00255	N	N		787	0.00201	N	N								787	-0.00429	N	N		2361	-0.0109806	N	N
2364	0.00275	N	N		788	0.00195	N	N								788	-0.00417	N	N		2364	-0.0123531	N	N
2367	0.00213	N	N		789	0.00276	N	N								789	-0.00548	N	N		2367	-0.0120412	N	N
2370	0.00119	N	N		790	-0.00404	N	N								790	-0.00716	N	N		2370	-0.00879694	N	N
2373	0.00181	N	N		791	-0.00554	N	N								791	-0.00461	N	N		2373	-0.00636374	N	N
2376	-0.00193	N	N		792	-0.00703	N	N								792	-0.00486	N	N		2376	-0.00873455	N	N
2379	-0.00225	N	N		793	-0.00909	N	N								793	-0.00723	N	N		2379	-0.0104191	N	N
2382	-0.00318	N	N		794	-0.01072	N	N								794	-0.00498	N	N		2382	-0.013289	N	N
2385	0.000245355	N	N		795	-0.00791	N	N								795	-0.00286	N	N		2385	-0.0133514	N	N
2388	0.00243	N	N		796	-0.00267	N	N								796	-0.00648	N	N		2388	-0.011043	N	N
2391	0.00336	N	N		797	-0.01128	N	N								797	-0.00585	N	N		2391	-0.0109182	N	N
2394	-0.00163	N	N		798	-0.0051	N	N								798	-0.00516	N	N		2394	-0.00811065	N	N
2397	-0.00631	N	N		799	-0.00579	N	N								799	-0.00435	N	N		2397	-0.0102319	N	N
2400	-0.0032	N	N		800	-0.00367	N	N								800	-0.00404	N	N		2400	-0.0101071	N	N
2403	-7.79137e-05	N	N		801	0.000203008	N	N								801	-0.00479	N	N		2403	-0.015535	N	N
2406	0.00366	N	N		802	-0.00292	N	N								802	-0.00298	N	N		2406	-0.015847	N	N
2409	0.00273	N	N		803	0.0027	N	N								803	-0.0041	N	N		2409	-0.0126651	N	N
2412	0.00241	N	N		804	-0.00242	N	N								804	-0.00416	N	N		2412	-0.00617657	N	N
2415	0.000850402	N	N		805	-0.00354	N	N								805	-0.00709	N	N		2415	-0.00611419	N	N
2418	0.000224608	N	N		806	-0.00747	N	N								806	-0.00472	N	N		2418	-0.0121036	N	N
2421	-0.00258	N	N		807	0.0027	N	N								807	-0.01064	N	N		2421	-0.00686286	N	N
2424	0.00396	N	N		808	-0.00416	N	N								808	-0.00971	N	N		2424	-0.00680047	N	N
2427	0.00396	N	N		809	-0.01209	N	N								809	-0.00447	N	N		2427	-0.0126027	N	N
2430	0.00552	N	N		810	-0.0061	N	N								810	-0.00621	N	N		2430	-0.00860977	N	N
2433	0.00365	N	N		811	-0.00454	N	N								811	-0.00471	N	N		2433	-0.00555268	N	N
2436	-9.86603e-05	N	N		812	-0.00941	N	N								812	-0.00658	N	N		2436	-0.0090465	N	N
2439	-0.00197	N	N		813	-0.00292	N	N								813	-0.0054	N	N		2439	-0.00954562	N	N
2442	-0.00166	N	N		814	-0.00522	N	N								814	-0.00664	N	N		2442	-0.0117916	N	N
2445	0.000831541	N	N		815	-0.00629	N	N								815	-0.00901	N	N		2445	-0.0145992	N	N
2448	0.0005177	N	N		816	-0.00778	N	N								816	-0.00396	N	N		2448	-0.0107934	N	N
2451	0.0052	N	N		817	-0.00479	N	N								817	-0.0044	N	N		2451	-0.0117293	N	N
2454	-0.00136	N	N		818	-0.00872	N	N								818	-0.0024	N	N		2454	-0.00729959	N	N
2457	-0.00604	N	N		819	-0.0061	N	N								819	-0.00371	N	N		2457	-0.00935845	N	N
2460	-0.00511	N	N		820	-0.00304	N	N								820	-0.00533	N	N		2460	-0.0104191	N	N
2463	-0.00136	N	N		821	-0.00579	N	N								821	0.000101078	N	N		2463	-0.0109806	N	N
2466	-0.00199	N	N		822	-0.00186	N	N								822	-0.00508	N	N		2466	-0.0127899	N	N
2469	-0.00106	N	N		823	-0.0031	N	N								823	-0.00551	N	N		2469	-0.0084226	N	N
2472	0.00113	N	N		824	-0.00454	N	N								824	-0.00695	N	N		2472	-0.00630135	N	N
2475	-0.00199	N	N		825	0.00426	N	N								825	-0.01212	N	N		2475	-0.00561507	N	N
2478	0.000498839	N	N		826	-0.00217	N	N								826	-0.00919	N	N		2478	-0.00611419	N	N
2481	-0.00512	N	N		827	-0.00335	N	N								827	-0.00832	N	N		2481	-0.00948323	N	N
2484	-0.00637	N	N		828	-0.00441	N	N								828	-0.00538	N	N		2484	-0.0139753	N	N
2487	-0.00294	N	N		829	-0.00866	N	N								829	-0.00931	N	N		2487	-0.0102319	N	N
2490	-0.00419	N	N		830	-0.000795239	N	N								830	-0.00862	N	N		2490	-0.00948323	N	N
2493	0.00299	N	N		831	-0.00847	N	N								831	-0.00301	N	N		2493	-0.0084226	N	N
2496	-0.00232	N	N		832	-0.01327	N	N								832	-0.00725	N	N		2496	-0.00729959	N	N
2499	-0.00326	N	N		833	-0.01802	N	N								833	-0.00837	N	N		2499	-0.0109806	N	N
2502	0.00111	N	N		834	-0.00597	N	N								834	-0.01068	N	N		2502	-0.0106686	N	N
2505	-0.00108	N	N		835	-0.00604	N	N								835	-0.00812	N	N		2505	-0.00967039	N	N
2508	-0.00076783	N	N		836	-0.0051	N	N								836	-0.00363	N	N		2508	-0.0114797	N	N
2511	-0.000769716	N	N		837	-0.00498	N	N								837	-0.00306	N	N		2511	-0.00979517	N	N
2514	0.000164254	N	N		838	0.0002654	N	N								838	-0.00531	N	N		2514	-0.00580224	N	N
2517	-0.00327	N	N		839	-0.01109	N	N								839	-0.00412	N	N		2517	-0.0104815	N	N
2520	-0.000775374	N	N		840	-0.00572	N	N								840	-0.01148	N	N		2520	-0.0134762	N	N
2523	0.000782504	N	N		841	0.00395	N	N								841	-0.00805	N	N		2523	-0.0131642	N	N
2526	-0.000779146	N	N		842	-0.00242	N	N								842	-0.00549	N	N		2526	-0.0164709	N	N
2529	0.00327	N	N		843	-0.00117	N	N								843	-0.00973	N	N		2529	-0.0113549	N	N
2532	0.00702	N	N		844	0.00757	N	N								844	-0.00699	N	N		2532	-0.0078611	N	N
2535	-0.000472852	N	N		845	0.00794	N	N								845	-0.00954	N	N		2535	-0.00686286	N	N
2538	-0.00141	N	N		846	0.00538	N	N								846	-0.00717	N	N		2538	-0.00767393	N	N
2541	-0.000788576	N	N		847	0.00607	N	N								847	-0.00948	N	N		2541	-0.0126027	N	N
2544	0.00451	N	N		848	7.82298e-05	N	N								848	-0.00935	N	N		2544	-0.0137881	N	N
2547	0.000143508	N	N		849	-0.000483287	N	N								849	-0.00636	N	N		2547	-0.0130394	N	N
2550	0.0042	N	N		850	-0.00703	N	N								850	-0.00767	N	N		2550	-0.00836021	N	N
2553	0.00357	N	N		851	-0.01346	N	N								851	-0.00542	N	N		2553	-0.00536551	N	N
2556	-0.00423	N	N		852	-0.0197	N	N								852	-0.00442	N	N		2556	-0.00567746	N	N
2559	-0.000487941	N	N		853	-0.01564	N	N								853	-0.00436	N	N		2559	-0.00879694	N	N
2562	0.00232	N	N		854	-0.01895	N	N								854	-0.00373	N	N		2562	-0.0102943	N	N
2565	0.000756099	N	N		855	-0.0167	N	N								855	1.12198e-05	N	N		2565	-0.013289	N	N
2568	0.00637	N	N		856	-0.0197	N	N								856	-0.00192	N	N		2568	-0.0115421	N	N
2571	-0.00206	N	N		857	-0.01833	N	N								857	-0.000173899	N	N		2571	-0.00711242	N	N
2574	0.002	N	N		858	-0.0149	N	N								858	-0.00423	N	N		2574	-0.0078611	N	N
2577	-0.00299	N	N		859	-0.01939	N	N								859	-0.000359011	N	N		2577	-0.00729959	N	N
2580	-0.000501143	N	N		860	-0.01078	N	N								860	-0.00398	N	N		2580	-0.0100447	N	N
2583	-0.003	N	N		861	-0.00547	N	N								861	-0.00348	N	N		2583	-0.0134138	N	N
2586	0.00324	N	N		862	-0.00722	N	N								862	-0.0036	N	N		2586	-0.00954562	N	N
2589	0.0023	N	N		863	-0.00298	N	N								863	-0.00322	N	N		2589	-0.0143496	N	N
2592	0.00573	N	N		864	-0.00229	N	N								864	-0.0036	N	N		2592	-0.00854738	N	N
2595	-0.000198621	N	N		865	-0.00254	N	N								865	-0.00484	N	N		2595	-0.00411772	N	N
2598	-0.00332	N	N		866	-0.00348	N	N								866	-0.00509	N	N		2598	-0.0126651	N	N
2601	-0.00176	N	N		867	0.000702134	N	N								867	-0.00484	N	N		2601	-0.0154102	N	N
2604	0.00198	N	N		868	-0.00585	N	N								868	-0.0074	N	N		2604	-0.0111677	N	N
2607	0.00447	N	N		869	-0.01402	N	N								869	-0.0064	N	N		2607	-0.0116045	N	N
2610	0.00572	N	N		870	-0.0139	N	N								870	-0.00241	N	N		2610	-0.00642613	N	N
2613	-0.00115	N	N		871	-0.01196	N	N								871	-0.00765	N	N		2613	-0.0090465	N	N
2616	-0.00863	N	N		872	-0.00997	N	N								872	-0.00315	N	N		2616	-0.00698764	N	N
2619	-0.01332	N	N		873	-0.01802	N	N								873	-0.00116	N	N		2619	-0.0112925	N	N
2622	-0.0024	N	N		874	-0.00735	N	N								874	-0.00378	N	N		2622	-0.014724	N	N
2625	-0.00303	N	N		875	-0.00834	N	N								875	-0.000779314	N	N		2625	-0.0149735	N	N
2628	-0.00209	N	N		876	-0.00285	N	N								876	-0.00246	N	N		2628	-0.0122284	N	N
2631	0.00352	N	N		877	-0.00348	N	N								877	0.00116	N	N		2631	-0.00948323	N	N
2634	-0.000535092	N	N		878	-0.00342	N	N								878	0.000222018	N	N		2634	-0.00967039	N	N
2637	-0.00178	N	N		879	-0.00317	N	N								879	0.000722167	N	N		2637	-0.00374338	N	N
2640	0.00227	N	N		880	-0.00498	N	N								880	-0.00115	N	N		2640	-0.0117916	N	N
2643	-0.00584	N	N		881	0.000390182	N	N								881	-0.00339	N	N		2643	-0.0145368	N	N
2646	-0.00335	N	N		882	0.00594	N	N								882	-0.00395	N	N		2646	-0.00960801	N	N
2649	-0.000544522	N	N		883	0.00519	N	N								883	-0.00651	N	N		2649	-0.00630135	N	N
2652	0.000701404	N	N		884	0.00969	N	N								884	-0.00726	N	N		2652	-0.0024332	N	N
2655	-0.00242	N	N		885	0.00201	N	N								885	-0.00676	N	N		2655	-0.00455444	N	N
2658	-0.00554	N	N		886	0.00183	N	N								886	-0.01	N	N		2658	-0.00954562	N	N
2661	-0.00523	N	N		887	0.000702134	N	N								887	-0.01268	N	N		2661	-0.00954562	N	N
2664	-0.00492	N	N		888	-0.00373	N	N								888	-0.00994	N	N		2664	-0.0122284	N	N
2667	0.00319	N	N		889	-0.00323	N	N								889	-0.00582	N	N		2667	-0.00942084	N	N
2670	-0.00181	N	N		890	-0.00647	N	N								890	-0.01324	N	N		2670	-0.0122908	N	N
2673	-0.000871563	N	N		891	-0.0066	N	N								891	-0.00819	N	N		2673	-0.00511595	N	N
2676	-0.000561497	N	N		892	-0.00391	N	N								892	-0.00544	N	N		2676	-0.00823543	N	N
2679	-0.00337	N	N		893	-0.0071	N	N								893	-0.00469	N	N		2679	-0.0101695	N	N
2682	-0.00493	N	N		894	-0.00816	N	N								894	-0.00993	N	N		2682	-0.0131018	N	N
2685	-0.00337	N	N		895	0.000140617	N	N								895	-0.00669	N	N		2685	-0.0102319	N	N
2688	0.00411	N	N		896	-0.00554	N	N								896	-0.00606	N	N		2688	-0.0116669	N	N
2691	0.00692	N	N		897	0.00445	N	N								897	-0.00681	N	N		2691	-0.0084226	N	N
2694	-0.004	N	N		898	0.0085	N	N								898	-0.00662	N	N		2694	-0.0107934	N	N
2697	-0.00463	N	N		899	-0.0036	N	N								899	-0.00637	N	N		2697	-0.0141001	N	N
2700	-0.00214	N	N		900	0.000702134	N	N								900	-0.00762	N	N		2700	-0.0119788	N	N
2703	-0.000578471	N	N		901	-0.00211	N	N								901	-0.00774	N	N		2703	-0.0126651	N	N
2706	-0.00588	N	N		902	-0.00217	N	N								902	-0.01254	N	N		2706	-0.00998234	N	N
2709	0.00628	N	N		903	0.00232	N	N								903	-0.00949	N	N		2709	-0.00885933	N	N
[truncated: 64,628 more rows]

## Sheet: Raw data Figure 4
Figure 4	Relative effect of APHC3 on TRPV1 currents in response to single and multiple stimuli activation
[truncated: 65,534 more rows]

[truncated: 5 more sheets: Raw data Figure 5, Raw data Suppl figure 1, raw data Suppl  2, raw data suppl 3, raw data suppl 4]
